# Supplementary material for: Do the fluorescent red eyes of the marine fish Tripterygion delaisi stand out? In situ and in vivo measurements at two depths
Source: Ecol Evol. 2018 Apr 15;8(9):4685–94. doi: 10.1002/ece3.4025 (PMC5938470; doi:10.1002/ece3.4025)
Supplement: Supplementary file 2 [file ECE3-8-4685-s002.csv]

PR measurement ID	Series ID	Wavelength (nm)	PR Radiance (watts/sr/m²/nm)	Photon radiance (photons/s/sr/m²/nm)	PR Tot. radiance (watts/sr/m²)	PR Tot. phot. rad. (photons/s/sr/m²)	General location	Specific site	Spec operator initials	Light source	Spectrometer	PR Calibrated accessory	UW port	Object part	Date YYYY.MM.DD	Time simple	Depth (m) simple	Orientation (substrate facing...)	Exposure	Substrate (specific)	Weather	Water movement (waves, stormy etc.)	BS Kinetics port transmission	Photon radiance (corrected)
1	D	380	0.006981	1.3397e+16	8.106	1.989e+19	Stareso	La Bib	UH	natural sunlight	PR-740	MS-75	BS Kinetics flat	DWS	2015.06.29	afternoon	20	W	exposed		sunny	none	0.7988345099	1.677011e+16
2	D	380	0.007139	1.37e+16	8.551	2.099e+19	Stareso	La Bib	UH	natural sunlight	PR-740	MS-75	BS Kinetics flat	DWS	2015.06.29	afternoon	20	W	exposed		sunny	none	0.7988345099	1.714966e+16
3	D	380	0.006703	1.2863e+16	7.564	1.854e+19	Stareso	La Bib	UH	natural sunlight	PR-740	MS-75	BS Kinetics flat	DWS	2015.06.29	afternoon	20	W	exposed		sunny	none	0.7988345099	1.610228e+16
4	D	380	0.000416	7.983e+14	0.472	1.149e+18	Stareso	La Bib	UH	natural sunlight	PR-740	MS-75	BS Kinetics flat	SDWS	2015.06.29	afternoon	20	W	exposed		sunny	none	0.7988345099	9.993359e+14
5	D	380	0.0003926	7.534e+14	0.4471	1.089e+18	Stareso	La Bib	UH	natural sunlight	PR-740	MS-75	BS Kinetics flat	SDWS	2015.06.29	afternoon	20	W	exposed		sunny	none	0.7988345099	9.431233e+14
6	D	380	0.0004397	8.4378e+14	0.4979	1.212e+18	Stareso	La Bib	UH	natural sunlight	PR-740	MS-75	BS Kinetics flat	SDWS	2015.06.29	afternoon	20	W	exposed		sunny	none	0.7988345099	1.056269e+15
7	D	380	0.00007773	1.4916e+14	0.0771	1.907e+17	Stareso	La Bib	UH	natural sunlight	PR-740	MS-75	BS Kinetics flat	Black	2015.06.29	afternoon	20	W	exposed		sunny	none	0.7988345099	1.867269e+14
8	D	380	0.00008672	1.6642e+14	0.09189	2.279e+17	Stareso	La Bib	UH	natural sunlight	PR-740	MS-75	BS Kinetics flat	Black	2015.06.29	afternoon	20	W	exposed		sunny	none	0.7988345099	2.083231e+14
9	D	380	0.00006865	1.3174e+14	0.0669	1.656e+17	Stareso	La Bib	UH	natural sunlight	PR-740	MS-75	BS Kinetics flat	Black	2015.06.29	afternoon	20	W	exposed		sunny	none	0.7988345099	1.649144e+14
10	D	380	0.0001878	3.6039e+14	0.2994	7.658e+17	Stareso	La Bib	UH	natural sunlight	PR-740	MS-75	BS Kinetics flat	P1	2015.06.29	afternoon	20	W	exposed	Cystoseira sp.	sunny	none	0.7988345099	4.511425e+14
11	D	380	0.0001977	3.7939e+14	0.3234	8.249e+17	Stareso	La Bib	UH	natural sunlight	PR-740	MS-75	BS Kinetics flat	P1	2015.06.29	afternoon	20	W	exposed	Cystoseira sp.	sunny	none	0.7988345099	4.749248e+14
12	D	380	0.0001817	3.4868e+14	0.2807	7.171e+17	Stareso	La Bib	UH	natural sunlight	PR-740	MS-75	BS Kinetics flat	P1	2015.06.29	afternoon	20	W	exposed	Cystoseira sp.	sunny	none	0.7988345099	4.364888e+14
13	D	380	0.0006172	1.1844e+15	1.045	2.635e+18	Stareso	La Bib	UH	natural sunlight	PR-740	MS-75	BS Kinetics flat	P2	2015.06.29	afternoon	20	W	exposed	Cystoseira sp.	sunny	none	0.7988345099	1.482669e+15
14	D	380	0.0004206	8.0713e+14	0.6579	1.666e+18	Stareso	La Bib	UH	natural sunlight	PR-740	MS-75	BS Kinetics flat	P2	2015.06.29	afternoon	20	W	exposed	Cystoseira sp.	sunny	none	0.7988345099	1.010386e+15
15	D	380	0.0004456	8.5511e+14	0.6979	1.765e+18	Stareso	La Bib	UH	natural sunlight	PR-740	MS-75	BS Kinetics flat	P2	2015.06.29	afternoon	20	W	exposed	Cystoseira sp.	sunny	none	0.7988345099	1.070442e+15
16	D	380	0.0003959	7.5973e+14	0.6694	1.698e+18	Stareso	La Bib	UH	natural sunlight	PR-740	MS-75	BS Kinetics flat	P3	2015.06.29	afternoon	20	W	exposed	Cystoseira sp.	sunny	none	0.7988345099	9.510507e+14
17	D	380	0.0004655	8.9329e+14	0.7531	1.905e+18	Stareso	La Bib	UH	natural sunlight	PR-740	MS-75	BS Kinetics flat	P3	2015.06.29	afternoon	20	W	exposed	Cystoseira sp.	sunny	none	0.7988345099	1.118247e+15
18	D	380	0.0005211	9.9999e+14	0.8979	2.275e+18	Stareso	La Bib	UH	natural sunlight	PR-740	MS-75	BS Kinetics flat	P3	2015.06.29	afternoon	20	W	exposed	Cystoseira sp.	sunny	none	0.7988345099	1.251812e+15
19	D	380	0.0007177	1.3773e+15	1.283	3.23e+18	Stareso	La Bib	UH	natural sunlight	PR-740	MS-75	BS Kinetics flat	P4	2015.06.29	afternoon	20	W	exposed	Cystoseira sp.	sunny	none	0.7988345099	1.724095e+15
20	D	380	0.0006776	1.3003e+15	1.168	2.939e+18	Stareso	La Bib	UH	natural sunlight	PR-740	MS-75	BS Kinetics flat	P4	2015.06.29	afternoon	20	W	exposed	Cystoseira sp.	sunny	none	0.7988345099	1.627764e+15
21	D	380	0.0006678	1.2815e+15	1.15	2.893e+18	Stareso	La Bib	UH	natural sunlight	PR-740	MS-75	BS Kinetics flat	P4	2015.06.29	afternoon	20	W	exposed	Cystoseira sp.	sunny	none	0.7988345099	1.604222e+15
22	D	380	0.0008935	1.7146e+15	1.397	3.497e+18	Stareso	La Bib	UH	natural sunlight	PR-740	MS-75	BS Kinetics flat	P5	2015.06.29	afternoon	20	W	exposed	Rock	sunny	none	0.7988345099	2.14641e+15
23	D	380	0.0009098	1.7459e+15	1.422	3.558e+18	Stareso	La Bib	UH	natural sunlight	PR-740	MS-75	BS Kinetics flat	P5	2015.06.29	afternoon	20	W	exposed	Rock	sunny	none	0.7988345099	2.185567e+15
24	D	380	0.0007887	1.5135e+15	1.264	3.169e+18	Stareso	La Bib	UH	natural sunlight	PR-740	MS-75	BS Kinetics flat	P5	2015.06.29	afternoon	20	W	exposed	Rock	sunny	none	0.7988345099	1.894654e+15
25	D	380	0.000448	8.5971e+14	0.7889	1.983e+18	Stareso	La Bib	UH	natural sunlight	PR-740	MS-75	BS Kinetics flat	P6	2015.06.29	afternoon	20	W	exposed	Dictyota linearis	sunny	none	0.7988345099	1.076208e+15
26	D	380	0.0004428	8.4973e+14	0.8302	2.092e+18	Stareso	La Bib	UH	natural sunlight	PR-740	MS-75	BS Kinetics flat	P6	2015.06.29	afternoon	20	W	exposed	Dictyota linearis	sunny	none	0.7988345099	1.063716e+15
27	D	380	0.0004311	8.2728e+14	0.7902	1.989e+18	Stareso	La Bib	UH	natural sunlight	PR-740	MS-75	BS Kinetics flat	P6	2015.06.29	afternoon	20	W	exposed	Dictyota linearis	sunny	none	0.7988345099	1.03561e+15
28	D	380	0.0002333	4.477e+14	0.3748	9.501e+17	Stareso	La Bib	UH	natural sunlight	PR-740	MS-75	BS Kinetics flat	P7	2015.06.29	afternoon	20	W	exposed	Dictyota linearis	sunny	none	0.7988345099	5.604449e+14
29	D	380	0.0002117	4.0625e+14	0.323	8.186e+17	Stareso	La Bib	UH	natural sunlight	PR-740	MS-75	BS Kinetics flat	P7	2015.06.29	afternoon	20	W	exposed	Dictyota linearis	sunny	none	0.7988345099	5.085563e+14
30	D	380	0.0002541	4.8762e+14	0.427	1.082e+18	Stareso	La Bib	UH	natural sunlight	PR-740	MS-75	BS Kinetics flat	P7	2015.06.29	afternoon	20	W	exposed	Dictyota linearis	sunny	none	0.7988345099	6.104117e+14
31	D	380	0.0002837	5.4442e+14	0.5198	1.324e+18	Stareso	La Bib	UH	natural sunlight	PR-740	MS-75	BS Kinetics flat	P8	2015.06.29	afternoon	20	W	exposed	Dictyota linearis	sunny	none	0.7988345099	6.815183e+14
32	D	380	0.0002946	5.6534e+14	0.5289	1.345e+18	Stareso	La Bib	UH	natural sunlight	PR-740	MS-75	BS Kinetics flat	P8	2015.06.29	afternoon	20	W	exposed	Dictyota linearis	sunny	none	0.7988345099	7.077028e+14
33	D	380	0.000272	5.2197e+14	0.4707	1.197e+18	Stareso	La Bib	UH	natural sunlight	PR-740	MS-75	BS Kinetics flat	P8	2015.06.29	afternoon	20	W	exposed	Dictyota linearis	sunny	none	0.7988345099	6.534119e+14
34	D	380	0.000139	2.6674e+14	0.2193	5.576e+17	Stareso	La Bib	UH	natural sunlight	PR-740	MS-75	BS Kinetics flat	P9	2015.06.29	afternoon	20	W	exposed	Dictyota linearis	sunny	none	0.7988345099	3.339127e+14
35	D	380	0.0001022	1.9612e+14	0.1444	3.669e+17	Stareso	La Bib	UH	natural sunlight	PR-740	MS-75	BS Kinetics flat	P9	2015.06.29	afternoon	20	W	exposed	Dictyota linearis	sunny	none	0.7988345099	2.455099e+14
36	D	380	0.00009046	1.7359e+14	0.1196	3.035e+17	Stareso	La Bib	UH	natural sunlight	PR-740	MS-75	BS Kinetics flat	P9	2015.06.29	afternoon	20	W	exposed	Dictyota linearis	sunny	none	0.7988345099	2.173075e+14
37	D	380	0.0001398	2.6828e+14	0.2224	5.689e+17	Stareso	La Bib	UH	natural sunlight	PR-740	MS-75	BS Kinetics flat	P10	2015.06.29	afternoon	20	W	exposed	Dictyota linearis	sunny	none	0.7988345099	3.358345e+14
38	D	380	0.0001639	3.1452e+14	0.2704	6.918e+17	Stareso	La Bib	UH	natural sunlight	PR-740	MS-75	BS Kinetics flat	P10	2015.06.29	afternoon	20	W	exposed	Dictyota linearis	sunny	none	0.7988345099	3.937287e+14
39	D	380	0.0001446	2.7749e+14	0.2312	5.91e+17	Stareso	La Bib	UH	natural sunlight	PR-740	MS-75	BS Kinetics flat	P10	2015.06.29	afternoon	20	W	exposed	Dictyota linearis	sunny	none	0.7988345099	3.473653e+14
40	D	380	0.00646	1.2397e+16	8.456	2.079e+19	Stareso	La Bib	UH	natural sunlight	PR-740	MS-75	BS Kinetics flat	DWS	2015.06.29	afternoon	20	W	exposed		sunny	none	0.7988345099	1.551853e+16
41	D	380	0.006687	1.2832e+16	8.425	2.07e+19	Stareso	La Bib	UH	natural sunlight	PR-740	MS-75	BS Kinetics flat	DWS	2015.06.29	afternoon	20	W	exposed		sunny	none	0.7988345099	1.606384e+16
42	D	380	0.006252	1.1998e+16	7.745	1.901e+19	Stareso	La Bib	UH	natural sunlight	PR-740	MS-75	BS Kinetics flat	DWS	2015.06.29	afternoon	20	W	exposed		sunny	none	0.7988345099	1.501887e+16
43	D	380	0.0004023	7.7201e+14	0.4757	1.156e+18	Stareso	La Bib	UH	natural sunlight	PR-740	MS-75	BS Kinetics flat	SDWS	2015.06.29	afternoon	20	W	exposed		sunny	none	0.7988345099	9.664251e+14
44	D	380	0.0004254	8.1634e+14	0.5047	1.227e+18	Stareso	La Bib	UH	natural sunlight	PR-740	MS-75	BS Kinetics flat	SDWS	2015.06.29	afternoon	20	W	exposed		sunny	none	0.7988345099	1.021917e+15
45	D	380	0.0004361	8.3688e+14	0.5143	1.251e+18	Stareso	La Bib	UH	natural sunlight	PR-740	MS-75	BS Kinetics flat	SDWS	2015.06.29	afternoon	20	W	exposed		sunny	none	0.7988345099	1.047621e+15
46	D	380	0.00006523	1.2518e+14	0.06354	1.57e+17	Stareso	La Bib	UH	natural sunlight	PR-740	MS-75	BS Kinetics flat	Black	2015.06.29	afternoon	20	W	exposed		sunny	none	0.7988345099	1.566988e+14
47	D	380	0.00006205	1.1907e+14	0.05977	1.477e+17	Stareso	La Bib	UH	natural sunlight	PR-740	MS-75	BS Kinetics flat	Black	2015.06.29	afternoon	20	W	exposed		sunny	none	0.7988345099	1.490596e+14
48	D	380	0.00006475	1.2426e+14	0.06455	1.593e+17	Stareso	La Bib	UH	natural sunlight	PR-740	MS-75	BS Kinetics flat	Black	2015.06.29	afternoon	20	W	exposed		sunny	none	0.7988345099	1.555457e+14
1	D	381	0.007232	1.3915e+16	8.106	1.989e+19	Stareso	La Bib	UH	natural sunlight	PR-740	MS-75	BS Kinetics flat	DWS	2015.06.29	afternoon	20	W	exposed		sunny	none	0.7979746601	1.743756e+16
2	D	381	0.007491	1.4413e+16	8.551	2.099e+19	Stareso	La Bib	UH	natural sunlight	PR-740	MS-75	BS Kinetics flat	DWS	2015.06.29	afternoon	20	W	exposed		sunny	none	0.7979746601	1.806205e+16
3	D	381	0.006942	1.3357e+16	7.564	1.854e+19	Stareso	La Bib	UH	natural sunlight	PR-740	MS-75	BS Kinetics flat	DWS	2015.06.29	afternoon	20	W	exposed		sunny	none	0.7979746601	1.673832e+16
4	D	381	0.0004364	8.3966e+14	0.472	1.149e+18	Stareso	La Bib	UH	natural sunlight	PR-740	MS-75	BS Kinetics flat	SDWS	2015.06.29	afternoon	20	W	exposed		sunny	none	0.7979746601	1.052233e+15
5	D	381	0.0004086	7.8617e+14	0.4471	1.089e+18	Stareso	La Bib	UH	natural sunlight	PR-740	MS-75	BS Kinetics flat	SDWS	2015.06.29	afternoon	20	W	exposed		sunny	none	0.7979746601	9.852028e+14
6	D	381	0.0004558	8.7698e+14	0.4979	1.212e+18	Stareso	La Bib	UH	natural sunlight	PR-740	MS-75	BS Kinetics flat	SDWS	2015.06.29	afternoon	20	W	exposed		sunny	none	0.7979746601	1.09901e+15
7	D	381	0.00008046	1.5481e+14	0.0771	1.907e+17	Stareso	La Bib	UH	natural sunlight	PR-740	MS-75	BS Kinetics flat	Black	2015.06.29	afternoon	20	W	exposed		sunny	none	0.7979746601	1.940025e+14
8	D	381	0.00008949	1.7218e+14	0.09189	2.279e+17	Stareso	La Bib	UH	natural sunlight	PR-740	MS-75	BS Kinetics flat	Black	2015.06.29	afternoon	20	W	exposed		sunny	none	0.7979746601	2.157753e+14
9	D	381	0.00007114	1.3688e+14	0.0669	1.656e+17	Stareso	La Bib	UH	natural sunlight	PR-740	MS-75	BS Kinetics flat	Black	2015.06.29	afternoon	20	W	exposed		sunny	none	0.7979746601	1.715304e+14
10	D	381	0.0001934	3.7211e+14	0.2994	7.658e+17	Stareso	La Bib	UH	natural sunlight	PR-740	MS-75	BS Kinetics flat	P1	2015.06.29	afternoon	20	W	exposed	Cystoseira sp.	sunny	none	0.7979746601	4.663197e+14
11	D	381	0.0002045	3.9347e+14	0.3234	8.249e+17	Stareso	La Bib	UH	natural sunlight	PR-740	MS-75	BS Kinetics flat	P1	2015.06.29	afternoon	20	W	exposed	Cystoseira sp.	sunny	none	0.7979746601	4.930836e+14
12	D	381	0.0001871	3.5999e+14	0.2807	7.171e+17	Stareso	La Bib	UH	natural sunlight	PR-740	MS-75	BS Kinetics flat	P1	2015.06.29	afternoon	20	W	exposed	Cystoseira sp.	sunny	none	0.7979746601	4.511293e+14
13	D	381	0.0006404	1.2322e+15	1.045	2.635e+18	Stareso	La Bib	UH	natural sunlight	PR-740	MS-75	BS Kinetics flat	P2	2015.06.29	afternoon	20	W	exposed	Cystoseira sp.	sunny	none	0.7979746601	1.544111e+15
14	D	381	0.0004304	8.2811e+14	0.6579	1.666e+18	Stareso	La Bib	UH	natural sunlight	PR-740	MS-75	BS Kinetics flat	P2	2015.06.29	afternoon	20	W	exposed	Cystoseira sp.	sunny	none	0.7979746601	1.037766e+15
15	D	381	0.0004615	8.8795e+14	0.6979	1.765e+18	Stareso	La Bib	UH	natural sunlight	PR-740	MS-75	BS Kinetics flat	P2	2015.06.29	afternoon	20	W	exposed	Cystoseira sp.	sunny	none	0.7979746601	1.112753e+15
16	D	381	0.0004105	7.8982e+14	0.6694	1.698e+18	Stareso	La Bib	UH	natural sunlight	PR-740	MS-75	BS Kinetics flat	P3	2015.06.29	afternoon	20	W	exposed	Cystoseira sp.	sunny	none	0.7979746601	9.89784e+14
17	D	381	0.0004754	9.1469e+14	0.7531	1.905e+18	Stareso	La Bib	UH	natural sunlight	PR-740	MS-75	BS Kinetics flat	P3	2015.06.29	afternoon	20	W	exposed	Cystoseira sp.	sunny	none	0.7979746601	1.146269e+15
18	D	381	0.000539	1.0371e+15	0.8979	2.275e+18	Stareso	La Bib	UH	natural sunlight	PR-740	MS-75	BS Kinetics flat	P3	2015.06.29	afternoon	20	W	exposed	Cystoseira sp.	sunny	none	0.7979746601	1.299619e+15
19	D	381	0.0007475	1.4382e+15	1.283	3.23e+18	Stareso	La Bib	UH	natural sunlight	PR-740	MS-75	BS Kinetics flat	P4	2015.06.29	afternoon	20	W	exposed	Cystoseira sp.	sunny	none	0.7979746601	1.802347e+15
20	D	381	0.0007064	1.3591e+15	1.168	2.939e+18	Stareso	La Bib	UH	natural sunlight	PR-740	MS-75	BS Kinetics flat	P4	2015.06.29	afternoon	20	W	exposed	Cystoseira sp.	sunny	none	0.7979746601	1.703248e+15
21	D	381	0.0006942	1.3357e+15	1.15	2.893e+18	Stareso	La Bib	UH	natural sunlight	PR-740	MS-75	BS Kinetics flat	P4	2015.06.29	afternoon	20	W	exposed	Cystoseira sp.	sunny	none	0.7979746601	1.673832e+15
22	D	381	0.0009241	1.778e+15	1.397	3.497e+18	Stareso	La Bib	UH	natural sunlight	PR-740	MS-75	BS Kinetics flat	P5	2015.06.29	afternoon	20	W	exposed	Rock	sunny	none	0.7979746601	2.228159e+15
23	D	381	0.000943	1.8144e+15	1.422	3.558e+18	Stareso	La Bib	UH	natural sunlight	PR-740	MS-75	BS Kinetics flat	P5	2015.06.29	afternoon	20	W	exposed	Rock	sunny	none	0.7979746601	2.27373e+15
24	D	381	0.0008205	1.5787e+15	1.264	3.169e+18	Stareso	La Bib	UH	natural sunlight	PR-740	MS-75	BS Kinetics flat	P5	2015.06.29	afternoon	20	W	exposed	Rock	sunny	none	0.7979746601	1.978362e+15
25	D	381	0.0004631	8.9103e+14	0.7889	1.983e+18	Stareso	La Bib	UH	natural sunlight	PR-740	MS-75	BS Kinetics flat	P6	2015.06.29	afternoon	20	W	exposed	Dictyota linearis	sunny	none	0.7979746601	1.116611e+15
26	D	381	0.00046	8.8506e+14	0.8302	2.092e+18	Stareso	La Bib	UH	natural sunlight	PR-740	MS-75	BS Kinetics flat	P6	2015.06.29	afternoon	20	W	exposed	Dictyota linearis	sunny	none	0.7979746601	1.109137e+15
27	D	381	0.0004528	8.7121e+14	0.7902	1.989e+18	Stareso	La Bib	UH	natural sunlight	PR-740	MS-75	BS Kinetics flat	P6	2015.06.29	afternoon	20	W	exposed	Dictyota linearis	sunny	none	0.7979746601	1.091776e+15
28	D	381	0.0002419	4.6543e+14	0.3748	9.501e+17	Stareso	La Bib	UH	natural sunlight	PR-740	MS-75	BS Kinetics flat	P7	2015.06.29	afternoon	20	W	exposed	Dictyota linearis	sunny	none	0.7979746601	5.832612e+14
29	D	381	0.0002189	4.2117e+14	0.323	8.186e+17	Stareso	La Bib	UH	natural sunlight	PR-740	MS-75	BS Kinetics flat	P7	2015.06.29	afternoon	20	W	exposed	Dictyota linearis	sunny	none	0.7979746601	5.278044e+14
30	D	381	0.0002625	5.0506e+14	0.427	1.082e+18	Stareso	La Bib	UH	natural sunlight	PR-740	MS-75	BS Kinetics flat	P7	2015.06.29	afternoon	20	W	exposed	Dictyota linearis	sunny	none	0.7979746601	6.329313e+14
31	D	381	0.0002929	5.6355e+14	0.5198	1.324e+18	Stareso	La Bib	UH	natural sunlight	PR-740	MS-75	BS Kinetics flat	P8	2015.06.29	afternoon	20	W	exposed	Dictyota linearis	sunny	none	0.7979746601	7.062308e+14
32	D	381	0.0003033	5.8356e+14	0.5289	1.345e+18	Stareso	La Bib	UH	natural sunlight	PR-740	MS-75	BS Kinetics flat	P8	2015.06.29	afternoon	20	W	exposed	Dictyota linearis	sunny	none	0.7979746601	7.313069e+14
33	D	381	0.0002817	5.42e+14	0.4707	1.197e+18	Stareso	La Bib	UH	natural sunlight	PR-740	MS-75	BS Kinetics flat	P8	2015.06.29	afternoon	20	W	exposed	Dictyota linearis	sunny	none	0.7979746601	6.792257e+14
34	D	381	0.0001436	2.7629e+14	0.2193	5.576e+17	Stareso	La Bib	UH	natural sunlight	PR-740	MS-75	BS Kinetics flat	P9	2015.06.29	afternoon	20	W	exposed	Dictyota linearis	sunny	none	0.7979746601	3.462436e+14
35	D	381	0.0001064	2.0472e+14	0.1444	3.669e+17	Stareso	La Bib	UH	natural sunlight	PR-740	MS-75	BS Kinetics flat	P9	2015.06.29	afternoon	20	W	exposed	Dictyota linearis	sunny	none	0.7979746601	2.565481e+14
36	D	381	0.00009331	1.7953e+14	0.1196	3.035e+17	Stareso	La Bib	UH	natural sunlight	PR-740	MS-75	BS Kinetics flat	P9	2015.06.29	afternoon	20	W	exposed	Dictyota linearis	sunny	none	0.7979746601	2.24986e+14
37	D	381	0.0001439	2.7687e+14	0.2224	5.689e+17	Stareso	La Bib	UH	natural sunlight	PR-740	MS-75	BS Kinetics flat	P10	2015.06.29	afternoon	20	W	exposed	Dictyota linearis	sunny	none	0.7979746601	3.469669e+14
38	D	381	0.0001696	3.2632e+14	0.2704	6.918e+17	Stareso	La Bib	UH	natural sunlight	PR-740	MS-75	BS Kinetics flat	P10	2015.06.29	afternoon	20	W	exposed	Dictyota linearis	sunny	none	0.7979746601	4.089339e+14
39	D	381	0.0001477	2.8418e+14	0.2312	5.91e+17	Stareso	La Bib	UH	natural sunlight	PR-740	MS-75	BS Kinetics flat	P10	2015.06.29	afternoon	20	W	exposed	Dictyota linearis	sunny	none	0.7979746601	3.561293e+14
40	D	381	0.006725	1.2939e+16	8.456	2.079e+19	Stareso	La Bib	UH	natural sunlight	PR-740	MS-75	BS Kinetics flat	DWS	2015.06.29	afternoon	20	W	exposed		sunny	none	0.7979746601	1.62151e+16
41	D	381	0.006978	1.3426e+16	8.425	2.07e+19	Stareso	La Bib	UH	natural sunlight	PR-740	MS-75	BS Kinetics flat	DWS	2015.06.29	afternoon	20	W	exposed		sunny	none	0.7979746601	1.682512e+16
42	D	381	0.006478	1.2464e+16	7.745	1.901e+19	Stareso	La Bib	UH	natural sunlight	PR-740	MS-75	BS Kinetics flat	DWS	2015.06.29	afternoon	20	W	exposed		sunny	none	0.7979746601	1.561954e+16
43	D	381	0.0004222	8.1233e+14	0.4757	1.156e+18	Stareso	La Bib	UH	natural sunlight	PR-740	MS-75	BS Kinetics flat	SDWS	2015.06.29	afternoon	20	W	exposed		sunny	none	0.7979746601	1.017995e+15
44	D	381	0.0004452	8.5659e+14	0.5047	1.227e+18	Stareso	La Bib	UH	natural sunlight	PR-740	MS-75	BS Kinetics flat	SDWS	2015.06.29	afternoon	20	W	exposed		sunny	none	0.7979746601	1.073451e+15
45	D	381	0.0004566	8.7852e+14	0.5143	1.251e+18	Stareso	La Bib	UH	natural sunlight	PR-740	MS-75	BS Kinetics flat	SDWS	2015.06.29	afternoon	20	W	exposed		sunny	none	0.7979746601	1.100939e+15
46	D	381	0.00006716	1.2922e+14	0.06354	1.57e+17	Stareso	La Bib	UH	natural sunlight	PR-740	MS-75	BS Kinetics flat	Black	2015.06.29	afternoon	20	W	exposed		sunny	none	0.7979746601	1.61934e+14
47	D	381	0.00006473	1.2454e+14	0.05977	1.477e+17	Stareso	La Bib	UH	natural sunlight	PR-740	MS-75	BS Kinetics flat	Black	2015.06.29	afternoon	20	W	exposed		sunny	none	0.7979746601	1.560748e+14
48	D	381	0.00006811	1.3105e+14	0.06455	1.593e+17	Stareso	La Bib	UH	natural sunlight	PR-740	MS-75	BS Kinetics flat	Black	2015.06.29	afternoon	20	W	exposed		sunny	none	0.7979746601	1.642246e+14
1	D	382	0.007385	1.4246e+16	8.106	1.989e+19	Stareso	La Bib	UH	natural sunlight	PR-740	MS-75	BS Kinetics flat	DWS	2015.06.29	afternoon	20	W	exposed		sunny	none	0.8066931265	1.766025e+16
2	D	382	0.007664	1.4785e+16	8.551	2.099e+19	Stareso	La Bib	UH	natural sunlight	PR-740	MS-75	BS Kinetics flat	DWS	2015.06.29	afternoon	20	W	exposed		sunny	none	0.8066931265	1.832744e+16
3	D	382	0.007127	1.3749e+16	7.564	1.854e+19	Stareso	La Bib	UH	natural sunlight	PR-740	MS-75	BS Kinetics flat	DWS	2015.06.29	afternoon	20	W	exposed		sunny	none	0.8066931265	1.704328e+16
4	D	382	0.0004458	8.5999e+14	0.472	1.149e+18	Stareso	La Bib	UH	natural sunlight	PR-740	MS-75	BS Kinetics flat	SDWS	2015.06.29	afternoon	20	W	exposed		sunny	none	0.8066931265	1.066072e+15
5	D	382	0.0004175	8.054e+14	0.4471	1.089e+18	Stareso	La Bib	UH	natural sunlight	PR-740	MS-75	BS Kinetics flat	SDWS	2015.06.29	afternoon	20	W	exposed		sunny	none	0.8066931265	9.983961e+14
6	D	382	0.0004683	9.034e+14	0.4979	1.212e+18	Stareso	La Bib	UH	natural sunlight	PR-740	MS-75	BS Kinetics flat	SDWS	2015.06.29	afternoon	20	W	exposed		sunny	none	0.8066931265	1.119878e+15
7	D	382	0.00008185	1.579e+14	0.0771	1.907e+17	Stareso	La Bib	UH	natural sunlight	PR-740	MS-75	BS Kinetics flat	Black	2015.06.29	afternoon	20	W	exposed		sunny	none	0.8066931265	1.957335e+14
8	D	382	0.00009154	1.7659e+14	0.09189	2.279e+17	Stareso	La Bib	UH	natural sunlight	PR-740	MS-75	BS Kinetics flat	Black	2015.06.29	afternoon	20	W	exposed		sunny	none	0.8066931265	2.189058e+14
9	D	382	0.00007217	1.3922e+14	0.0669	1.656e+17	Stareso	La Bib	UH	natural sunlight	PR-740	MS-75	BS Kinetics flat	Black	2015.06.29	afternoon	20	W	exposed		sunny	none	0.8066931265	1.72585e+14
10	D	382	0.0001976	3.8119e+14	0.2994	7.658e+17	Stareso	La Bib	UH	natural sunlight	PR-740	MS-75	BS Kinetics flat	P1	2015.06.29	afternoon	20	W	exposed	Cystoseira sp.	sunny	none	0.8066931265	4.725343e+14
11	D	382	0.0002073	3.999e+14	0.3234	8.249e+17	Stareso	La Bib	UH	natural sunlight	PR-740	MS-75	BS Kinetics flat	P1	2015.06.29	afternoon	20	W	exposed	Cystoseira sp.	sunny	none	0.8066931265	4.957306e+14
12	D	382	0.0001907	3.6788e+14	0.2807	7.171e+17	Stareso	La Bib	UH	natural sunlight	PR-740	MS-75	BS Kinetics flat	P1	2015.06.29	afternoon	20	W	exposed	Cystoseira sp.	sunny	none	0.8066931265	4.560338e+14
13	D	382	0.0006541	1.2618e+15	1.045	2.635e+18	Stareso	La Bib	UH	natural sunlight	PR-740	MS-75	BS Kinetics flat	P2	2015.06.29	afternoon	20	W	exposed	Cystoseira sp.	sunny	none	0.8066931265	1.564194e+15
14	D	382	0.0004399	8.4861e+14	0.6579	1.666e+18	Stareso	La Bib	UH	natural sunlight	PR-740	MS-75	BS Kinetics flat	P2	2015.06.29	afternoon	20	W	exposed	Cystoseira sp.	sunny	none	0.8066931265	1.051963e+15
15	D	382	0.0004718	9.1015e+14	0.6979	1.765e+18	Stareso	La Bib	UH	natural sunlight	PR-740	MS-75	BS Kinetics flat	P2	2015.06.29	afternoon	20	W	exposed	Cystoseira sp.	sunny	none	0.8066931265	1.128247e+15
16	D	382	0.0004204	8.1099e+14	0.6694	1.698e+18	Stareso	La Bib	UH	natural sunlight	PR-740	MS-75	BS Kinetics flat	P3	2015.06.29	afternoon	20	W	exposed	Cystoseira sp.	sunny	none	0.8066931265	1.005331e+15
17	D	382	0.0004835	9.3272e+14	0.7531	1.905e+18	Stareso	La Bib	UH	natural sunlight	PR-740	MS-75	BS Kinetics flat	P3	2015.06.29	afternoon	20	W	exposed	Cystoseira sp.	sunny	none	0.8066931265	1.156226e+15
18	D	382	0.0005497	1.0604e+15	0.8979	2.275e+18	Stareso	La Bib	UH	natural sunlight	PR-740	MS-75	BS Kinetics flat	P3	2015.06.29	afternoon	20	W	exposed	Cystoseira sp.	sunny	none	0.8066931265	1.314535e+15
19	D	382	0.0007653	1.4763e+15	1.283	3.23e+18	Stareso	La Bib	UH	natural sunlight	PR-740	MS-75	BS Kinetics flat	P4	2015.06.29	afternoon	20	W	exposed	Cystoseira sp.	sunny	none	0.8066931265	1.830114e+15
20	D	382	0.0007195	1.388e+15	1.168	2.939e+18	Stareso	La Bib	UH	natural sunlight	PR-740	MS-75	BS Kinetics flat	P4	2015.06.29	afternoon	20	W	exposed	Cystoseira sp.	sunny	none	0.8066931265	1.720589e+15
21	D	382	0.0007106	1.3708e+15	1.15	2.893e+18	Stareso	La Bib	UH	natural sunlight	PR-740	MS-75	BS Kinetics flat	P4	2015.06.29	afternoon	20	W	exposed	Cystoseira sp.	sunny	none	0.8066931265	1.699306e+15
22	D	382	0.000951	1.8346e+15	1.397	3.497e+18	Stareso	La Bib	UH	natural sunlight	PR-740	MS-75	BS Kinetics flat	P5	2015.06.29	afternoon	20	W	exposed	Rock	sunny	none	0.8066931265	2.274191e+15
23	D	382	0.0009726	1.8762e+15	1.422	3.558e+18	Stareso	La Bib	UH	natural sunlight	PR-740	MS-75	BS Kinetics flat	P5	2015.06.29	afternoon	20	W	exposed	Rock	sunny	none	0.8066931265	2.325844e+15
24	D	382	0.0008299	1.601e+15	1.264	3.169e+18	Stareso	La Bib	UH	natural sunlight	PR-740	MS-75	BS Kinetics flat	P5	2015.06.29	afternoon	20	W	exposed	Rock	sunny	none	0.8066931265	1.984596e+15
25	D	382	0.0004764	9.1902e+14	0.7889	1.983e+18	Stareso	La Bib	UH	natural sunlight	PR-740	MS-75	BS Kinetics flat	P6	2015.06.29	afternoon	20	W	exposed	Dictyota linearis	sunny	none	0.8066931265	1.139248e+15
26	D	382	0.0004704	9.0745e+14	0.8302	2.092e+18	Stareso	La Bib	UH	natural sunlight	PR-740	MS-75	BS Kinetics flat	P6	2015.06.29	afternoon	20	W	exposed	Dictyota linearis	sunny	none	0.8066931265	1.124899e+15
27	D	382	0.0004644	8.9587e+14	0.7902	1.989e+18	Stareso	La Bib	UH	natural sunlight	PR-740	MS-75	BS Kinetics flat	P6	2015.06.29	afternoon	20	W	exposed	Dictyota linearis	sunny	none	0.8066931265	1.110551e+15
28	D	382	0.0002463	4.7514e+14	0.3748	9.501e+17	Stareso	La Bib	UH	natural sunlight	PR-740	MS-75	BS Kinetics flat	P7	2015.06.29	afternoon	20	W	exposed	Dictyota linearis	sunny	none	0.8066931265	5.889939e+14
29	D	382	0.0002235	4.3115e+14	0.323	8.186e+17	Stareso	La Bib	UH	natural sunlight	PR-740	MS-75	BS Kinetics flat	P7	2015.06.29	afternoon	20	W	exposed	Dictyota linearis	sunny	none	0.8066931265	5.344707e+14
30	D	382	0.0002689	5.1873e+14	0.427	1.082e+18	Stareso	La Bib	UH	natural sunlight	PR-740	MS-75	BS Kinetics flat	P7	2015.06.29	afternoon	20	W	exposed	Dictyota linearis	sunny	none	0.8066931265	6.430388e+14
31	D	382	0.0003004	5.795e+14	0.5198	1.324e+18	Stareso	La Bib	UH	natural sunlight	PR-740	MS-75	BS Kinetics flat	P8	2015.06.29	afternoon	20	W	exposed	Dictyota linearis	sunny	none	0.8066931265	7.183669e+14
32	D	382	0.0003084	5.9493e+14	0.5289	1.345e+18	Stareso	La Bib	UH	natural sunlight	PR-740	MS-75	BS Kinetics flat	P8	2015.06.29	afternoon	20	W	exposed	Dictyota linearis	sunny	none	0.8066931265	7.374978e+14
33	D	382	0.0002878	5.5519e+14	0.4707	1.197e+18	Stareso	La Bib	UH	natural sunlight	PR-740	MS-75	BS Kinetics flat	P8	2015.06.29	afternoon	20	W	exposed	Dictyota linearis	sunny	none	0.8066931265	6.882357e+14
34	D	382	0.0001455	2.8068e+14	0.2193	5.576e+17	Stareso	La Bib	UH	natural sunlight	PR-740	MS-75	BS Kinetics flat	P9	2015.06.29	afternoon	20	W	exposed	Dictyota linearis	sunny	none	0.8066931265	3.47944e+14
35	D	382	0.0001083	2.0892e+14	0.1444	3.669e+17	Stareso	La Bib	UH	natural sunlight	PR-740	MS-75	BS Kinetics flat	P9	2015.06.29	afternoon	20	W	exposed	Dictyota linearis	sunny	none	0.8066931265	2.589851e+14
36	D	382	0.00009502	1.833e+14	0.1196	3.035e+17	Stareso	La Bib	UH	natural sunlight	PR-740	MS-75	BS Kinetics flat	P9	2015.06.29	afternoon	20	W	exposed	Dictyota linearis	sunny	none	0.8066931265	2.272278e+14
37	D	382	0.000147	2.8358e+14	0.2224	5.689e+17	Stareso	La Bib	UH	natural sunlight	PR-740	MS-75	BS Kinetics flat	P10	2015.06.29	afternoon	20	W	exposed	Dictyota linearis	sunny	none	0.8066931265	3.515311e+14
38	D	382	0.000172	3.3181e+14	0.2704	6.918e+17	Stareso	La Bib	UH	natural sunlight	PR-740	MS-75	BS Kinetics flat	P10	2015.06.29	afternoon	20	W	exposed	Dictyota linearis	sunny	none	0.8066931265	4.113153e+14
39	D	382	0.0001504	2.9014e+14	0.2312	5.91e+17	Stareso	La Bib	UH	natural sunlight	PR-740	MS-75	BS Kinetics flat	P10	2015.06.29	afternoon	20	W	exposed	Dictyota linearis	sunny	none	0.8066931265	3.596617e+14
40	D	382	0.00689	1.3291e+16	8.456	2.079e+19	Stareso	La Bib	UH	natural sunlight	PR-740	MS-75	BS Kinetics flat	DWS	2015.06.29	afternoon	20	W	exposed		sunny	none	0.8066931265	1.647652e+16
41	D	382	0.007082	1.3662e+16	8.425	2.07e+19	Stareso	La Bib	UH	natural sunlight	PR-740	MS-75	BS Kinetics flat	DWS	2015.06.29	afternoon	20	W	exposed		sunny	none	0.8066931265	1.693567e+16
42	D	382	0.006575	1.2684e+16	7.745	1.901e+19	Stareso	La Bib	UH	natural sunlight	PR-740	MS-75	BS Kinetics flat	DWS	2015.06.29	afternoon	20	W	exposed		sunny	none	0.8066931265	1.572324e+16
43	D	382	0.0004332	8.3569e+14	0.4757	1.156e+18	Stareso	La Bib	UH	natural sunlight	PR-740	MS-75	BS Kinetics flat	SDWS	2015.06.29	afternoon	20	W	exposed		sunny	none	0.8066931265	1.035941e+15
44	D	382	0.000456	8.7967e+14	0.5047	1.227e+18	Stareso	La Bib	UH	natural sunlight	PR-740	MS-75	BS Kinetics flat	SDWS	2015.06.29	afternoon	20	W	exposed		sunny	none	0.8066931265	1.090464e+15
45	D	382	0.000468	9.0282e+14	0.5143	1.251e+18	Stareso	La Bib	UH	natural sunlight	PR-740	MS-75	BS Kinetics flat	SDWS	2015.06.29	afternoon	20	W	exposed		sunny	none	0.8066931265	1.11916e+15
46	D	382	0.00006848	1.321e+14	0.06354	1.57e+17	Stareso	La Bib	UH	natural sunlight	PR-740	MS-75	BS Kinetics flat	Black	2015.06.29	afternoon	20	W	exposed		sunny	none	0.8066931265	1.637609e+14
47	D	382	0.00006505	1.2549e+14	0.05977	1.477e+17	Stareso	La Bib	UH	natural sunlight	PR-740	MS-75	BS Kinetics flat	Black	2015.06.29	afternoon	20	W	exposed		sunny	none	0.8066931265	1.555585e+14
48	D	382	0.0000695	1.3407e+14	0.06455	1.593e+17	Stareso	La Bib	UH	natural sunlight	PR-740	MS-75	BS Kinetics flat	Black	2015.06.29	afternoon	20	W	exposed		sunny	none	0.8066931265	1.662001e+14
1	D	383	0.00734	1.4197e+16	8.106	1.989e+19	Stareso	La Bib	UH	natural sunlight	PR-740	MS-75	BS Kinetics flat	DWS	2015.06.29	afternoon	20	W	exposed		sunny	none	0.8193918065	1.732585e+16
2	D	383	0.007657	1.481e+16	8.551	2.099e+19	Stareso	La Bib	UH	natural sunlight	PR-740	MS-75	BS Kinetics flat	DWS	2015.06.29	afternoon	20	W	exposed		sunny	none	0.8193918065	1.807412e+16
3	D	383	0.007066	1.3667e+16	7.564	1.854e+19	Stareso	La Bib	UH	natural sunlight	PR-740	MS-75	BS Kinetics flat	DWS	2015.06.29	afternoon	20	W	exposed		sunny	none	0.8193918065	1.667908e+16
4	D	383	0.000444	8.5876e+14	0.472	1.149e+18	Stareso	La Bib	UH	natural sunlight	PR-740	MS-75	BS Kinetics flat	SDWS	2015.06.29	afternoon	20	W	exposed		sunny	none	0.8193918065	1.048049e+15
5	D	383	0.0004186	8.0964e+14	0.4471	1.089e+18	Stareso	La Bib	UH	natural sunlight	PR-740	MS-75	BS Kinetics flat	SDWS	2015.06.29	afternoon	20	W	exposed		sunny	none	0.8193918065	9.880929e+14
6	D	383	0.0004725	9.1389e+14	0.4979	1.212e+18	Stareso	La Bib	UH	natural sunlight	PR-740	MS-75	BS Kinetics flat	SDWS	2015.06.29	afternoon	20	W	exposed		sunny	none	0.8193918065	1.115322e+15
7	D	383	0.00008173	1.5808e+14	0.0771	1.907e+17	Stareso	La Bib	UH	natural sunlight	PR-740	MS-75	BS Kinetics flat	Black	2015.06.29	afternoon	20	W	exposed		sunny	none	0.8193918065	1.929212e+14
8	D	383	0.00009139	1.7676e+14	0.09189	2.279e+17	Stareso	La Bib	UH	natural sunlight	PR-740	MS-75	BS Kinetics flat	Black	2015.06.29	afternoon	20	W	exposed		sunny	none	0.8193918065	2.157234e+14
9	D	383	0.00007227	1.3978e+14	0.0669	1.656e+17	Stareso	La Bib	UH	natural sunlight	PR-740	MS-75	BS Kinetics flat	Black	2015.06.29	afternoon	20	W	exposed		sunny	none	0.8193918065	1.705912e+14
10	D	383	0.0002008	3.8838e+14	0.2994	7.658e+17	Stareso	La Bib	UH	natural sunlight	PR-740	MS-75	BS Kinetics flat	P1	2015.06.29	afternoon	20	W	exposed	Cystoseira sp.	sunny	none	0.8193918065	4.739824e+14
11	D	383	0.0002113	4.0869e+14	0.3234	8.249e+17	Stareso	La Bib	UH	natural sunlight	PR-740	MS-75	BS Kinetics flat	P1	2015.06.29	afternoon	20	W	exposed	Cystoseira sp.	sunny	none	0.8193918065	4.987674e+14
12	D	383	0.0001931	3.7348e+14	0.2807	7.171e+17	Stareso	La Bib	UH	natural sunlight	PR-740	MS-75	BS Kinetics flat	P1	2015.06.29	afternoon	20	W	exposed	Cystoseira sp.	sunny	none	0.8193918065	4.558068e+14
13	D	383	0.0006628	1.282e+15	1.045	2.635e+18	Stareso	La Bib	UH	natural sunlight	PR-740	MS-75	BS Kinetics flat	P2	2015.06.29	afternoon	20	W	exposed	Cystoseira sp.	sunny	none	0.8193918065	1.56452e+15
14	D	383	0.0004498	8.6998e+14	0.6579	1.666e+18	Stareso	La Bib	UH	natural sunlight	PR-740	MS-75	BS Kinetics flat	P2	2015.06.29	afternoon	20	W	exposed	Cystoseira sp.	sunny	none	0.8193918065	1.06174e+15
15	D	383	0.000475	9.1872e+14	0.6979	1.765e+18	Stareso	La Bib	UH	natural sunlight	PR-740	MS-75	BS Kinetics flat	P2	2015.06.29	afternoon	20	W	exposed	Cystoseira sp.	sunny	none	0.8193918065	1.121223e+15
16	D	383	0.0004294	8.3052e+14	0.6694	1.698e+18	Stareso	La Bib	UH	natural sunlight	PR-740	MS-75	BS Kinetics flat	P3	2015.06.29	afternoon	20	W	exposed	Cystoseira sp.	sunny	none	0.8193918065	1.013586e+15
17	D	383	0.0004961	9.5953e+14	0.7531	1.905e+18	Stareso	La Bib	UH	natural sunlight	PR-740	MS-75	BS Kinetics flat	P3	2015.06.29	afternoon	20	W	exposed	Cystoseira sp.	sunny	none	0.8193918065	1.171029e+15
18	D	383	0.0005573	1.0779e+15	0.8979	2.275e+18	Stareso	La Bib	UH	natural sunlight	PR-740	MS-75	BS Kinetics flat	P3	2015.06.29	afternoon	20	W	exposed	Cystoseira sp.	sunny	none	0.8193918065	1.31549e+15
19	D	383	0.0007809	1.5104e+15	1.283	3.23e+18	Stareso	La Bib	UH	natural sunlight	PR-740	MS-75	BS Kinetics flat	P4	2015.06.29	afternoon	20	W	exposed	Cystoseira sp.	sunny	none	0.8193918065	1.843291e+15
20	D	383	0.000734	1.4197e+15	1.168	2.939e+18	Stareso	La Bib	UH	natural sunlight	PR-740	MS-75	BS Kinetics flat	P4	2015.06.29	afternoon	20	W	exposed	Cystoseira sp.	sunny	none	0.8193918065	1.732585e+15
21	D	383	0.0007172	1.3872e+15	1.15	2.893e+18	Stareso	La Bib	UH	natural sunlight	PR-740	MS-75	BS Kinetics flat	P4	2015.06.29	afternoon	20	W	exposed	Cystoseira sp.	sunny	none	0.8193918065	1.692929e+15
22	D	383	0.0009639	1.8643e+15	1.397	3.497e+18	Stareso	La Bib	UH	natural sunlight	PR-740	MS-75	BS Kinetics flat	P5	2015.06.29	afternoon	20	W	exposed	Rock	sunny	none	0.8193918065	2.275257e+15
23	D	383	0.0009821	1.8995e+15	1.422	3.558e+18	Stareso	La Bib	UH	natural sunlight	PR-740	MS-75	BS Kinetics flat	P5	2015.06.29	afternoon	20	W	exposed	Rock	sunny	none	0.8193918065	2.318218e+15
24	D	383	0.0008538	1.6514e+15	1.264	3.169e+18	Stareso	La Bib	UH	natural sunlight	PR-740	MS-75	BS Kinetics flat	P5	2015.06.29	afternoon	20	W	exposed	Rock	sunny	none	0.8193918065	2.01537e+15
25	D	383	0.0004838	9.3574e+14	0.7889	1.983e+18	Stareso	La Bib	UH	natural sunlight	PR-740	MS-75	BS Kinetics flat	P6	2015.06.29	afternoon	20	W	exposed	Dictyota linearis	sunny	none	0.8193918065	1.141996e+15
26	D	383	0.0004813	9.3091e+14	0.8302	2.092e+18	Stareso	La Bib	UH	natural sunlight	PR-740	MS-75	BS Kinetics flat	P6	2015.06.29	afternoon	20	W	exposed	Dictyota linearis	sunny	none	0.8193918065	1.136094e+15
27	D	383	0.0004743	9.1737e+14	0.7902	1.989e+18	Stareso	La Bib	UH	natural sunlight	PR-740	MS-75	BS Kinetics flat	P6	2015.06.29	afternoon	20	W	exposed	Dictyota linearis	sunny	none	0.8193918065	1.119571e+15
28	D	383	0.00025	4.8354e+14	0.3748	9.501e+17	Stareso	La Bib	UH	natural sunlight	PR-740	MS-75	BS Kinetics flat	P7	2015.06.29	afternoon	20	W	exposed	Dictyota linearis	sunny	none	0.8193918065	5.901176e+14
29	D	383	0.0002249	4.3499e+14	0.323	8.186e+17	Stareso	La Bib	UH	natural sunlight	PR-740	MS-75	BS Kinetics flat	P7	2015.06.29	afternoon	20	W	exposed	Dictyota linearis	sunny	none	0.8193918065	5.308698e+14
30	D	383	0.0002735	5.2899e+14	0.427	1.082e+18	Stareso	La Bib	UH	natural sunlight	PR-740	MS-75	BS Kinetics flat	P7	2015.06.29	afternoon	20	W	exposed	Dictyota linearis	sunny	none	0.8193918065	6.455886e+14
31	D	383	0.0003048	5.8953e+14	0.5198	1.324e+18	Stareso	La Bib	UH	natural sunlight	PR-740	MS-75	BS Kinetics flat	P8	2015.06.29	afternoon	20	W	exposed	Dictyota linearis	sunny	none	0.8193918065	7.194713e+14
32	D	383	0.0003142	6.0771e+14	0.5289	1.345e+18	Stareso	La Bib	UH	natural sunlight	PR-740	MS-75	BS Kinetics flat	P8	2015.06.29	afternoon	20	W	exposed	Dictyota linearis	sunny	none	0.8193918065	7.416598e+14
33	D	383	0.0002935	5.6767e+14	0.4707	1.197e+18	Stareso	La Bib	UH	natural sunlight	PR-740	MS-75	BS Kinetics flat	P8	2015.06.29	afternoon	20	W	exposed	Dictyota linearis	sunny	none	0.8193918065	6.92798e+14
34	D	383	0.0001484	2.8703e+14	0.2193	5.576e+17	Stareso	La Bib	UH	natural sunlight	PR-740	MS-75	BS Kinetics flat	P9	2015.06.29	afternoon	20	W	exposed	Dictyota linearis	sunny	none	0.8193918065	3.502938e+14
35	D	383	0.0001096	2.1198e+14	0.1444	3.669e+17	Stareso	La Bib	UH	natural sunlight	PR-740	MS-75	BS Kinetics flat	P9	2015.06.29	afternoon	20	W	exposed	Dictyota linearis	sunny	none	0.8193918065	2.587075e+14
36	D	383	0.00009721	1.8802e+14	0.1196	3.035e+17	Stareso	La Bib	UH	natural sunlight	PR-740	MS-75	BS Kinetics flat	P9	2015.06.29	afternoon	20	W	exposed	Dictyota linearis	sunny	none	0.8193918065	2.294613e+14
37	D	383	0.0001496	2.8935e+14	0.2224	5.689e+17	Stareso	La Bib	UH	natural sunlight	PR-740	MS-75	BS Kinetics flat	P10	2015.06.29	afternoon	20	W	exposed	Dictyota linearis	sunny	none	0.8193918065	3.531264e+14
38	D	383	0.0001739	3.3635e+14	0.2704	6.918e+17	Stareso	La Bib	UH	natural sunlight	PR-740	MS-75	BS Kinetics flat	P10	2015.06.29	afternoon	20	W	exposed	Dictyota linearis	sunny	none	0.8193918065	4.104858e+14
39	D	383	0.000153	2.9592e+14	0.2312	5.91e+17	Stareso	La Bib	UH	natural sunlight	PR-740	MS-75	BS Kinetics flat	P10	2015.06.29	afternoon	20	W	exposed	Dictyota linearis	sunny	none	0.8193918065	3.61152e+14
40	D	383	0.006836	1.3222e+16	8.456	2.079e+19	Stareso	La Bib	UH	natural sunlight	PR-740	MS-75	BS Kinetics flat	DWS	2015.06.29	afternoon	20	W	exposed		sunny	none	0.8193918065	1.613617e+16
41	D	383	0.007094	1.3721e+16	8.425	2.07e+19	Stareso	La Bib	UH	natural sunlight	PR-740	MS-75	BS Kinetics flat	DWS	2015.06.29	afternoon	20	W	exposed		sunny	none	0.8193918065	1.674518e+16
42	D	383	0.006607	1.2779e+16	7.745	1.901e+19	Stareso	La Bib	UH	natural sunlight	PR-740	MS-75	BS Kinetics flat	DWS	2015.06.29	afternoon	20	W	exposed		sunny	none	0.8193918065	1.559563e+16
43	D	383	0.0004344	8.4019e+14	0.4757	1.156e+18	Stareso	La Bib	UH	natural sunlight	PR-740	MS-75	BS Kinetics flat	SDWS	2015.06.29	afternoon	20	W	exposed		sunny	none	0.8193918065	1.025388e+15
44	D	383	0.0004591	8.8797e+14	0.5047	1.227e+18	Stareso	La Bib	UH	natural sunlight	PR-740	MS-75	BS Kinetics flat	SDWS	2015.06.29	afternoon	20	W	exposed		sunny	none	0.8193918065	1.083692e+15
45	D	383	0.0004654	9.0015e+14	0.5143	1.251e+18	Stareso	La Bib	UH	natural sunlight	PR-740	MS-75	BS Kinetics flat	SDWS	2015.06.29	afternoon	20	W	exposed		sunny	none	0.8193918065	1.098563e+15
46	D	383	0.00006854	1.3257e+14	0.06354	1.57e+17	Stareso	La Bib	UH	natural sunlight	PR-740	MS-75	BS Kinetics flat	Black	2015.06.29	afternoon	20	W	exposed		sunny	none	0.8193918065	1.617866e+14
47	D	383	0.00006515	1.2601e+14	0.05977	1.477e+17	Stareso	La Bib	UH	natural sunlight	PR-740	MS-75	BS Kinetics flat	Black	2015.06.29	afternoon	20	W	exposed		sunny	none	0.8193918065	1.537846e+14
48	D	383	0.0000686	1.3268e+14	0.06455	1.593e+17	Stareso	La Bib	UH	natural sunlight	PR-740	MS-75	BS Kinetics flat	Black	2015.06.29	afternoon	20	W	exposed		sunny	none	0.8193918065	1.619283e+14
1	D	384	0.007616	1.4769e+16	8.106	1.989e+19	Stareso	La Bib	UH	natural sunlight	PR-740	MS-75	BS Kinetics flat	DWS	2015.06.29	afternoon	20	W	exposed		sunny	none	0.8226817043	1.79522e+16
2	D	384	0.007933	1.5384e+16	8.551	2.099e+19	Stareso	La Bib	UH	natural sunlight	PR-740	MS-75	BS Kinetics flat	DWS	2015.06.29	afternoon	20	W	exposed		sunny	none	0.8226817043	1.869942e+16
3	D	384	0.007329	1.4212e+16	7.564	1.854e+19	Stareso	La Bib	UH	natural sunlight	PR-740	MS-75	BS Kinetics flat	DWS	2015.06.29	afternoon	20	W	exposed		sunny	none	0.8226817043	1.727569e+16
4	D	384	0.0004644	9.0056e+14	0.472	1.149e+18	Stareso	La Bib	UH	natural sunlight	PR-740	MS-75	BS Kinetics flat	SDWS	2015.06.29	afternoon	20	W	exposed		sunny	none	0.8226817043	1.094669e+15
5	D	384	0.0004373	8.4801e+14	0.4471	1.089e+18	Stareso	La Bib	UH	natural sunlight	PR-740	MS-75	BS Kinetics flat	SDWS	2015.06.29	afternoon	20	W	exposed		sunny	none	0.8226817043	1.03079e+15
6	D	384	0.0004921	9.5428e+14	0.4979	1.212e+18	Stareso	La Bib	UH	natural sunlight	PR-740	MS-75	BS Kinetics flat	SDWS	2015.06.29	afternoon	20	W	exposed		sunny	none	0.8226817043	1.159963e+15
7	D	384	0.00008415	1.6318e+14	0.0771	1.907e+17	Stareso	La Bib	UH	natural sunlight	PR-740	MS-75	BS Kinetics flat	Black	2015.06.29	afternoon	20	W	exposed		sunny	none	0.8226817043	1.983558e+14
8	D	384	0.0000943	1.8287e+14	0.09189	2.279e+17	Stareso	La Bib	UH	natural sunlight	PR-740	MS-75	BS Kinetics flat	Black	2015.06.29	afternoon	20	W	exposed		sunny	none	0.8226817043	2.222811e+14
9	D	384	0.00007448	1.4443e+14	0.0669	1.656e+17	Stareso	La Bib	UH	natural sunlight	PR-740	MS-75	BS Kinetics flat	Black	2015.06.29	afternoon	20	W	exposed		sunny	none	0.8226817043	1.75562e+14
10	D	384	0.0002039	3.954e+14	0.2994	7.658e+17	Stareso	La Bib	UH	natural sunlight	PR-740	MS-75	BS Kinetics flat	P1	2015.06.29	afternoon	20	W	exposed	Cystoseira sp.	sunny	none	0.8226817043	4.806268e+14
11	D	384	0.0002156	4.1809e+14	0.3234	8.249e+17	Stareso	La Bib	UH	natural sunlight	PR-740	MS-75	BS Kinetics flat	P1	2015.06.29	afternoon	20	W	exposed	Cystoseira sp.	sunny	none	0.8226817043	5.082057e+14
12	D	384	0.0001962	3.8047e+14	0.2807	7.171e+17	Stareso	La Bib	UH	natural sunlight	PR-740	MS-75	BS Kinetics flat	P1	2015.06.29	afternoon	20	W	exposed	Cystoseira sp.	sunny	none	0.8226817043	4.624766e+14
13	D	384	0.0006834	1.3252e+15	1.045	2.635e+18	Stareso	La Bib	UH	natural sunlight	PR-740	MS-75	BS Kinetics flat	P2	2015.06.29	afternoon	20	W	exposed	Cystoseira sp.	sunny	none	0.8226817043	1.610889e+15
14	D	384	0.0004574	8.8699e+14	0.6579	1.666e+18	Stareso	La Bib	UH	natural sunlight	PR-740	MS-75	BS Kinetics flat	P2	2015.06.29	afternoon	20	W	exposed	Cystoseira sp.	sunny	none	0.8226817043	1.078169e+15
15	D	384	0.0004863	9.4303e+14	0.6979	1.765e+18	Stareso	La Bib	UH	natural sunlight	PR-740	MS-75	BS Kinetics flat	P2	2015.06.29	afternoon	20	W	exposed	Cystoseira sp.	sunny	none	0.8226817043	1.146291e+15
16	D	384	0.0004404	8.5402e+14	0.6694	1.698e+18	Stareso	La Bib	UH	natural sunlight	PR-740	MS-75	BS Kinetics flat	P3	2015.06.29	afternoon	20	W	exposed	Cystoseira sp.	sunny	none	0.8226817043	1.038097e+15
17	D	384	0.0005082	9.855e+14	0.7531	1.905e+18	Stareso	La Bib	UH	natural sunlight	PR-740	MS-75	BS Kinetics flat	P3	2015.06.29	afternoon	20	W	exposed	Cystoseira sp.	sunny	none	0.8226817043	1.197913e+15
18	D	384	0.0005746	1.1143e+15	0.8979	2.275e+18	Stareso	La Bib	UH	natural sunlight	PR-740	MS-75	BS Kinetics flat	P3	2015.06.29	afternoon	20	W	exposed	Cystoseira sp.	sunny	none	0.8226817043	1.354429e+15
19	D	384	0.0008049	1.5609e+15	1.283	3.23e+18	Stareso	La Bib	UH	natural sunlight	PR-740	MS-75	BS Kinetics flat	P4	2015.06.29	afternoon	20	W	exposed	Cystoseira sp.	sunny	none	0.8226817043	1.897286e+15
20	D	384	0.0007481	1.4507e+15	1.168	2.939e+18	Stareso	La Bib	UH	natural sunlight	PR-740	MS-75	BS Kinetics flat	P4	2015.06.29	afternoon	20	W	exposed	Cystoseira sp.	sunny	none	0.8226817043	1.763398e+15
21	D	384	0.0007348	1.4249e+15	1.15	2.893e+18	Stareso	La Bib	UH	natural sunlight	PR-740	MS-75	BS Kinetics flat	P4	2015.06.29	afternoon	20	W	exposed	Cystoseira sp.	sunny	none	0.8226817043	1.732048e+15
22	D	384	0.0009848	1.9097e+15	1.397	3.497e+18	Stareso	La Bib	UH	natural sunlight	PR-740	MS-75	BS Kinetics flat	P5	2015.06.29	afternoon	20	W	exposed	Rock	sunny	none	0.8226817043	2.32134e+15
23	D	384	0.001005	1.9489e+15	1.422	3.558e+18	Stareso	La Bib	UH	natural sunlight	PR-740	MS-75	BS Kinetics flat	P5	2015.06.29	afternoon	20	W	exposed	Rock	sunny	none	0.8226817043	2.368955e+15
24	D	384	0.0008759	1.6985e+15	1.264	3.169e+18	Stareso	La Bib	UH	natural sunlight	PR-740	MS-75	BS Kinetics flat	P5	2015.06.29	afternoon	20	W	exposed	Rock	sunny	none	0.8226817043	2.064645e+15
25	D	384	0.0004968	9.6339e+14	0.7889	1.983e+18	Stareso	La Bib	UH	natural sunlight	PR-740	MS-75	BS Kinetics flat	P6	2015.06.29	afternoon	20	W	exposed	Dictyota linearis	sunny	none	0.8226817043	1.171042e+15
26	D	384	0.0004967	9.632e+14	0.8302	2.092e+18	Stareso	La Bib	UH	natural sunlight	PR-740	MS-75	BS Kinetics flat	P6	2015.06.29	afternoon	20	W	exposed	Dictyota linearis	sunny	none	0.8226817043	1.170806e+15
27	D	384	0.0004843	9.3915e+14	0.7902	1.989e+18	Stareso	La Bib	UH	natural sunlight	PR-740	MS-75	BS Kinetics flat	P6	2015.06.29	afternoon	20	W	exposed	Dictyota linearis	sunny	none	0.8226817043	1.141577e+15
28	D	384	0.0002559	4.9624e+14	0.3748	9.501e+17	Stareso	La Bib	UH	natural sunlight	PR-740	MS-75	BS Kinetics flat	P7	2015.06.29	afternoon	20	W	exposed	Dictyota linearis	sunny	none	0.8226817043	6.031996e+14
29	D	384	0.0002306	4.4718e+14	0.323	8.186e+17	Stareso	La Bib	UH	natural sunlight	PR-740	MS-75	BS Kinetics flat	P7	2015.06.29	afternoon	20	W	exposed	Dictyota linearis	sunny	none	0.8226817043	5.435632e+14
30	D	384	0.0002799	5.4278e+14	0.427	1.082e+18	Stareso	La Bib	UH	natural sunlight	PR-740	MS-75	BS Kinetics flat	P7	2015.06.29	afternoon	20	W	exposed	Dictyota linearis	sunny	none	0.8226817043	6.597717e+14
31	D	384	0.000313	6.0697e+14	0.5198	1.324e+18	Stareso	La Bib	UH	natural sunlight	PR-740	MS-75	BS Kinetics flat	P8	2015.06.29	afternoon	20	W	exposed	Dictyota linearis	sunny	none	0.8226817043	7.37794e+14
32	D	384	0.0003205	6.2151e+14	0.5289	1.345e+18	Stareso	La Bib	UH	natural sunlight	PR-740	MS-75	BS Kinetics flat	P8	2015.06.29	afternoon	20	W	exposed	Dictyota linearis	sunny	none	0.8226817043	7.554727e+14
33	D	384	0.0002984	5.7866e+14	0.4707	1.197e+18	Stareso	La Bib	UH	natural sunlight	PR-740	MS-75	BS Kinetics flat	P8	2015.06.29	afternoon	20	W	exposed	Dictyota linearis	sunny	none	0.8226817043	7.033793e+14
34	D	384	0.0001523	2.9534e+14	0.2193	5.576e+17	Stareso	La Bib	UH	natural sunlight	PR-740	MS-75	BS Kinetics flat	P9	2015.06.29	afternoon	20	W	exposed	Dictyota linearis	sunny	none	0.8226817043	3.589969e+14
35	D	384	0.0001118	2.168e+14	0.1444	3.669e+17	Stareso	La Bib	UH	natural sunlight	PR-740	MS-75	BS Kinetics flat	P9	2015.06.29	afternoon	20	W	exposed	Dictyota linearis	sunny	none	0.8226817043	2.635315e+14
36	D	384	0.00009887	1.9173e+14	0.1196	3.035e+17	Stareso	La Bib	UH	natural sunlight	PR-740	MS-75	BS Kinetics flat	P9	2015.06.29	afternoon	20	W	exposed	Dictyota linearis	sunny	none	0.8226817043	2.330533e+14
37	D	384	0.0001531	2.9689e+14	0.2224	5.689e+17	Stareso	La Bib	UH	natural sunlight	PR-740	MS-75	BS Kinetics flat	P10	2015.06.29	afternoon	20	W	exposed	Dictyota linearis	sunny	none	0.8226817043	3.608826e+14
38	D	384	0.0001786	3.4634e+14	0.2704	6.918e+17	Stareso	La Bib	UH	natural sunlight	PR-740	MS-75	BS Kinetics flat	P10	2015.06.29	afternoon	20	W	exposed	Dictyota linearis	sunny	none	0.8226817043	4.209904e+14
39	D	384	0.0001565	3.0348e+14	0.2312	5.91e+17	Stareso	La Bib	UH	natural sunlight	PR-740	MS-75	BS Kinetics flat	P10	2015.06.29	afternoon	20	W	exposed	Dictyota linearis	sunny	none	0.8226817043	3.68897e+14
40	D	384	0.00717	1.3904e+16	8.456	2.079e+19	Stareso	La Bib	UH	natural sunlight	PR-740	MS-75	BS Kinetics flat	DWS	2015.06.29	afternoon	20	W	exposed		sunny	none	0.8226817043	1.69009e+16
41	D	384	0.007386	1.4323e+16	8.425	2.07e+19	Stareso	La Bib	UH	natural sunlight	PR-740	MS-75	BS Kinetics flat	DWS	2015.06.29	afternoon	20	W	exposed		sunny	none	0.8226817043	1.741005e+16
42	D	384	0.006874	1.333e+16	7.745	1.901e+19	Stareso	La Bib	UH	natural sunlight	PR-740	MS-75	BS Kinetics flat	DWS	2015.06.29	afternoon	20	W	exposed		sunny	none	0.8226817043	1.620318e+16
43	D	384	0.0004526	8.7768e+14	0.4757	1.156e+18	Stareso	La Bib	UH	natural sunlight	PR-740	MS-75	BS Kinetics flat	SDWS	2015.06.29	afternoon	20	W	exposed		sunny	none	0.8226817043	1.066855e+15
44	D	384	0.0004795	9.2985e+14	0.5047	1.227e+18	Stareso	La Bib	UH	natural sunlight	PR-740	MS-75	BS Kinetics flat	SDWS	2015.06.29	afternoon	20	W	exposed		sunny	none	0.8226817043	1.130263e+15
45	D	384	0.0004879	9.4614e+14	0.5143	1.251e+18	Stareso	La Bib	UH	natural sunlight	PR-740	MS-75	BS Kinetics flat	SDWS	2015.06.29	afternoon	20	W	exposed		sunny	none	0.8226817043	1.150063e+15
46	D	384	0.00007062	1.3695e+14	0.06354	1.57e+17	Stareso	La Bib	UH	natural sunlight	PR-740	MS-75	BS Kinetics flat	Black	2015.06.29	afternoon	20	W	exposed		sunny	none	0.8226817043	1.664633e+14
47	D	384	0.00006749	1.3088e+14	0.05977	1.477e+17	Stareso	La Bib	UH	natural sunlight	PR-740	MS-75	BS Kinetics flat	Black	2015.06.29	afternoon	20	W	exposed		sunny	none	0.8226817043	1.590854e+14
48	D	384	0.00007158	1.3881e+14	0.06455	1.593e+17	Stareso	La Bib	UH	natural sunlight	PR-740	MS-75	BS Kinetics flat	Black	2015.06.29	afternoon	20	W	exposed		sunny	none	0.8226817043	1.687262e+14
1	D	385	0.007952	1.5461e+16	8.106	1.989e+19	Stareso	La Bib	UH	natural sunlight	PR-740	MS-75	BS Kinetics flat	DWS	2015.06.29	afternoon	20	W	exposed		sunny	none	0.8526394576	1.813272e+16
2	D	385	0.008254	1.6048e+16	8.551	2.099e+19	Stareso	La Bib	UH	natural sunlight	PR-740	MS-75	BS Kinetics flat	DWS	2015.06.29	afternoon	20	W	exposed		sunny	none	0.8526394576	1.882137e+16
3	D	385	0.007638	1.485e+16	7.564	1.854e+19	Stareso	La Bib	UH	natural sunlight	PR-740	MS-75	BS Kinetics flat	DWS	2015.06.29	afternoon	20	W	exposed		sunny	none	0.8526394576	1.741672e+16
4	D	385	0.0004826	9.383e+14	0.472	1.149e+18	Stareso	La Bib	UH	natural sunlight	PR-740	MS-75	BS Kinetics flat	SDWS	2015.06.29	afternoon	20	W	exposed		sunny	none	0.8526394576	1.100459e+15
5	D	385	0.0004562	8.8697e+14	0.4471	1.089e+18	Stareso	La Bib	UH	natural sunlight	PR-740	MS-75	BS Kinetics flat	SDWS	2015.06.29	afternoon	20	W	exposed		sunny	none	0.8526394576	1.04026e+15
6	D	385	0.0005124	9.9623e+14	0.4979	1.212e+18	Stareso	La Bib	UH	natural sunlight	PR-740	MS-75	BS Kinetics flat	SDWS	2015.06.29	afternoon	20	W	exposed		sunny	none	0.8526394576	1.168411e+15
7	D	385	0.00008739	1.6991e+14	0.0771	1.907e+17	Stareso	La Bib	UH	natural sunlight	PR-740	MS-75	BS Kinetics flat	Black	2015.06.29	afternoon	20	W	exposed		sunny	none	0.8526394576	1.99273e+14
8	D	385	0.00009759	1.8974e+14	0.09189	2.279e+17	Stareso	La Bib	UH	natural sunlight	PR-740	MS-75	BS Kinetics flat	Black	2015.06.29	afternoon	20	W	exposed		sunny	none	0.8526394576	2.225318e+14
9	D	385	0.00007678	1.4928e+14	0.0669	1.656e+17	Stareso	La Bib	UH	natural sunlight	PR-740	MS-75	BS Kinetics flat	Black	2015.06.29	afternoon	20	W	exposed		sunny	none	0.8526394576	1.750793e+14
10	D	385	0.000214	4.1607e+14	0.2994	7.658e+17	Stareso	La Bib	UH	natural sunlight	PR-740	MS-75	BS Kinetics flat	P1	2015.06.29	afternoon	20	W	exposed	Cystoseira sp.	sunny	none	0.8526394576	4.879782e+14
11	D	385	0.000226	4.394e+14	0.3234	8.249e+17	Stareso	La Bib	UH	natural sunlight	PR-740	MS-75	BS Kinetics flat	P1	2015.06.29	afternoon	20	W	exposed	Cystoseira sp.	sunny	none	0.8526394576	5.153415e+14
12	D	385	0.0002055	3.9954e+14	0.2807	7.171e+17	Stareso	La Bib	UH	natural sunlight	PR-740	MS-75	BS Kinetics flat	P1	2015.06.29	afternoon	20	W	exposed	Cystoseira sp.	sunny	none	0.8526394576	4.685959e+14
13	D	385	0.0007172	1.3944e+15	1.045	2.635e+18	Stareso	La Bib	UH	natural sunlight	PR-740	MS-75	BS Kinetics flat	P2	2015.06.29	afternoon	20	W	exposed	Cystoseira sp.	sunny	none	0.8526394576	1.635411e+15
14	D	385	0.0004799	9.3305e+14	0.6579	1.666e+18	Stareso	La Bib	UH	natural sunlight	PR-740	MS-75	BS Kinetics flat	P2	2015.06.29	afternoon	20	W	exposed	Cystoseira sp.	sunny	none	0.8526394576	1.094303e+15
15	D	385	0.0005136	9.9857e+14	0.6979	1.765e+18	Stareso	La Bib	UH	natural sunlight	PR-740	MS-75	BS Kinetics flat	P2	2015.06.29	afternoon	20	W	exposed	Cystoseira sp.	sunny	none	0.8526394576	1.171148e+15
16	D	385	0.0004586	8.9163e+14	0.6694	1.698e+18	Stareso	La Bib	UH	natural sunlight	PR-740	MS-75	BS Kinetics flat	P3	2015.06.29	afternoon	20	W	exposed	Cystoseira sp.	sunny	none	0.8526394576	1.045733e+15
17	D	385	0.0005304	1.0312e+15	0.7531	1.905e+18	Stareso	La Bib	UH	natural sunlight	PR-740	MS-75	BS Kinetics flat	P3	2015.06.29	afternoon	20	W	exposed	Cystoseira sp.	sunny	none	0.8526394576	1.209456e+15
18	D	385	0.000603	1.1724e+15	0.8979	2.275e+18	Stareso	La Bib	UH	natural sunlight	PR-740	MS-75	BS Kinetics flat	P3	2015.06.29	afternoon	20	W	exposed	Cystoseira sp.	sunny	none	0.8526394576	1.375004e+15
19	D	385	0.0008424	1.6378e+15	1.283	3.23e+18	Stareso	La Bib	UH	natural sunlight	PR-740	MS-75	BS Kinetics flat	P4	2015.06.29	afternoon	20	W	exposed	Cystoseira sp.	sunny	none	0.8526394576	1.920901e+15
20	D	385	0.0007857	1.5276e+15	1.168	2.939e+18	Stareso	La Bib	UH	natural sunlight	PR-740	MS-75	BS Kinetics flat	P4	2015.06.29	afternoon	20	W	exposed	Cystoseira sp.	sunny	none	0.8526394576	1.79161e+15
21	D	385	0.0007771	1.5109e+15	1.15	2.893e+18	Stareso	La Bib	UH	natural sunlight	PR-740	MS-75	BS Kinetics flat	P4	2015.06.29	afternoon	20	W	exposed	Cystoseira sp.	sunny	none	0.8526394576	1.771999e+15
22	D	385	0.001031	2.0045e+15	1.397	3.497e+18	Stareso	La Bib	UH	natural sunlight	PR-740	MS-75	BS Kinetics flat	P5	2015.06.29	afternoon	20	W	exposed	Rock	sunny	none	0.8526394576	2.350961e+15
23	D	385	0.001057	2.0551e+15	1.422	3.558e+18	Stareso	La Bib	UH	natural sunlight	PR-740	MS-75	BS Kinetics flat	P5	2015.06.29	afternoon	20	W	exposed	Rock	sunny	none	0.8526394576	2.410248e+15
24	D	385	0.0009146	1.7782e+15	1.264	3.169e+18	Stareso	La Bib	UH	natural sunlight	PR-740	MS-75	BS Kinetics flat	P5	2015.06.29	afternoon	20	W	exposed	Rock	sunny	none	0.8526394576	2.085537e+15
25	D	385	0.0005227	1.0163e+15	0.7889	1.983e+18	Stareso	La Bib	UH	natural sunlight	PR-740	MS-75	BS Kinetics flat	P6	2015.06.29	afternoon	20	W	exposed	Dictyota linearis	sunny	none	0.8526394576	1.191898e+15
26	D	385	0.000521	1.013e+15	0.8302	2.092e+18	Stareso	La Bib	UH	natural sunlight	PR-740	MS-75	BS Kinetics flat	P6	2015.06.29	afternoon	20	W	exposed	Dictyota linearis	sunny	none	0.8526394576	1.188022e+15
27	D	385	0.0005088	9.8923e+14	0.7902	1.989e+18	Stareso	La Bib	UH	natural sunlight	PR-740	MS-75	BS Kinetics flat	P6	2015.06.29	afternoon	20	W	exposed	Dictyota linearis	sunny	none	0.8526394576	1.160202e+15
28	D	385	0.0002699	5.2475e+14	0.3748	9.501e+17	Stareso	La Bib	UH	natural sunlight	PR-740	MS-75	BS Kinetics flat	P7	2015.06.29	afternoon	20	W	exposed	Dictyota linearis	sunny	none	0.8526394576	6.154455e+14
29	D	385	0.0002411	4.6876e+14	0.323	8.186e+17	Stareso	La Bib	UH	natural sunlight	PR-740	MS-75	BS Kinetics flat	P7	2015.06.29	afternoon	20	W	exposed	Dictyota linearis	sunny	none	0.8526394576	5.497736e+14
30	D	385	0.0002925	5.6869e+14	0.427	1.082e+18	Stareso	La Bib	UH	natural sunlight	PR-740	MS-75	BS Kinetics flat	P7	2015.06.29	afternoon	20	W	exposed	Dictyota linearis	sunny	none	0.8526394576	6.669796e+14
31	D	385	0.000329	6.3966e+14	0.5198	1.324e+18	Stareso	La Bib	UH	natural sunlight	PR-740	MS-75	BS Kinetics flat	P8	2015.06.29	afternoon	20	W	exposed	Dictyota linearis	sunny	none	0.8526394576	7.502095e+14
32	D	385	0.0003389	6.5891e+14	0.5289	1.345e+18	Stareso	La Bib	UH	natural sunlight	PR-740	MS-75	BS Kinetics flat	P8	2015.06.29	afternoon	20	W	exposed	Dictyota linearis	sunny	none	0.8526394576	7.727842e+14
33	D	385	0.0003146	6.1166e+14	0.4707	1.197e+18	Stareso	La Bib	UH	natural sunlight	PR-740	MS-75	BS Kinetics flat	P8	2015.06.29	afternoon	20	W	exposed	Dictyota linearis	sunny	none	0.8526394576	7.173736e+14
34	D	385	0.0001587	3.0855e+14	0.2193	5.576e+17	Stareso	La Bib	UH	natural sunlight	PR-740	MS-75	BS Kinetics flat	P9	2015.06.29	afternoon	20	W	exposed	Dictyota linearis	sunny	none	0.8526394576	3.618792e+14
35	D	385	0.000117	2.2748e+14	0.1444	3.669e+17	Stareso	La Bib	UH	natural sunlight	PR-740	MS-75	BS Kinetics flat	P9	2015.06.29	afternoon	20	W	exposed	Dictyota linearis	sunny	none	0.8526394576	2.667918e+14
36	D	385	0.0001032	2.0065e+14	0.1196	3.035e+17	Stareso	La Bib	UH	natural sunlight	PR-740	MS-75	BS Kinetics flat	P9	2015.06.29	afternoon	20	W	exposed	Dictyota linearis	sunny	none	0.8526394576	2.353241e+14
37	D	385	0.0001599	3.1089e+14	0.2224	5.689e+17	Stareso	La Bib	UH	natural sunlight	PR-740	MS-75	BS Kinetics flat	P10	2015.06.29	afternoon	20	W	exposed	Dictyota linearis	sunny	none	0.8526394576	3.646155e+14
38	D	385	0.0001876	3.6474e+14	0.2704	6.918e+17	Stareso	La Bib	UH	natural sunlight	PR-740	MS-75	BS Kinetics flat	P10	2015.06.29	afternoon	20	W	exposed	Dictyota linearis	sunny	none	0.8526394576	4.277791e+14
39	D	385	0.0001632	3.173e+14	0.2312	5.91e+17	Stareso	La Bib	UH	natural sunlight	PR-740	MS-75	BS Kinetics flat	P10	2015.06.29	afternoon	20	W	exposed	Dictyota linearis	sunny	none	0.8526394576	3.721404e+14
40	D	385	0.007471	1.4525e+16	8.456	2.079e+19	Stareso	La Bib	UH	natural sunlight	PR-740	MS-75	BS Kinetics flat	DWS	2015.06.29	afternoon	20	W	exposed		sunny	none	0.8526394576	1.703591e+16
41	D	385	0.007682	1.4936e+16	8.425	2.07e+19	Stareso	La Bib	UH	natural sunlight	PR-740	MS-75	BS Kinetics flat	DWS	2015.06.29	afternoon	20	W	exposed		sunny	none	0.8526394576	1.751705e+16
42	D	385	0.007163	1.3927e+16	7.745	1.901e+19	Stareso	La Bib	UH	natural sunlight	PR-740	MS-75	BS Kinetics flat	DWS	2015.06.29	afternoon	20	W	exposed		sunny	none	0.8526394576	1.633359e+16
43	D	385	0.0004734	9.2041e+14	0.4757	1.156e+18	Stareso	La Bib	UH	natural sunlight	PR-740	MS-75	BS Kinetics flat	SDWS	2015.06.29	afternoon	20	W	exposed		sunny	none	0.8526394576	1.079481e+15
44	D	385	0.000499	9.7018e+14	0.5047	1.227e+18	Stareso	La Bib	UH	natural sunlight	PR-740	MS-75	BS Kinetics flat	SDWS	2015.06.29	afternoon	20	W	exposed		sunny	none	0.8526394576	1.137856e+15
45	D	385	0.0005092	9.9001e+14	0.5143	1.251e+18	Stareso	La Bib	UH	natural sunlight	PR-740	MS-75	BS Kinetics flat	SDWS	2015.06.29	afternoon	20	W	exposed		sunny	none	0.8526394576	1.161115e+15
46	D	385	0.00007372	1.4333e+14	0.06354	1.57e+17	Stareso	La Bib	UH	natural sunlight	PR-740	MS-75	BS Kinetics flat	Black	2015.06.29	afternoon	20	W	exposed		sunny	none	0.8526394576	1.681017e+14
47	D	385	0.00006994	1.3598e+14	0.05977	1.477e+17	Stareso	La Bib	UH	natural sunlight	PR-740	MS-75	BS Kinetics flat	Black	2015.06.29	afternoon	20	W	exposed		sunny	none	0.8526394576	1.594822e+14
48	D	385	0.00007395	1.4378e+14	0.06455	1.593e+17	Stareso	La Bib	UH	natural sunlight	PR-740	MS-75	BS Kinetics flat	Black	2015.06.29	afternoon	20	W	exposed		sunny	none	0.8526394576	1.686261e+14
1	D	386	0.008306	1.6191e+16	8.106	1.989e+19	Stareso	La Bib	UH	natural sunlight	PR-740	MS-75	BS Kinetics flat	DWS	2015.06.29	afternoon	20	W	exposed		sunny	none	0.8631273156	1.87584e+16
2	D	386	0.008628	1.6819e+16	8.551	2.099e+19	Stareso	La Bib	UH	natural sunlight	PR-740	MS-75	BS Kinetics flat	DWS	2015.06.29	afternoon	20	W	exposed		sunny	none	0.8631273156	1.948561e+16
3	D	386	0.007979	1.5553e+16	7.564	1.854e+19	Stareso	La Bib	UH	natural sunlight	PR-740	MS-75	BS Kinetics flat	DWS	2015.06.29	afternoon	20	W	exposed		sunny	none	0.8631273156	1.80199e+16
4	D	386	0.000509	9.9219e+14	0.472	1.149e+18	Stareso	La Bib	UH	natural sunlight	PR-740	MS-75	BS Kinetics flat	SDWS	2015.06.29	afternoon	20	W	exposed		sunny	none	0.8631273156	1.149533e+15
5	D	386	0.0004776	9.3099e+14	0.4471	1.089e+18	Stareso	La Bib	UH	natural sunlight	PR-740	MS-75	BS Kinetics flat	SDWS	2015.06.29	afternoon	20	W	exposed		sunny	none	0.8631273156	1.078619e+15
6	D	386	0.0005387	1.0501e+15	0.4979	1.212e+18	Stareso	La Bib	UH	natural sunlight	PR-740	MS-75	BS Kinetics flat	SDWS	2015.06.29	afternoon	20	W	exposed		sunny	none	0.8631273156	1.216608e+15
7	D	386	0.00009136	1.7809e+14	0.0771	1.907e+17	Stareso	La Bib	UH	natural sunlight	PR-740	MS-75	BS Kinetics flat	Black	2015.06.29	afternoon	20	W	exposed		sunny	none	0.8631273156	2.063288e+14
8	D	386	0.0001024	1.9961e+14	0.09189	2.279e+17	Stareso	La Bib	UH	natural sunlight	PR-740	MS-75	BS Kinetics flat	Black	2015.06.29	afternoon	20	W	exposed		sunny	none	0.8631273156	2.312617e+14
9	D	386	0.00008029	1.5651e+14	0.0669	1.656e+17	Stareso	La Bib	UH	natural sunlight	PR-740	MS-75	BS Kinetics flat	Black	2015.06.29	afternoon	20	W	exposed		sunny	none	0.8631273156	1.813282e+14
10	D	386	0.0002248	4.382e+14	0.2994	7.658e+17	Stareso	La Bib	UH	natural sunlight	PR-740	MS-75	BS Kinetics flat	P1	2015.06.29	afternoon	20	W	exposed	Cystoseira sp.	sunny	none	0.8631273156	5.076918e+14
11	D	386	0.0002369	4.6179e+14	0.3234	8.249e+17	Stareso	La Bib	UH	natural sunlight	PR-740	MS-75	BS Kinetics flat	P1	2015.06.29	afternoon	20	W	exposed	Cystoseira sp.	sunny	none	0.8631273156	5.350186e+14
12	D	386	0.0002159	4.2085e+14	0.2807	7.171e+17	Stareso	La Bib	UH	natural sunlight	PR-740	MS-75	BS Kinetics flat	P1	2015.06.29	afternoon	20	W	exposed	Cystoseira sp.	sunny	none	0.8631273156	4.875919e+14
13	D	386	0.0007535	1.4688e+15	1.045	2.635e+18	Stareso	La Bib	UH	natural sunlight	PR-740	MS-75	BS Kinetics flat	P2	2015.06.29	afternoon	20	W	exposed	Cystoseira sp.	sunny	none	0.8631273156	1.701716e+15
14	D	386	0.0005063	9.8693e+14	0.6579	1.666e+18	Stareso	La Bib	UH	natural sunlight	PR-740	MS-75	BS Kinetics flat	P2	2015.06.29	afternoon	20	W	exposed	Cystoseira sp.	sunny	none	0.8631273156	1.143436e+15
15	D	386	0.0005351	1.0431e+15	0.6979	1.765e+18	Stareso	La Bib	UH	natural sunlight	PR-740	MS-75	BS Kinetics flat	P2	2015.06.29	afternoon	20	W	exposed	Cystoseira sp.	sunny	none	0.8631273156	1.208478e+15
16	D	386	0.0004771	9.3001e+14	0.6694	1.698e+18	Stareso	La Bib	UH	natural sunlight	PR-740	MS-75	BS Kinetics flat	P3	2015.06.29	afternoon	20	W	exposed	Cystoseira sp.	sunny	none	0.8631273156	1.07749e+15
17	D	386	0.0005572	1.0861e+15	0.7531	1.905e+18	Stareso	La Bib	UH	natural sunlight	PR-740	MS-75	BS Kinetics flat	P3	2015.06.29	afternoon	20	W	exposed	Cystoseira sp.	sunny	none	0.8631273156	1.258389e+15
18	D	386	0.0006406	1.2487e+15	0.8979	2.275e+18	Stareso	La Bib	UH	natural sunlight	PR-740	MS-75	BS Kinetics flat	P3	2015.06.29	afternoon	20	W	exposed	Cystoseira sp.	sunny	none	0.8631273156	1.446741e+15
19	D	386	0.0008865	1.7281e+15	1.283	3.23e+18	Stareso	La Bib	UH	natural sunlight	PR-740	MS-75	BS Kinetics flat	P4	2015.06.29	afternoon	20	W	exposed	Cystoseira sp.	sunny	none	0.8631273156	2.002085e+15
20	D	386	0.0008282	1.6144e+15	1.168	2.939e+18	Stareso	La Bib	UH	natural sunlight	PR-740	MS-75	BS Kinetics flat	P4	2015.06.29	afternoon	20	W	exposed	Cystoseira sp.	sunny	none	0.8631273156	1.87042e+15
21	D	386	0.0008246	1.6074e+15	1.15	2.893e+18	Stareso	La Bib	UH	natural sunlight	PR-740	MS-75	BS Kinetics flat	P4	2015.06.29	afternoon	20	W	exposed	Cystoseira sp.	sunny	none	0.8631273156	1.862289e+15
22	D	386	0.00109	2.1247e+15	1.397	3.497e+18	Stareso	La Bib	UH	natural sunlight	PR-740	MS-75	BS Kinetics flat	P5	2015.06.29	afternoon	20	W	exposed	Rock	sunny	none	0.8631273156	2.461673e+15
23	D	386	0.001122	2.1871e+15	1.422	3.558e+18	Stareso	La Bib	UH	natural sunlight	PR-740	MS-75	BS Kinetics flat	P5	2015.06.29	afternoon	20	W	exposed	Rock	sunny	none	0.8631273156	2.533942e+15
24	D	386	0.0009701	1.891e+15	1.264	3.169e+18	Stareso	La Bib	UH	natural sunlight	PR-740	MS-75	BS Kinetics flat	P5	2015.06.29	afternoon	20	W	exposed	Rock	sunny	none	0.8631273156	2.190889e+15
25	D	386	0.0005514	1.0748e+15	0.7889	1.983e+18	Stareso	La Bib	UH	natural sunlight	PR-740	MS-75	BS Kinetics flat	P6	2015.06.29	afternoon	20	W	exposed	Dictyota linearis	sunny	none	0.8631273156	1.24529e+15
26	D	386	0.0005546	1.0811e+15	0.8302	2.092e+18	Stareso	La Bib	UH	natural sunlight	PR-740	MS-75	BS Kinetics flat	P6	2015.06.29	afternoon	20	W	exposed	Dictyota linearis	sunny	none	0.8631273156	1.252517e+15
27	D	386	0.0005392	1.0511e+15	0.7902	1.989e+18	Stareso	La Bib	UH	natural sunlight	PR-740	MS-75	BS Kinetics flat	P6	2015.06.29	afternoon	20	W	exposed	Dictyota linearis	sunny	none	0.8631273156	1.217738e+15
28	D	386	0.0002817	5.4912e+14	0.3748	9.501e+17	Stareso	La Bib	UH	natural sunlight	PR-740	MS-75	BS Kinetics flat	P7	2015.06.29	afternoon	20	W	exposed	Dictyota linearis	sunny	none	0.8631273156	6.361956e+14
29	D	386	0.0002532	4.9356e+14	0.323	8.186e+17	Stareso	La Bib	UH	natural sunlight	PR-740	MS-75	BS Kinetics flat	P7	2015.06.29	afternoon	20	W	exposed	Dictyota linearis	sunny	none	0.8631273156	5.718308e+14
30	D	386	0.0003072	5.9882e+14	0.427	1.082e+18	Stareso	La Bib	UH	natural sunlight	PR-740	MS-75	BS Kinetics flat	P7	2015.06.29	afternoon	20	W	exposed	Dictyota linearis	sunny	none	0.8631273156	6.937852e+14
31	D	386	0.000345	6.7251e+14	0.5198	1.324e+18	Stareso	La Bib	UH	natural sunlight	PR-740	MS-75	BS Kinetics flat	P8	2015.06.29	afternoon	20	W	exposed	Dictyota linearis	sunny	none	0.8631273156	7.791533e+14
32	D	386	0.0003566	6.9512e+14	0.5289	1.345e+18	Stareso	La Bib	UH	natural sunlight	PR-740	MS-75	BS Kinetics flat	P8	2015.06.29	afternoon	20	W	exposed	Dictyota linearis	sunny	none	0.8631273156	8.053509e+14
33	D	386	0.0003321	6.4736e+14	0.4707	1.197e+18	Stareso	La Bib	UH	natural sunlight	PR-740	MS-75	BS Kinetics flat	P8	2015.06.29	afternoon	20	W	exposed	Dictyota linearis	sunny	none	0.8631273156	7.500197e+14
34	D	386	0.0001681	3.2768e+14	0.2193	5.576e+17	Stareso	La Bib	UH	natural sunlight	PR-740	MS-75	BS Kinetics flat	P9	2015.06.29	afternoon	20	W	exposed	Dictyota linearis	sunny	none	0.8631273156	3.796396e+14
35	D	386	0.0001235	2.4074e+14	0.1444	3.669e+17	Stareso	La Bib	UH	natural sunlight	PR-740	MS-75	BS Kinetics flat	P9	2015.06.29	afternoon	20	W	exposed	Dictyota linearis	sunny	none	0.8631273156	2.789143e+14
36	D	386	0.0001083	2.1111e+14	0.1196	3.035e+17	Stareso	La Bib	UH	natural sunlight	PR-740	MS-75	BS Kinetics flat	P9	2015.06.29	afternoon	20	W	exposed	Dictyota linearis	sunny	none	0.8631273156	2.445864e+14
37	D	386	0.0001688	3.2904e+14	0.2224	5.689e+17	Stareso	La Bib	UH	natural sunlight	PR-740	MS-75	BS Kinetics flat	P10	2015.06.29	afternoon	20	W	exposed	Dictyota linearis	sunny	none	0.8631273156	3.812205e+14
38	D	386	0.0001961	3.8226e+14	0.2704	6.918e+17	Stareso	La Bib	UH	natural sunlight	PR-740	MS-75	BS Kinetics flat	P10	2015.06.29	afternoon	20	W	exposed	Dictyota linearis	sunny	none	0.8631273156	4.428753e+14
39	D	386	0.0001707	3.3275e+14	0.2312	5.91e+17	Stareso	La Bib	UH	natural sunlight	PR-740	MS-75	BS Kinetics flat	P10	2015.06.29	afternoon	20	W	exposed	Dictyota linearis	sunny	none	0.8631273156	3.855115e+14
40	D	386	0.007783	1.5171e+16	8.456	2.079e+19	Stareso	La Bib	UH	natural sunlight	PR-740	MS-75	BS Kinetics flat	DWS	2015.06.29	afternoon	20	W	exposed		sunny	none	0.8631273156	1.757725e+16
41	D	386	0.008036	1.5665e+16	8.425	2.07e+19	Stareso	La Bib	UH	natural sunlight	PR-740	MS-75	BS Kinetics flat	DWS	2015.06.29	afternoon	20	W	exposed		sunny	none	0.8631273156	1.814863e+16
42	D	386	0.007497	1.4614e+16	7.745	1.901e+19	Stareso	La Bib	UH	natural sunlight	PR-740	MS-75	BS Kinetics flat	DWS	2015.06.29	afternoon	20	W	exposed		sunny	none	0.8631273156	1.693134e+16
43	D	386	0.0005	9.7465e+14	0.4757	1.156e+18	Stareso	La Bib	UH	natural sunlight	PR-740	MS-75	BS Kinetics flat	SDWS	2015.06.29	afternoon	20	W	exposed		sunny	none	0.8631273156	1.129208e+15
44	D	386	0.0005228	1.0191e+15	0.5047	1.227e+18	Stareso	La Bib	UH	natural sunlight	PR-740	MS-75	BS Kinetics flat	SDWS	2015.06.29	afternoon	20	W	exposed		sunny	none	0.8631273156	1.1807e+15
45	D	386	0.0005346	1.0421e+15	0.5143	1.251e+18	Stareso	La Bib	UH	natural sunlight	PR-740	MS-75	BS Kinetics flat	SDWS	2015.06.29	afternoon	20	W	exposed		sunny	none	0.8631273156	1.207349e+15
46	D	386	0.00007661	1.4934e+14	0.06354	1.57e+17	Stareso	La Bib	UH	natural sunlight	PR-740	MS-75	BS Kinetics flat	Black	2015.06.29	afternoon	20	W	exposed		sunny	none	0.8631273156	1.730172e+14
47	D	386	0.00007272	1.4175e+14	0.05977	1.477e+17	Stareso	La Bib	UH	natural sunlight	PR-740	MS-75	BS Kinetics flat	Black	2015.06.29	afternoon	20	W	exposed		sunny	none	0.8631273156	1.64232e+14
48	D	386	0.00007663	1.4937e+14	0.06455	1.593e+17	Stareso	La Bib	UH	natural sunlight	PR-740	MS-75	BS Kinetics flat	Black	2015.06.29	afternoon	20	W	exposed		sunny	none	0.8631273156	1.730624e+14
1	D	387	0.009395	1.8361e+16	8.106	1.989e+19	Stareso	La Bib	UH	natural sunlight	PR-740	MS-75	BS Kinetics flat	DWS	2015.06.29	afternoon	20	W	exposed		sunny	none	0.8647397495	2.123311e+16
2	D	387	0.009793	1.9139e+16	8.551	2.099e+19	Stareso	La Bib	UH	natural sunlight	PR-740	MS-75	BS Kinetics flat	DWS	2015.06.29	afternoon	20	W	exposed		sunny	none	0.8647397495	2.213261e+16
3	D	387	0.009037	1.7661e+16	7.564	1.854e+19	Stareso	La Bib	UH	natural sunlight	PR-740	MS-75	BS Kinetics flat	DWS	2015.06.29	afternoon	20	W	exposed		sunny	none	0.8647397495	2.042402e+16
4	D	387	0.0005754	1.1245e+15	0.472	1.149e+18	Stareso	La Bib	UH	natural sunlight	PR-740	MS-75	BS Kinetics flat	SDWS	2015.06.29	afternoon	20	W	exposed		sunny	none	0.8647397495	1.300429e+15
5	D	387	0.0005387	1.0528e+15	0.4471	1.089e+18	Stareso	La Bib	UH	natural sunlight	PR-740	MS-75	BS Kinetics flat	SDWS	2015.06.29	afternoon	20	W	exposed		sunny	none	0.8647397495	1.217486e+15
6	D	387	0.0006073	1.1869e+15	0.4979	1.212e+18	Stareso	La Bib	UH	natural sunlight	PR-740	MS-75	BS Kinetics flat	SDWS	2015.06.29	afternoon	20	W	exposed		sunny	none	0.8647397495	1.372525e+15
7	D	387	0.0001024	2.0013e+14	0.0771	1.907e+17	Stareso	La Bib	UH	natural sunlight	PR-740	MS-75	BS Kinetics flat	Black	2015.06.29	afternoon	20	W	exposed		sunny	none	0.8647397495	2.314285e+14
8	D	387	0.0001145	2.2377e+14	0.09189	2.279e+17	Stareso	La Bib	UH	natural sunlight	PR-740	MS-75	BS Kinetics flat	Black	2015.06.29	afternoon	20	W	exposed		sunny	none	0.8647397495	2.587751e+14
9	D	387	0.00009012	1.7613e+14	0.0669	1.656e+17	Stareso	La Bib	UH	natural sunlight	PR-740	MS-75	BS Kinetics flat	Black	2015.06.29	afternoon	20	W	exposed		sunny	none	0.8647397495	2.036752e+14
10	D	387	0.0002472	4.8312e+14	0.2994	7.658e+17	Stareso	La Bib	UH	natural sunlight	PR-740	MS-75	BS Kinetics flat	P1	2015.06.29	afternoon	20	W	exposed	Cystoseira sp.	sunny	none	0.8647397495	5.586829e+14
11	D	387	0.0002605	5.0911e+14	0.3234	8.249e+17	Stareso	La Bib	UH	natural sunlight	PR-740	MS-75	BS Kinetics flat	P1	2015.06.29	afternoon	20	W	exposed	Cystoseira sp.	sunny	none	0.8647397495	5.887415e+14
12	D	387	0.0002365	4.622e+14	0.2807	7.171e+17	Stareso	La Bib	UH	natural sunlight	PR-740	MS-75	BS Kinetics flat	P1	2015.06.29	afternoon	20	W	exposed	Cystoseira sp.	sunny	none	0.8647397495	5.345004e+14
13	D	387	0.0008315	1.625e+15	1.045	2.635e+18	Stareso	La Bib	UH	natural sunlight	PR-740	MS-75	BS Kinetics flat	P2	2015.06.29	afternoon	20	W	exposed	Cystoseira sp.	sunny	none	0.8647397495	1.879227e+15
14	D	387	0.000558	1.0905e+15	0.6579	1.666e+18	Stareso	La Bib	UH	natural sunlight	PR-740	MS-75	BS Kinetics flat	P2	2015.06.29	afternoon	20	W	exposed	Cystoseira sp.	sunny	none	0.8647397495	1.261105e+15
15	D	387	0.000591	1.155e+15	0.6979	1.765e+18	Stareso	La Bib	UH	natural sunlight	PR-740	MS-75	BS Kinetics flat	P2	2015.06.29	afternoon	20	W	exposed	Cystoseira sp.	sunny	none	0.8647397495	1.335686e+15
16	D	387	0.0005254	1.0268e+15	0.6694	1.698e+18	Stareso	La Bib	UH	natural sunlight	PR-740	MS-75	BS Kinetics flat	P3	2015.06.29	afternoon	20	W	exposed	Cystoseira sp.	sunny	none	0.8647397495	1.187427e+15
17	D	387	0.0006105	1.1931e+15	0.7531	1.905e+18	Stareso	La Bib	UH	natural sunlight	PR-740	MS-75	BS Kinetics flat	P3	2015.06.29	afternoon	20	W	exposed	Cystoseira sp.	sunny	none	0.8647397495	1.379757e+15
18	D	387	0.0006976	1.3634e+15	0.8979	2.275e+18	Stareso	La Bib	UH	natural sunlight	PR-740	MS-75	BS Kinetics flat	P3	2015.06.29	afternoon	20	W	exposed	Cystoseira sp.	sunny	none	0.8647397495	1.576607e+15
19	D	387	0.0009839	1.9229e+15	1.283	3.23e+18	Stareso	La Bib	UH	natural sunlight	PR-740	MS-75	BS Kinetics flat	P4	2015.06.29	afternoon	20	W	exposed	Cystoseira sp.	sunny	none	0.8647397495	2.223657e+15
20	D	387	0.0009149	1.788e+15	1.168	2.939e+18	Stareso	La Bib	UH	natural sunlight	PR-740	MS-75	BS Kinetics flat	P4	2015.06.29	afternoon	20	W	exposed	Cystoseira sp.	sunny	none	0.8647397495	2.067714e+15
21	D	387	0.0009064	1.7714e+15	1.15	2.893e+18	Stareso	La Bib	UH	natural sunlight	PR-740	MS-75	BS Kinetics flat	P4	2015.06.29	afternoon	20	W	exposed	Cystoseira sp.	sunny	none	0.8647397495	2.048504e+15
22	D	387	0.001193	2.3315e+15	1.397	3.497e+18	Stareso	La Bib	UH	natural sunlight	PR-740	MS-75	BS Kinetics flat	P5	2015.06.29	afternoon	20	W	exposed	Rock	sunny	none	0.8647397495	2.696233e+15
23	D	387	0.001226	2.396e+15	1.422	3.558e+18	Stareso	La Bib	UH	natural sunlight	PR-740	MS-75	BS Kinetics flat	P5	2015.06.29	afternoon	20	W	exposed	Rock	sunny	none	0.8647397495	2.770814e+15
24	D	387	0.001064	2.0794e+15	1.264	3.169e+18	Stareso	La Bib	UH	natural sunlight	PR-740	MS-75	BS Kinetics flat	P5	2015.06.29	afternoon	20	W	exposed	Rock	sunny	none	0.8647397495	2.404687e+15
25	D	387	0.0006117	1.1955e+15	0.7889	1.983e+18	Stareso	La Bib	UH	natural sunlight	PR-740	MS-75	BS Kinetics flat	P6	2015.06.29	afternoon	20	W	exposed	Dictyota linearis	sunny	none	0.8647397495	1.382469e+15
26	D	387	0.0006013	1.1752e+15	0.8302	2.092e+18	Stareso	La Bib	UH	natural sunlight	PR-740	MS-75	BS Kinetics flat	P6	2015.06.29	afternoon	20	W	exposed	Dictyota linearis	sunny	none	0.8647397495	1.358965e+15
27	D	387	0.0005966	1.166e+15	0.7902	1.989e+18	Stareso	La Bib	UH	natural sunlight	PR-740	MS-75	BS Kinetics flat	P6	2015.06.29	afternoon	20	W	exposed	Dictyota linearis	sunny	none	0.8647397495	1.348342e+15
28	D	387	0.00031	6.0585e+14	0.3748	9.501e+17	Stareso	La Bib	UH	natural sunlight	PR-740	MS-75	BS Kinetics flat	P7	2015.06.29	afternoon	20	W	exposed	Dictyota linearis	sunny	none	0.8647397495	7.006137e+14
29	D	387	0.0002776	5.4253e+14	0.323	8.186e+17	Stareso	La Bib	UH	natural sunlight	PR-740	MS-75	BS Kinetics flat	P7	2015.06.29	afternoon	20	W	exposed	Dictyota linearis	sunny	none	0.8647397495	6.273883e+14
30	D	387	0.0003404	6.6526e+14	0.427	1.082e+18	Stareso	La Bib	UH	natural sunlight	PR-740	MS-75	BS Kinetics flat	P7	2015.06.29	afternoon	20	W	exposed	Dictyota linearis	sunny	none	0.8647397495	7.69319e+14
31	D	387	0.000378	7.3874e+14	0.5198	1.324e+18	Stareso	La Bib	UH	natural sunlight	PR-740	MS-75	BS Kinetics flat	P8	2015.06.29	afternoon	20	W	exposed	Dictyota linearis	sunny	none	0.8647397495	8.542967e+14
32	D	387	0.000391	7.6415e+14	0.5289	1.345e+18	Stareso	La Bib	UH	natural sunlight	PR-740	MS-75	BS Kinetics flat	P8	2015.06.29	afternoon	20	W	exposed	Dictyota linearis	sunny	none	0.8647397495	8.836773e+14
33	D	387	0.0003632	7.0982e+14	0.4707	1.197e+18	Stareso	La Bib	UH	natural sunlight	PR-740	MS-75	BS Kinetics flat	P8	2015.06.29	afternoon	20	W	exposed	Dictyota linearis	sunny	none	0.8647397495	8.20848e+14
34	D	387	0.0001839	3.594e+14	0.2193	5.576e+17	Stareso	La Bib	UH	natural sunlight	PR-740	MS-75	BS Kinetics flat	P9	2015.06.29	afternoon	20	W	exposed	Dictyota linearis	sunny	none	0.8647397495	4.156221e+14
35	D	387	0.0001354	2.6462e+14	0.1444	3.669e+17	Stareso	La Bib	UH	natural sunlight	PR-740	MS-75	BS Kinetics flat	P9	2015.06.29	afternoon	20	W	exposed	Dictyota linearis	sunny	none	0.8647397495	3.0601e+14
36	D	387	0.0001187	2.3198e+14	0.1196	3.035e+17	Stareso	La Bib	UH	natural sunlight	PR-740	MS-75	BS Kinetics flat	P9	2015.06.29	afternoon	20	W	exposed	Dictyota linearis	sunny	none	0.8647397495	2.682672e+14
37	D	387	0.0001839	3.594e+14	0.2224	5.689e+17	Stareso	La Bib	UH	natural sunlight	PR-740	MS-75	BS Kinetics flat	P10	2015.06.29	afternoon	20	W	exposed	Dictyota linearis	sunny	none	0.8647397495	4.156221e+14
38	D	387	0.0002159	4.2194e+14	0.2704	6.918e+17	Stareso	La Bib	UH	natural sunlight	PR-740	MS-75	BS Kinetics flat	P10	2015.06.29	afternoon	20	W	exposed	Dictyota linearis	sunny	none	0.8647397495	4.879435e+14
39	D	387	0.0001874	3.6625e+14	0.2312	5.91e+17	Stareso	La Bib	UH	natural sunlight	PR-740	MS-75	BS Kinetics flat	P10	2015.06.29	afternoon	20	W	exposed	Dictyota linearis	sunny	none	0.8647397495	4.235323e+14
40	D	387	0.00886	1.7316e+16	8.456	2.079e+19	Stareso	La Bib	UH	natural sunlight	PR-740	MS-75	BS Kinetics flat	DWS	2015.06.29	afternoon	20	W	exposed		sunny	none	0.8647397495	2.002399e+16
41	D	387	0.009142	1.7867e+16	8.425	2.07e+19	Stareso	La Bib	UH	natural sunlight	PR-740	MS-75	BS Kinetics flat	DWS	2015.06.29	afternoon	20	W	exposed		sunny	none	0.8647397495	2.066132e+16
42	D	387	0.008505	1.6622e+16	7.745	1.901e+19	Stareso	La Bib	UH	natural sunlight	PR-740	MS-75	BS Kinetics flat	DWS	2015.06.29	afternoon	20	W	exposed		sunny	none	0.8647397495	1.922168e+16
43	D	387	0.0005637	1.1017e+15	0.4757	1.156e+18	Stareso	La Bib	UH	natural sunlight	PR-740	MS-75	BS Kinetics flat	SDWS	2015.06.29	afternoon	20	W	exposed		sunny	none	0.8647397495	1.273987e+15
44	D	387	0.0005939	1.1607e+15	0.5047	1.227e+18	Stareso	La Bib	UH	natural sunlight	PR-740	MS-75	BS Kinetics flat	SDWS	2015.06.29	afternoon	20	W	exposed		sunny	none	0.8647397495	1.34224e+15
45	D	387	0.0006051	1.1826e+15	0.5143	1.251e+18	Stareso	La Bib	UH	natural sunlight	PR-740	MS-75	BS Kinetics flat	SDWS	2015.06.29	afternoon	20	W	exposed		sunny	none	0.8647397495	1.367553e+15
46	D	387	0.00008514	1.6639e+14	0.06354	1.57e+17	Stareso	La Bib	UH	natural sunlight	PR-740	MS-75	BS Kinetics flat	Black	2015.06.29	afternoon	20	W	exposed		sunny	none	0.8647397495	1.924202e+14
47	D	387	0.0000815	1.5928e+14	0.05977	1.477e+17	Stareso	La Bib	UH	natural sunlight	PR-740	MS-75	BS Kinetics flat	Black	2015.06.29	afternoon	20	W	exposed		sunny	none	0.8647397495	1.841936e+14
48	D	387	0.0000861	1.6827e+14	0.06455	1.593e+17	Stareso	La Bib	UH	natural sunlight	PR-740	MS-75	BS Kinetics flat	Black	2015.06.29	afternoon	20	W	exposed		sunny	none	0.8647397495	1.945898e+14
1	D	388	0.009872	1.9343e+16	8.106	1.989e+19	Stareso	La Bib	UH	natural sunlight	PR-740	MS-75	BS Kinetics flat	DWS	2015.06.29	afternoon	20	W	exposed		sunny	none	0.8777798404	2.20365e+16
2	D	388	0.01026	2.0103e+16	8.551	2.099e+19	Stareso	La Bib	UH	natural sunlight	PR-740	MS-75	BS Kinetics flat	DWS	2015.06.29	afternoon	20	W	exposed		sunny	none	0.8777798404	2.29026e+16
3	D	388	0.009448	1.8512e+16	7.564	1.854e+19	Stareso	La Bib	UH	natural sunlight	PR-740	MS-75	BS Kinetics flat	DWS	2015.06.29	afternoon	20	W	exposed		sunny	none	0.8777798404	2.109004e+16
4	D	388	0.0006041	1.1837e+15	0.472	1.149e+18	Stareso	La Bib	UH	natural sunlight	PR-740	MS-75	BS Kinetics flat	SDWS	2015.06.29	afternoon	20	W	exposed		sunny	none	0.8777798404	1.348486e+15
5	D	388	0.0005669	1.1108e+15	0.4471	1.089e+18	Stareso	La Bib	UH	natural sunlight	PR-740	MS-75	BS Kinetics flat	SDWS	2015.06.29	afternoon	20	W	exposed		sunny	none	0.8777798404	1.265447e+15
6	D	388	0.0006363	1.2468e+15	0.4979	1.212e+18	Stareso	La Bib	UH	natural sunlight	PR-740	MS-75	BS Kinetics flat	SDWS	2015.06.29	afternoon	20	W	exposed		sunny	none	0.8777798404	1.420363e+15
7	D	388	0.0001071	2.0985e+14	0.0771	1.907e+17	Stareso	La Bib	UH	natural sunlight	PR-740	MS-75	BS Kinetics flat	Black	2015.06.29	afternoon	20	W	exposed		sunny	none	0.8777798404	2.39071e+14
8	D	388	0.0001204	2.3591e+14	0.09189	2.279e+17	Stareso	La Bib	UH	natural sunlight	PR-740	MS-75	BS Kinetics flat	Black	2015.06.29	afternoon	20	W	exposed		sunny	none	0.8777798404	2.687596e+14
9	D	388	0.0000944	1.8497e+14	0.0669	1.656e+17	Stareso	La Bib	UH	natural sunlight	PR-740	MS-75	BS Kinetics flat	Black	2015.06.29	afternoon	20	W	exposed		sunny	none	0.8777798404	2.107218e+14
10	D	388	0.0002613	5.1199e+14	0.2994	7.658e+17	Stareso	La Bib	UH	natural sunlight	PR-740	MS-75	BS Kinetics flat	P1	2015.06.29	afternoon	20	W	exposed	Cystoseira sp.	sunny	none	0.8777798404	5.832798e+14
11	D	388	0.0002753	5.3942e+14	0.3234	8.249e+17	Stareso	La Bib	UH	natural sunlight	PR-740	MS-75	BS Kinetics flat	P1	2015.06.29	afternoon	20	W	exposed	Cystoseira sp.	sunny	none	0.8777798404	6.145309e+14
12	D	388	0.0002499	4.8965e+14	0.2807	7.171e+17	Stareso	La Bib	UH	natural sunlight	PR-740	MS-75	BS Kinetics flat	P1	2015.06.29	afternoon	20	W	exposed	Cystoseira sp.	sunny	none	0.8777798404	5.578324e+14
13	D	388	0.0008744	1.7133e+15	1.045	2.635e+18	Stareso	La Bib	UH	natural sunlight	PR-740	MS-75	BS Kinetics flat	P2	2015.06.29	afternoon	20	W	exposed	Cystoseira sp.	sunny	none	0.8777798404	1.951855e+15
14	D	388	0.0005915	1.159e+15	0.6579	1.666e+18	Stareso	La Bib	UH	natural sunlight	PR-740	MS-75	BS Kinetics flat	P2	2015.06.29	afternoon	20	W	exposed	Cystoseira sp.	sunny	none	0.8777798404	1.32036e+15
15	D	388	0.0006267	1.228e+15	0.6979	1.765e+18	Stareso	La Bib	UH	natural sunlight	PR-740	MS-75	BS Kinetics flat	P2	2015.06.29	afternoon	20	W	exposed	Cystoseira sp.	sunny	none	0.8777798404	1.398934e+15
16	D	388	0.0005545	1.0865e+15	0.6694	1.698e+18	Stareso	La Bib	UH	natural sunlight	PR-740	MS-75	BS Kinetics flat	P3	2015.06.29	afternoon	20	W	exposed	Cystoseira sp.	sunny	none	0.8777798404	1.237767e+15
17	D	388	0.0006494	1.2724e+15	0.7531	1.905e+18	Stareso	La Bib	UH	natural sunlight	PR-740	MS-75	BS Kinetics flat	P3	2015.06.29	afternoon	20	W	exposed	Cystoseira sp.	sunny	none	0.8777798404	1.449605e+15
18	D	388	0.0007399	1.4498e+15	0.8979	2.275e+18	Stareso	La Bib	UH	natural sunlight	PR-740	MS-75	BS Kinetics flat	P3	2015.06.29	afternoon	20	W	exposed	Cystoseira sp.	sunny	none	0.8777798404	1.651622e+15
19	D	388	0.001038	2.0339e+15	1.283	3.23e+18	Stareso	La Bib	UH	natural sunlight	PR-740	MS-75	BS Kinetics flat	P4	2015.06.29	afternoon	20	W	exposed	Cystoseira sp.	sunny	none	0.8777798404	2.317047e+15
20	D	388	0.0009719	1.9043e+15	1.168	2.939e+18	Stareso	La Bib	UH	natural sunlight	PR-740	MS-75	BS Kinetics flat	P4	2015.06.29	afternoon	20	W	exposed	Cystoseira sp.	sunny	none	0.8777798404	2.169497e+15
21	D	388	0.0009559	1.873e+15	1.15	2.893e+18	Stareso	La Bib	UH	natural sunlight	PR-740	MS-75	BS Kinetics flat	P4	2015.06.29	afternoon	20	W	exposed	Cystoseira sp.	sunny	none	0.8777798404	2.133782e+15
22	D	388	0.001261	2.4708e+15	1.397	3.497e+18	Stareso	La Bib	UH	natural sunlight	PR-740	MS-75	BS Kinetics flat	P5	2015.06.29	afternoon	20	W	exposed	Rock	sunny	none	0.8777798404	2.814833e+15
23	D	388	0.001303	2.5531e+15	1.422	3.558e+18	Stareso	La Bib	UH	natural sunlight	PR-740	MS-75	BS Kinetics flat	P5	2015.06.29	afternoon	20	W	exposed	Rock	sunny	none	0.8777798404	2.908586e+15
24	D	388	0.001124	2.2024e+15	1.264	3.169e+18	Stareso	La Bib	UH	natural sunlight	PR-740	MS-75	BS Kinetics flat	P5	2015.06.29	afternoon	20	W	exposed	Rock	sunny	none	0.8777798404	2.509018e+15
25	D	388	0.000642	1.2579e+15	0.7889	1.983e+18	Stareso	La Bib	UH	natural sunlight	PR-740	MS-75	BS Kinetics flat	P6	2015.06.29	afternoon	20	W	exposed	Dictyota linearis	sunny	none	0.8777798404	1.433087e+15
26	D	388	0.000644	1.2619e+15	0.8302	2.092e+18	Stareso	La Bib	UH	natural sunlight	PR-740	MS-75	BS Kinetics flat	P6	2015.06.29	afternoon	20	W	exposed	Dictyota linearis	sunny	none	0.8777798404	1.437551e+15
27	D	388	0.0006308	1.236e+15	0.7902	1.989e+18	Stareso	La Bib	UH	natural sunlight	PR-740	MS-75	BS Kinetics flat	P6	2015.06.29	afternoon	20	W	exposed	Dictyota linearis	sunny	none	0.8777798404	1.408086e+15
28	D	388	0.0003276	6.419e+14	0.3748	9.501e+17	Stareso	La Bib	UH	natural sunlight	PR-740	MS-75	BS Kinetics flat	P7	2015.06.29	afternoon	20	W	exposed	Dictyota linearis	sunny	none	0.8777798404	7.312761e+14
29	D	388	0.0002928	5.7371e+14	0.323	8.186e+17	Stareso	La Bib	UH	natural sunlight	PR-740	MS-75	BS Kinetics flat	P7	2015.06.29	afternoon	20	W	exposed	Dictyota linearis	sunny	none	0.8777798404	6.535948e+14
30	D	388	0.0003603	7.0597e+14	0.427	1.082e+18	Stareso	La Bib	UH	natural sunlight	PR-740	MS-75	BS Kinetics flat	P7	2015.06.29	afternoon	20	W	exposed	Dictyota linearis	sunny	none	0.8777798404	8.042698e+14
31	D	388	0.0004025	7.8866e+14	0.5198	1.324e+18	Stareso	La Bib	UH	natural sunlight	PR-740	MS-75	BS Kinetics flat	P8	2015.06.29	afternoon	20	W	exposed	Dictyota linearis	sunny	none	0.8777798404	8.984696e+14
32	D	388	0.0004143	8.1178e+14	0.5289	1.345e+18	Stareso	La Bib	UH	natural sunlight	PR-740	MS-75	BS Kinetics flat	P8	2015.06.29	afternoon	20	W	exposed	Dictyota linearis	sunny	none	0.8777798404	9.248098e+14
33	D	388	0.0003832	7.5084e+14	0.4707	1.197e+18	Stareso	La Bib	UH	natural sunlight	PR-740	MS-75	BS Kinetics flat	P8	2015.06.29	afternoon	20	W	exposed	Dictyota linearis	sunny	none	0.8777798404	8.553877e+14
34	D	388	0.0001946	3.813e+14	0.2193	5.576e+17	Stareso	La Bib	UH	natural sunlight	PR-740	MS-75	BS Kinetics flat	P9	2015.06.29	afternoon	20	W	exposed	Dictyota linearis	sunny	none	0.8777798404	4.343905e+14
35	D	388	0.000142	2.7823e+14	0.1444	3.669e+17	Stareso	La Bib	UH	natural sunlight	PR-740	MS-75	BS Kinetics flat	P9	2015.06.29	afternoon	20	W	exposed	Dictyota linearis	sunny	none	0.8777798404	3.169756e+14
36	D	388	0.0001248	2.4453e+14	0.1196	3.035e+17	Stareso	La Bib	UH	natural sunlight	PR-740	MS-75	BS Kinetics flat	P9	2015.06.29	afternoon	20	W	exposed	Dictyota linearis	sunny	none	0.8777798404	2.785814e+14
37	D	388	0.0001936	3.7934e+14	0.2224	5.689e+17	Stareso	La Bib	UH	natural sunlight	PR-740	MS-75	BS Kinetics flat	P10	2015.06.29	afternoon	20	W	exposed	Dictyota linearis	sunny	none	0.8777798404	4.321583e+14
38	D	388	0.0002286	4.4792e+14	0.2704	6.918e+17	Stareso	La Bib	UH	natural sunlight	PR-740	MS-75	BS Kinetics flat	P10	2015.06.29	afternoon	20	W	exposed	Dictyota linearis	sunny	none	0.8777798404	5.102861e+14
39	D	388	0.0001989	3.8972e+14	0.2312	5.91e+17	Stareso	La Bib	UH	natural sunlight	PR-740	MS-75	BS Kinetics flat	P10	2015.06.29	afternoon	20	W	exposed	Dictyota linearis	sunny	none	0.8777798404	4.439891e+14
40	D	388	0.009286	1.8195e+16	8.456	2.079e+19	Stareso	La Bib	UH	natural sunlight	PR-740	MS-75	BS Kinetics flat	DWS	2015.06.29	afternoon	20	W	exposed		sunny	none	0.8777798404	2.072842e+16
41	D	388	0.009591	1.8793e+16	8.425	2.07e+19	Stareso	La Bib	UH	natural sunlight	PR-740	MS-75	BS Kinetics flat	DWS	2015.06.29	afternoon	20	W	exposed		sunny	none	0.8777798404	2.140925e+16
42	D	388	0.008886	1.7411e+16	7.745	1.901e+19	Stareso	La Bib	UH	natural sunlight	PR-740	MS-75	BS Kinetics flat	DWS	2015.06.29	afternoon	20	W	exposed		sunny	none	0.8777798404	1.983553e+16
43	D	388	0.000593	1.1619e+15	0.4757	1.156e+18	Stareso	La Bib	UH	natural sunlight	PR-740	MS-75	BS Kinetics flat	SDWS	2015.06.29	afternoon	20	W	exposed		sunny	none	0.8777798404	1.323708e+15
44	D	388	0.0006237	1.2221e+15	0.5047	1.227e+18	Stareso	La Bib	UH	natural sunlight	PR-740	MS-75	BS Kinetics flat	SDWS	2015.06.29	afternoon	20	W	exposed		sunny	none	0.8777798404	1.392237e+15
45	D	388	0.0006357	1.2456e+15	0.5143	1.251e+18	Stareso	La Bib	UH	natural sunlight	PR-740	MS-75	BS Kinetics flat	SDWS	2015.06.29	afternoon	20	W	exposed		sunny	none	0.8777798404	1.419024e+15
46	D	388	0.0000896	1.7556e+14	0.06354	1.57e+17	Stareso	La Bib	UH	natural sunlight	PR-740	MS-75	BS Kinetics flat	Black	2015.06.29	afternoon	20	W	exposed		sunny	none	0.8777798404	2.000071e+14
47	D	388	0.00008506	1.6667e+14	0.05977	1.477e+17	Stareso	La Bib	UH	natural sunlight	PR-740	MS-75	BS Kinetics flat	Black	2015.06.29	afternoon	20	W	exposed		sunny	none	0.8777798404	1.898729e+14
48	D	388	0.00009004	1.7642e+14	0.06455	1.593e+17	Stareso	La Bib	UH	natural sunlight	PR-740	MS-75	BS Kinetics flat	Black	2015.06.29	afternoon	20	W	exposed		sunny	none	0.8777798404	2.009893e+14
1	D	389	0.01019	2.0018e+16	8.106	1.989e+19	Stareso	La Bib	UH	natural sunlight	PR-740	MS-75	BS Kinetics flat	DWS	2015.06.29	afternoon	20	W	exposed		sunny	none	0.8820995189	2.26933e+16
2	D	389	0.01059	2.0804e+16	8.551	2.099e+19	Stareso	La Bib	UH	natural sunlight	PR-740	MS-75	BS Kinetics flat	DWS	2015.06.29	afternoon	20	W	exposed		sunny	none	0.8820995189	2.35841e+16
3	D	389	0.009731	1.9116e+16	7.564	1.854e+19	Stareso	La Bib	UH	natural sunlight	PR-740	MS-75	BS Kinetics flat	DWS	2015.06.29	afternoon	20	W	exposed		sunny	none	0.8820995189	2.16711e+16
4	D	389	0.0006237	1.2252e+15	0.472	1.149e+18	Stareso	La Bib	UH	natural sunlight	PR-740	MS-75	BS Kinetics flat	SDWS	2015.06.29	afternoon	20	W	exposed		sunny	none	0.8820995189	1.38899e+15
5	D	389	0.0005867	1.1525e+15	0.4471	1.089e+18	Stareso	La Bib	UH	natural sunlight	PR-740	MS-75	BS Kinetics flat	SDWS	2015.06.29	afternoon	20	W	exposed		sunny	none	0.8820995189	1.30659e+15
6	D	389	0.0006559	1.2885e+15	0.4979	1.212e+18	Stareso	La Bib	UH	natural sunlight	PR-740	MS-75	BS Kinetics flat	SDWS	2015.06.29	afternoon	20	W	exposed		sunny	none	0.8820995189	1.4607e+15
7	D	389	0.0001098	2.157e+14	0.0771	1.907e+17	Stareso	La Bib	UH	natural sunlight	PR-740	MS-75	BS Kinetics flat	Black	2015.06.29	afternoon	20	W	exposed		sunny	none	0.8820995189	2.445264e+14
8	D	389	0.0001234	2.4241e+14	0.09189	2.279e+17	Stareso	La Bib	UH	natural sunlight	PR-740	MS-75	BS Kinetics flat	Black	2015.06.29	afternoon	20	W	exposed		sunny	none	0.8820995189	2.748138e+14
9	D	389	0.00009671	1.8998e+14	0.0669	1.656e+17	Stareso	La Bib	UH	natural sunlight	PR-740	MS-75	BS Kinetics flat	Black	2015.06.29	afternoon	20	W	exposed		sunny	none	0.8820995189	2.153747e+14
10	D	389	0.0002681	5.2667e+14	0.2994	7.658e+17	Stareso	La Bib	UH	natural sunlight	PR-740	MS-75	BS Kinetics flat	P1	2015.06.29	afternoon	20	W	exposed	Cystoseira sp.	sunny	none	0.8820995189	5.970631e+14
11	D	389	0.0002828	5.5555e+14	0.3234	8.249e+17	Stareso	La Bib	UH	natural sunlight	PR-740	MS-75	BS Kinetics flat	P1	2015.06.29	afternoon	20	W	exposed	Cystoseira sp.	sunny	none	0.8820995189	6.298002e+14
12	D	389	0.0002567	5.0427e+14	0.2807	7.171e+17	Stareso	La Bib	UH	natural sunlight	PR-740	MS-75	BS Kinetics flat	P1	2015.06.29	afternoon	20	W	exposed	Cystoseira sp.	sunny	none	0.8820995189	5.716751e+14
13	D	389	0.0009038	1.7755e+15	1.045	2.635e+18	Stareso	La Bib	UH	natural sunlight	PR-740	MS-75	BS Kinetics flat	P2	2015.06.29	afternoon	20	W	exposed	Cystoseira sp.	sunny	none	0.8820995189	2.012777e+15
14	D	389	0.0006077	1.1938e+15	0.6579	1.666e+18	Stareso	La Bib	UH	natural sunlight	PR-740	MS-75	BS Kinetics flat	P2	2015.06.29	afternoon	20	W	exposed	Cystoseira sp.	sunny	none	0.8820995189	1.353358e+15
15	D	389	0.0006464	1.2698e+15	0.6979	1.765e+18	Stareso	La Bib	UH	natural sunlight	PR-740	MS-75	BS Kinetics flat	P2	2015.06.29	afternoon	20	W	exposed	Cystoseira sp.	sunny	none	0.8820995189	1.439543e+15
16	D	389	0.0005734	1.1264e+15	0.6694	1.698e+18	Stareso	La Bib	UH	natural sunlight	PR-740	MS-75	BS Kinetics flat	P3	2015.06.29	afternoon	20	W	exposed	Cystoseira sp.	sunny	none	0.8820995189	1.276971e+15
17	D	389	0.0006713	1.3187e+15	0.7531	1.905e+18	Stareso	La Bib	UH	natural sunlight	PR-740	MS-75	BS Kinetics flat	P3	2015.06.29	afternoon	20	W	exposed	Cystoseira sp.	sunny	none	0.8820995189	1.494996e+15
18	D	389	0.000759	1.491e+15	0.8979	2.275e+18	Stareso	La Bib	UH	natural sunlight	PR-740	MS-75	BS Kinetics flat	P3	2015.06.29	afternoon	20	W	exposed	Cystoseira sp.	sunny	none	0.8820995189	1.690305e+15
19	D	389	0.001071	2.1039e+15	1.283	3.23e+18	Stareso	La Bib	UH	natural sunlight	PR-740	MS-75	BS Kinetics flat	P4	2015.06.29	afternoon	20	W	exposed	Cystoseira sp.	sunny	none	0.8820995189	2.385134e+15
20	D	389	0.0009984	1.9613e+15	1.168	2.939e+18	Stareso	La Bib	UH	natural sunlight	PR-740	MS-75	BS Kinetics flat	P4	2015.06.29	afternoon	20	W	exposed	Cystoseira sp.	sunny	none	0.8820995189	2.223453e+15
21	D	389	0.0009943	1.9533e+15	1.15	2.893e+18	Stareso	La Bib	UH	natural sunlight	PR-740	MS-75	BS Kinetics flat	P4	2015.06.29	afternoon	20	W	exposed	Cystoseira sp.	sunny	none	0.8820995189	2.214322e+15
22	D	389	0.001311	2.5754e+15	1.397	3.497e+18	Stareso	La Bib	UH	natural sunlight	PR-740	MS-75	BS Kinetics flat	P5	2015.06.29	afternoon	20	W	exposed	Rock	sunny	none	0.8820995189	2.919618e+15
23	D	389	0.001349	2.65e+15	1.422	3.558e+18	Stareso	La Bib	UH	natural sunlight	PR-740	MS-75	BS Kinetics flat	P5	2015.06.29	afternoon	20	W	exposed	Rock	sunny	none	0.8820995189	3.004245e+15
24	D	389	0.00116	2.2788e+15	1.264	3.169e+18	Stareso	La Bib	UH	natural sunlight	PR-740	MS-75	BS Kinetics flat	P5	2015.06.29	afternoon	20	W	exposed	Rock	sunny	none	0.8820995189	2.583339e+15
25	D	389	0.0006634	1.3032e+15	0.7889	1.983e+18	Stareso	La Bib	UH	natural sunlight	PR-740	MS-75	BS Kinetics flat	P6	2015.06.29	afternoon	20	W	exposed	Dictyota linearis	sunny	none	0.8820995189	1.477403e+15
26	D	389	0.0006627	1.3018e+15	0.8302	2.092e+18	Stareso	La Bib	UH	natural sunlight	PR-740	MS-75	BS Kinetics flat	P6	2015.06.29	afternoon	20	W	exposed	Dictyota linearis	sunny	none	0.8820995189	1.475844e+15
27	D	389	0.0006515	1.2798e+15	0.7902	1.989e+18	Stareso	La Bib	UH	natural sunlight	PR-740	MS-75	BS Kinetics flat	P6	2015.06.29	afternoon	20	W	exposed	Dictyota linearis	sunny	none	0.8820995189	1.450901e+15
28	D	389	0.0003386	6.6516e+14	0.3748	9.501e+17	Stareso	La Bib	UH	natural sunlight	PR-740	MS-75	BS Kinetics flat	P7	2015.06.29	afternoon	20	W	exposed	Dictyota linearis	sunny	none	0.8820995189	7.540677e+14
29	D	389	0.0003029	5.9503e+14	0.323	8.186e+17	Stareso	La Bib	UH	natural sunlight	PR-740	MS-75	BS Kinetics flat	P7	2015.06.29	afternoon	20	W	exposed	Dictyota linearis	sunny	none	0.8820995189	6.745632e+14
30	D	389	0.0003707	7.2822e+14	0.427	1.082e+18	Stareso	La Bib	UH	natural sunlight	PR-740	MS-75	BS Kinetics flat	P7	2015.06.29	afternoon	20	W	exposed	Dictyota linearis	sunny	none	0.8820995189	8.255549e+14
31	D	389	0.0004165	8.1819e+14	0.5198	1.324e+18	Stareso	La Bib	UH	natural sunlight	PR-740	MS-75	BS Kinetics flat	P8	2015.06.29	afternoon	20	W	exposed	Dictyota linearis	sunny	none	0.8820995189	9.275523e+14
32	D	389	0.0004293	8.4334e+14	0.5289	1.345e+18	Stareso	La Bib	UH	natural sunlight	PR-740	MS-75	BS Kinetics flat	P8	2015.06.29	afternoon	20	W	exposed	Dictyota linearis	sunny	none	0.8820995189	9.560581e+14
33	D	389	0.000395	7.7596e+14	0.4707	1.197e+18	Stareso	La Bib	UH	natural sunlight	PR-740	MS-75	BS Kinetics flat	P8	2015.06.29	afternoon	20	W	exposed	Dictyota linearis	sunny	none	0.8820995189	8.796714e+14
34	D	389	0.0002006	3.9407e+14	0.2193	5.576e+17	Stareso	La Bib	UH	natural sunlight	PR-740	MS-75	BS Kinetics flat	P9	2015.06.29	afternoon	20	W	exposed	Dictyota linearis	sunny	none	0.8820995189	4.467395e+14
35	D	389	0.0001458	2.8642e+14	0.1444	3.669e+17	Stareso	La Bib	UH	natural sunlight	PR-740	MS-75	BS Kinetics flat	P9	2015.06.29	afternoon	20	W	exposed	Dictyota linearis	sunny	none	0.8820995189	3.24699e+14
36	D	389	0.0001287	2.5282e+14	0.1196	3.035e+17	Stareso	La Bib	UH	natural sunlight	PR-740	MS-75	BS Kinetics flat	P9	2015.06.29	afternoon	20	W	exposed	Dictyota linearis	sunny	none	0.8820995189	2.86617e+14
37	D	389	0.0002008	3.9446e+14	0.2224	5.689e+17	Stareso	La Bib	UH	natural sunlight	PR-740	MS-75	BS Kinetics flat	P10	2015.06.29	afternoon	20	W	exposed	Dictyota linearis	sunny	none	0.8820995189	4.471849e+14
38	D	389	0.0002353	4.6224e+14	0.2704	6.918e+17	Stareso	La Bib	UH	natural sunlight	PR-740	MS-75	BS Kinetics flat	P10	2015.06.29	afternoon	20	W	exposed	Dictyota linearis	sunny	none	0.8820995189	5.240169e+14
39	D	389	0.0002045	4.0173e+14	0.2312	5.91e+17	Stareso	La Bib	UH	natural sunlight	PR-740	MS-75	BS Kinetics flat	P10	2015.06.29	afternoon	20	W	exposed	Dictyota linearis	sunny	none	0.8820995189	4.554248e+14
40	D	389	0.009568	1.8796e+16	8.456	2.079e+19	Stareso	La Bib	UH	natural sunlight	PR-740	MS-75	BS Kinetics flat	DWS	2015.06.29	afternoon	20	W	exposed		sunny	none	0.8820995189	2.130809e+16
41	D	389	0.009828	1.9307e+16	8.425	2.07e+19	Stareso	La Bib	UH	natural sunlight	PR-740	MS-75	BS Kinetics flat	DWS	2015.06.29	afternoon	20	W	exposed		sunny	none	0.8820995189	2.188712e+16
42	D	389	0.009196	1.8065e+16	7.745	1.901e+19	Stareso	La Bib	UH	natural sunlight	PR-740	MS-75	BS Kinetics flat	DWS	2015.06.29	afternoon	20	W	exposed		sunny	none	0.8820995189	2.047964e+16
43	D	389	0.0006114	1.2011e+15	0.4757	1.156e+18	Stareso	La Bib	UH	natural sunlight	PR-740	MS-75	BS Kinetics flat	SDWS	2015.06.29	afternoon	20	W	exposed		sunny	none	0.8820995189	1.361598e+15
44	D	389	0.0006453	1.2677e+15	0.5047	1.227e+18	Stareso	La Bib	UH	natural sunlight	PR-740	MS-75	BS Kinetics flat	SDWS	2015.06.29	afternoon	20	W	exposed		sunny	none	0.8820995189	1.437094e+15
45	D	389	0.0006604	1.2973e+15	0.5143	1.251e+18	Stareso	La Bib	UH	natural sunlight	PR-740	MS-75	BS Kinetics flat	SDWS	2015.06.29	afternoon	20	W	exposed		sunny	none	0.8820995189	1.470722e+15
46	D	389	0.00009213	1.8098e+14	0.06354	1.57e+17	Stareso	La Bib	UH	natural sunlight	PR-740	MS-75	BS Kinetics flat	Black	2015.06.29	afternoon	20	W	exposed		sunny	none	0.8820995189	2.05175e+14
47	D	389	0.0000877	1.7228e+14	0.05977	1.477e+17	Stareso	La Bib	UH	natural sunlight	PR-740	MS-75	BS Kinetics flat	Black	2015.06.29	afternoon	20	W	exposed		sunny	none	0.8820995189	1.953093e+14
48	D	389	0.00009295	1.826e+14	0.06455	1.593e+17	Stareso	La Bib	UH	natural sunlight	PR-740	MS-75	BS Kinetics flat	Black	2015.06.29	afternoon	20	W	exposed		sunny	none	0.8820995189	2.070012e+14
1	D	390	0.01034	2.0365e+16	8.106	1.989e+19	Stareso	La Bib	UH	natural sunlight	PR-740	MS-75	BS Kinetics flat	DWS	2015.06.29	afternoon	20	W	exposed		sunny	none	0.8858159244	2.298969e+16
2	D	390	0.01079	2.1251e+16	8.551	2.099e+19	Stareso	La Bib	UH	natural sunlight	PR-740	MS-75	BS Kinetics flat	DWS	2015.06.29	afternoon	20	W	exposed		sunny	none	0.8858159244	2.39902e+16
3	D	390	0.00991	1.9518e+16	7.564	1.854e+19	Stareso	La Bib	UH	natural sunlight	PR-740	MS-75	BS Kinetics flat	DWS	2015.06.29	afternoon	20	W	exposed		sunny	none	0.8858159244	2.203364e+16
4	D	390	0.0006366	1.2538e+15	0.472	1.149e+18	Stareso	La Bib	UH	natural sunlight	PR-740	MS-75	BS Kinetics flat	SDWS	2015.06.29	afternoon	20	W	exposed		sunny	none	0.8858159244	1.4154e+15
5	D	390	0.0005967	1.1752e+15	0.4471	1.089e+18	Stareso	La Bib	UH	natural sunlight	PR-740	MS-75	BS Kinetics flat	SDWS	2015.06.29	afternoon	20	W	exposed		sunny	none	0.8858159244	1.326687e+15
6	D	390	0.0006708	1.3211e+15	0.4979	1.212e+18	Stareso	La Bib	UH	natural sunlight	PR-740	MS-75	BS Kinetics flat	SDWS	2015.06.29	afternoon	20	W	exposed		sunny	none	0.8858159244	1.491439e+15
7	D	390	0.0001117	2.1999e+14	0.0771	1.907e+17	Stareso	La Bib	UH	natural sunlight	PR-740	MS-75	BS Kinetics flat	Black	2015.06.29	afternoon	20	W	exposed		sunny	none	0.8858159244	2.483509e+14
8	D	390	0.0001259	2.4796e+14	0.09189	2.279e+17	Stareso	La Bib	UH	natural sunlight	PR-740	MS-75	BS Kinetics flat	Black	2015.06.29	afternoon	20	W	exposed		sunny	none	0.8858159244	2.799228e+14
9	D	390	0.00009924	1.9545e+14	0.0669	1.656e+17	Stareso	La Bib	UH	natural sunlight	PR-740	MS-75	BS Kinetics flat	Black	2015.06.29	afternoon	20	W	exposed		sunny	none	0.8858159244	2.206476e+14
10	D	390	0.0002741	5.3984e+14	0.2994	7.658e+17	Stareso	La Bib	UH	natural sunlight	PR-740	MS-75	BS Kinetics flat	P1	2015.06.29	afternoon	20	W	exposed	Cystoseira sp.	sunny	none	0.8858159244	6.094268e+14
11	D	390	0.0002908	5.7273e+14	0.3234	8.249e+17	Stareso	La Bib	UH	natural sunlight	PR-740	MS-75	BS Kinetics flat	P1	2015.06.29	afternoon	20	W	exposed	Cystoseira sp.	sunny	none	0.8858159244	6.465571e+14
12	D	390	0.0002636	5.1916e+14	0.2807	7.171e+17	Stareso	La Bib	UH	natural sunlight	PR-740	MS-75	BS Kinetics flat	P1	2015.06.29	afternoon	20	W	exposed	Cystoseira sp.	sunny	none	0.8858159244	5.860814e+14
13	D	390	0.0009328	1.8371e+15	1.045	2.635e+18	Stareso	La Bib	UH	natural sunlight	PR-740	MS-75	BS Kinetics flat	P2	2015.06.29	afternoon	20	W	exposed	Cystoseira sp.	sunny	none	0.8858159244	2.073963e+15
14	D	390	0.0006204	1.2219e+15	0.6579	1.666e+18	Stareso	La Bib	UH	natural sunlight	PR-740	MS-75	BS Kinetics flat	P2	2015.06.29	afternoon	20	W	exposed	Cystoseira sp.	sunny	none	0.8858159244	1.379381e+15
15	D	390	0.0006608	1.3014e+15	0.6979	1.765e+18	Stareso	La Bib	UH	natural sunlight	PR-740	MS-75	BS Kinetics flat	P2	2015.06.29	afternoon	20	W	exposed	Cystoseira sp.	sunny	none	0.8858159244	1.469205e+15
16	D	390	0.0005933	1.1685e+15	0.6694	1.698e+18	Stareso	La Bib	UH	natural sunlight	PR-740	MS-75	BS Kinetics flat	P3	2015.06.29	afternoon	20	W	exposed	Cystoseira sp.	sunny	none	0.8858159244	1.319128e+15
17	D	390	0.0006849	1.3489e+15	0.7531	1.905e+18	Stareso	La Bib	UH	natural sunlight	PR-740	MS-75	BS Kinetics flat	P3	2015.06.29	afternoon	20	W	exposed	Cystoseira sp.	sunny	none	0.8858159244	1.522789e+15
18	D	390	0.0007787	1.5336e+15	0.8979	2.275e+18	Stareso	La Bib	UH	natural sunlight	PR-740	MS-75	BS Kinetics flat	P3	2015.06.29	afternoon	20	W	exposed	Cystoseira sp.	sunny	none	0.8858159244	1.731341e+15
19	D	390	0.001098	2.1625e+15	1.283	3.23e+18	Stareso	La Bib	UH	natural sunlight	PR-740	MS-75	BS Kinetics flat	P4	2015.06.29	afternoon	20	W	exposed	Cystoseira sp.	sunny	none	0.8858159244	2.441265e+15
20	D	390	0.001023	2.0148e+15	1.168	2.939e+18	Stareso	La Bib	UH	natural sunlight	PR-740	MS-75	BS Kinetics flat	P4	2015.06.29	afternoon	20	W	exposed	Cystoseira sp.	sunny	none	0.8858159244	2.274511e+15
21	D	390	0.001017	2.003e+15	1.15	2.893e+18	Stareso	La Bib	UH	natural sunlight	PR-740	MS-75	BS Kinetics flat	P4	2015.06.29	afternoon	20	W	exposed	Cystoseira sp.	sunny	none	0.8858159244	2.261171e+15
22	D	390	0.001347	2.6529e+15	1.397	3.497e+18	Stareso	La Bib	UH	natural sunlight	PR-740	MS-75	BS Kinetics flat	P5	2015.06.29	afternoon	20	W	exposed	Rock	sunny	none	0.8858159244	2.994885e+15
23	D	390	0.001379	2.7159e+15	1.422	3.558e+18	Stareso	La Bib	UH	natural sunlight	PR-740	MS-75	BS Kinetics flat	P5	2015.06.29	afternoon	20	W	exposed	Rock	sunny	none	0.8858159244	3.066033e+15
24	D	390	0.001195	2.3536e+15	1.264	3.169e+18	Stareso	La Bib	UH	natural sunlight	PR-740	MS-75	BS Kinetics flat	P5	2015.06.29	afternoon	20	W	exposed	Rock	sunny	none	0.8858159244	2.656932e+15
25	D	390	0.0006837	1.3465e+15	0.7889	1.983e+18	Stareso	La Bib	UH	natural sunlight	PR-740	MS-75	BS Kinetics flat	P6	2015.06.29	afternoon	20	W	exposed	Dictyota linearis	sunny	none	0.8858159244	1.520121e+15
26	D	390	0.00069	1.359e+15	0.8302	2.092e+18	Stareso	La Bib	UH	natural sunlight	PR-740	MS-75	BS Kinetics flat	P6	2015.06.29	afternoon	20	W	exposed	Dictyota linearis	sunny	none	0.8858159244	1.534128e+15
27	D	390	0.0006719	1.3233e+15	0.7902	1.989e+18	Stareso	La Bib	UH	natural sunlight	PR-740	MS-75	BS Kinetics flat	P6	2015.06.29	afternoon	20	W	exposed	Dictyota linearis	sunny	none	0.8858159244	1.493885e+15
28	D	390	0.0003487	6.8676e+14	0.3748	9.501e+17	Stareso	La Bib	UH	natural sunlight	PR-740	MS-75	BS Kinetics flat	P7	2015.06.29	afternoon	20	W	exposed	Dictyota linearis	sunny	none	0.8858159244	7.752905e+14
29	D	390	0.0003119	6.1429e+14	0.323	8.186e+17	Stareso	La Bib	UH	natural sunlight	PR-740	MS-75	BS Kinetics flat	P7	2015.06.29	afternoon	20	W	exposed	Dictyota linearis	sunny	none	0.8858159244	6.934703e+14
30	D	390	0.0003798	7.4802e+14	0.427	1.082e+18	Stareso	La Bib	UH	natural sunlight	PR-740	MS-75	BS Kinetics flat	P7	2015.06.29	afternoon	20	W	exposed	Dictyota linearis	sunny	none	0.8858159244	8.444374e+14
31	D	390	0.0004278	8.4255e+14	0.5198	1.324e+18	Stareso	La Bib	UH	natural sunlight	PR-740	MS-75	BS Kinetics flat	P8	2015.06.29	afternoon	20	W	exposed	Dictyota linearis	sunny	none	0.8858159244	9.511594e+14
32	D	390	0.0004416	8.6973e+14	0.5289	1.345e+18	Stareso	La Bib	UH	natural sunlight	PR-740	MS-75	BS Kinetics flat	P8	2015.06.29	afternoon	20	W	exposed	Dictyota linearis	sunny	none	0.8858159244	9.818419e+14
33	D	390	0.0004081	8.0375e+14	0.4707	1.197e+18	Stareso	La Bib	UH	natural sunlight	PR-740	MS-75	BS Kinetics flat	P8	2015.06.29	afternoon	20	W	exposed	Dictyota linearis	sunny	none	0.8858159244	9.073589e+14
34	D	390	0.0002051	4.0394e+14	0.2193	5.576e+17	Stareso	La Bib	UH	natural sunlight	PR-740	MS-75	BS Kinetics flat	P9	2015.06.29	afternoon	20	W	exposed	Dictyota linearis	sunny	none	0.8858159244	4.56014e+14
35	D	390	0.0001504	2.9621e+14	0.1444	3.669e+17	Stareso	La Bib	UH	natural sunlight	PR-740	MS-75	BS Kinetics flat	P9	2015.06.29	afternoon	20	W	exposed	Dictyota linearis	sunny	none	0.8858159244	3.343954e+14
36	D	390	0.0001321	2.6017e+14	0.1196	3.035e+17	Stareso	La Bib	UH	natural sunlight	PR-740	MS-75	BS Kinetics flat	P9	2015.06.29	afternoon	20	W	exposed	Dictyota linearis	sunny	none	0.8858159244	2.937077e+14
37	D	390	0.0002053	4.0434e+14	0.2224	5.689e+17	Stareso	La Bib	UH	natural sunlight	PR-740	MS-75	BS Kinetics flat	P10	2015.06.29	afternoon	20	W	exposed	Dictyota linearis	sunny	none	0.8858159244	4.564587e+14
38	D	390	0.0002405	4.7366e+14	0.2704	6.918e+17	Stareso	La Bib	UH	natural sunlight	PR-740	MS-75	BS Kinetics flat	P10	2015.06.29	afternoon	20	W	exposed	Dictyota linearis	sunny	none	0.8858159244	5.347214e+14
39	D	390	0.0002107	4.1497e+14	0.2312	5.91e+17	Stareso	La Bib	UH	natural sunlight	PR-740	MS-75	BS Kinetics flat	P10	2015.06.29	afternoon	20	W	exposed	Dictyota linearis	sunny	none	0.8858159244	4.684649e+14
40	D	390	0.009864	1.9427e+16	8.456	2.079e+19	Stareso	La Bib	UH	natural sunlight	PR-740	MS-75	BS Kinetics flat	DWS	2015.06.29	afternoon	20	W	exposed		sunny	none	0.8858159244	2.193136e+16
41	D	390	0.01004	1.9774e+16	8.425	2.07e+19	Stareso	La Bib	UH	natural sunlight	PR-740	MS-75	BS Kinetics flat	DWS	2015.06.29	afternoon	20	W	exposed		sunny	none	0.8858159244	2.232267e+16
42	D	390	0.009414	1.8541e+16	7.745	1.901e+19	Stareso	La Bib	UH	natural sunlight	PR-740	MS-75	BS Kinetics flat	DWS	2015.06.29	afternoon	20	W	exposed		sunny	none	0.8858159244	2.093084e+16
43	D	390	0.0006233	1.2276e+15	0.4757	1.156e+18	Stareso	La Bib	UH	natural sunlight	PR-740	MS-75	BS Kinetics flat	SDWS	2015.06.29	afternoon	20	W	exposed		sunny	none	0.8858159244	1.385829e+15
44	D	390	0.0006579	1.2957e+15	0.5047	1.227e+18	Stareso	La Bib	UH	natural sunlight	PR-740	MS-75	BS Kinetics flat	SDWS	2015.06.29	afternoon	20	W	exposed		sunny	none	0.8858159244	1.462758e+15
45	D	390	0.0006725	1.3245e+15	0.5143	1.251e+18	Stareso	La Bib	UH	natural sunlight	PR-740	MS-75	BS Kinetics flat	SDWS	2015.06.29	afternoon	20	W	exposed		sunny	none	0.8858159244	1.495219e+15
46	D	390	0.00009368	1.845e+14	0.06354	1.57e+17	Stareso	La Bib	UH	natural sunlight	PR-740	MS-75	BS Kinetics flat	Black	2015.06.29	afternoon	20	W	exposed		sunny	none	0.8858159244	2.082857e+14
47	D	390	0.0000886	1.745e+14	0.05977	1.477e+17	Stareso	La Bib	UH	natural sunlight	PR-740	MS-75	BS Kinetics flat	Black	2015.06.29	afternoon	20	W	exposed		sunny	none	0.8858159244	1.969909e+14
48	D	390	0.00009516	1.8742e+14	0.06455	1.593e+17	Stareso	La Bib	UH	natural sunlight	PR-740	MS-75	BS Kinetics flat	Black	2015.06.29	afternoon	20	W	exposed		sunny	none	0.8858159244	2.115763e+14
1	D	391	0.01079	2.1305e+16	8.106	1.989e+19	Stareso	La Bib	UH	natural sunlight	PR-740	MS-75	BS Kinetics flat	DWS	2015.06.29	afternoon	20	W	exposed		sunny	none	0.9034344111	2.358267e+16
2	D	391	0.01129	2.2293e+16	8.551	2.099e+19	Stareso	La Bib	UH	natural sunlight	PR-740	MS-75	BS Kinetics flat	DWS	2015.06.29	afternoon	20	W	exposed		sunny	none	0.9034344111	2.467547e+16
3	D	391	0.01037	2.0476e+16	7.564	1.854e+19	Stareso	La Bib	UH	natural sunlight	PR-740	MS-75	BS Kinetics flat	DWS	2015.06.29	afternoon	20	W	exposed		sunny	none	0.9034344111	2.266472e+16
4	D	391	0.0006672	1.3174e+15	0.472	1.149e+18	Stareso	La Bib	UH	natural sunlight	PR-740	MS-75	BS Kinetics flat	SDWS	2015.06.29	afternoon	20	W	exposed		sunny	none	0.9034344111	1.458235e+15
5	D	391	0.000626	1.2361e+15	0.4471	1.089e+18	Stareso	La Bib	UH	natural sunlight	PR-740	MS-75	BS Kinetics flat	SDWS	2015.06.29	afternoon	20	W	exposed		sunny	none	0.9034344111	1.368188e+15
6	D	391	0.0006999	1.382e+15	0.4979	1.212e+18	Stareso	La Bib	UH	natural sunlight	PR-740	MS-75	BS Kinetics flat	SDWS	2015.06.29	afternoon	20	W	exposed		sunny	none	0.9034344111	1.529704e+15
7	D	391	0.000116	2.2905e+14	0.0771	1.907e+17	Stareso	La Bib	UH	natural sunlight	PR-740	MS-75	BS Kinetics flat	Black	2015.06.29	afternoon	20	W	exposed		sunny	none	0.9034344111	2.535301e+14
8	D	391	0.000131	2.5867e+14	0.09189	2.279e+17	Stareso	La Bib	UH	natural sunlight	PR-740	MS-75	BS Kinetics flat	Black	2015.06.29	afternoon	20	W	exposed		sunny	none	0.9034344111	2.863141e+14
9	D	391	0.0001027	2.0279e+14	0.0669	1.656e+17	Stareso	La Bib	UH	natural sunlight	PR-740	MS-75	BS Kinetics flat	Black	2015.06.29	afternoon	20	W	exposed		sunny	none	0.9034344111	2.244615e+14
10	D	391	0.0002885	5.6966e+14	0.2994	7.658e+17	Stareso	La Bib	UH	natural sunlight	PR-740	MS-75	BS Kinetics flat	P1	2015.06.29	afternoon	20	W	exposed	Cystoseira sp.	sunny	none	0.9034344111	6.305468e+14
11	D	391	0.0003056	6.0342e+14	0.3234	8.249e+17	Stareso	La Bib	UH	natural sunlight	PR-740	MS-75	BS Kinetics flat	P1	2015.06.29	afternoon	20	W	exposed	Cystoseira sp.	sunny	none	0.9034344111	6.679206e+14
12	D	391	0.0002747	5.4241e+14	0.2807	7.171e+17	Stareso	La Bib	UH	natural sunlight	PR-740	MS-75	BS Kinetics flat	P1	2015.06.29	afternoon	20	W	exposed	Cystoseira sp.	sunny	none	0.9034344111	6.003855e+14
13	D	391	0.0009818	1.9386e+15	1.045	2.635e+18	Stareso	La Bib	UH	natural sunlight	PR-740	MS-75	BS Kinetics flat	P2	2015.06.29	afternoon	20	W	exposed	Cystoseira sp.	sunny	none	0.9034344111	2.145826e+15
14	D	391	0.0006509	1.2852e+15	0.6579	1.666e+18	Stareso	La Bib	UH	natural sunlight	PR-740	MS-75	BS Kinetics flat	P2	2015.06.29	afternoon	20	W	exposed	Cystoseira sp.	sunny	none	0.9034344111	1.42261e+15
15	D	391	0.0006904	1.3632e+15	0.6979	1.765e+18	Stareso	La Bib	UH	natural sunlight	PR-740	MS-75	BS Kinetics flat	P2	2015.06.29	afternoon	20	W	exposed	Cystoseira sp.	sunny	none	0.9034344111	1.508941e+15
16	D	391	0.0006217	1.2276e+15	0.6694	1.698e+18	Stareso	La Bib	UH	natural sunlight	PR-740	MS-75	BS Kinetics flat	P3	2015.06.29	afternoon	20	W	exposed	Cystoseira sp.	sunny	none	0.9034344111	1.35879e+15
17	D	391	0.0007186	1.4189e+15	0.7531	1.905e+18	Stareso	La Bib	UH	natural sunlight	PR-740	MS-75	BS Kinetics flat	P3	2015.06.29	afternoon	20	W	exposed	Cystoseira sp.	sunny	none	0.9034344111	1.570575e+15
18	D	391	0.0008169	1.613e+15	0.8979	2.275e+18	Stareso	La Bib	UH	natural sunlight	PR-740	MS-75	BS Kinetics flat	P3	2015.06.29	afternoon	20	W	exposed	Cystoseira sp.	sunny	none	0.9034344111	1.78542e+15
19	D	391	0.001155	2.2806e+15	1.283	3.23e+18	Stareso	La Bib	UH	natural sunlight	PR-740	MS-75	BS Kinetics flat	P4	2015.06.29	afternoon	20	W	exposed	Cystoseira sp.	sunny	none	0.9034344111	2.524373e+15
20	D	391	0.001077	2.1266e+15	1.168	2.939e+18	Stareso	La Bib	UH	natural sunlight	PR-740	MS-75	BS Kinetics flat	P4	2015.06.29	afternoon	20	W	exposed	Cystoseira sp.	sunny	none	0.9034344111	2.353896e+15
21	D	391	0.00107	2.1128e+15	1.15	2.893e+18	Stareso	La Bib	UH	natural sunlight	PR-740	MS-75	BS Kinetics flat	P4	2015.06.29	afternoon	20	W	exposed	Cystoseira sp.	sunny	none	0.9034344111	2.338596e+15
22	D	391	0.001417	2.7979e+15	1.397	3.497e+18	Stareso	La Bib	UH	natural sunlight	PR-740	MS-75	BS Kinetics flat	P5	2015.06.29	afternoon	20	W	exposed	Rock	sunny	none	0.9034344111	3.097001e+15
23	D	391	0.001448	2.8591e+15	1.422	3.558e+18	Stareso	La Bib	UH	natural sunlight	PR-740	MS-75	BS Kinetics flat	P5	2015.06.29	afternoon	20	W	exposed	Rock	sunny	none	0.9034344111	3.164755e+15
24	D	391	0.001252	2.4721e+15	1.264	3.169e+18	Stareso	La Bib	UH	natural sunlight	PR-740	MS-75	BS Kinetics flat	P5	2015.06.29	afternoon	20	W	exposed	Rock	sunny	none	0.9034344111	2.736376e+15
25	D	391	0.0007202	1.4221e+15	0.7889	1.983e+18	Stareso	La Bib	UH	natural sunlight	PR-740	MS-75	BS Kinetics flat	P6	2015.06.29	afternoon	20	W	exposed	Dictyota linearis	sunny	none	0.9034344111	1.574072e+15
26	D	391	0.0007181	1.4179e+15	0.8302	2.092e+18	Stareso	La Bib	UH	natural sunlight	PR-740	MS-75	BS Kinetics flat	P6	2015.06.29	afternoon	20	W	exposed	Dictyota linearis	sunny	none	0.9034344111	1.569482e+15
27	D	391	0.0007019	1.3859e+15	0.7902	1.989e+18	Stareso	La Bib	UH	natural sunlight	PR-740	MS-75	BS Kinetics flat	P6	2015.06.29	afternoon	20	W	exposed	Dictyota linearis	sunny	none	0.9034344111	1.534076e+15
28	D	391	0.0003645	7.1972e+14	0.3748	9.501e+17	Stareso	La Bib	UH	natural sunlight	PR-740	MS-75	BS Kinetics flat	P7	2015.06.29	afternoon	20	W	exposed	Dictyota linearis	sunny	none	0.9034344111	7.966527e+14
29	D	391	0.0003258	6.4331e+14	0.323	8.186e+17	Stareso	La Bib	UH	natural sunlight	PR-740	MS-75	BS Kinetics flat	P7	2015.06.29	afternoon	20	W	exposed	Dictyota linearis	sunny	none	0.9034344111	7.120698e+14
30	D	391	0.0004006	7.91e+14	0.427	1.082e+18	Stareso	La Bib	UH	natural sunlight	PR-740	MS-75	BS Kinetics flat	P7	2015.06.29	afternoon	20	W	exposed	Dictyota linearis	sunny	none	0.9034344111	8.75553e+14
31	D	391	0.0004471	8.8282e+14	0.5198	1.324e+18	Stareso	La Bib	UH	natural sunlight	PR-740	MS-75	BS Kinetics flat	P8	2015.06.29	afternoon	20	W	exposed	Dictyota linearis	sunny	none	0.9034344111	9.771836e+14
32	D	391	0.0004633	9.1481e+14	0.5289	1.345e+18	Stareso	La Bib	UH	natural sunlight	PR-740	MS-75	BS Kinetics flat	P8	2015.06.29	afternoon	20	W	exposed	Dictyota linearis	sunny	none	0.9034344111	1.01259e+15
33	D	391	0.0004257	8.4057e+14	0.4707	1.197e+18	Stareso	La Bib	UH	natural sunlight	PR-740	MS-75	BS Kinetics flat	P8	2015.06.29	afternoon	20	W	exposed	Dictyota linearis	sunny	none	0.9034344111	9.304117e+14
34	D	391	0.0002158	4.2611e+14	0.2193	5.576e+17	Stareso	La Bib	UH	natural sunlight	PR-740	MS-75	BS Kinetics flat	P9	2015.06.29	afternoon	20	W	exposed	Dictyota linearis	sunny	none	0.9034344111	4.716534e+14
35	D	391	0.0001561	3.0823e+14	0.1444	3.669e+17	Stareso	La Bib	UH	natural sunlight	PR-740	MS-75	BS Kinetics flat	P9	2015.06.29	afternoon	20	W	exposed	Dictyota linearis	sunny	none	0.9034344111	3.411728e+14
36	D	391	0.000138	2.7249e+14	0.1196	3.035e+17	Stareso	La Bib	UH	natural sunlight	PR-740	MS-75	BS Kinetics flat	P9	2015.06.29	afternoon	20	W	exposed	Dictyota linearis	sunny	none	0.9034344111	3.016134e+14
37	D	391	0.0002142	4.2295e+14	0.2224	5.689e+17	Stareso	La Bib	UH	natural sunlight	PR-740	MS-75	BS Kinetics flat	P10	2015.06.29	afternoon	20	W	exposed	Dictyota linearis	sunny	none	0.9034344111	4.681564e+14
38	D	391	0.0002517	4.9699e+14	0.2704	6.918e+17	Stareso	La Bib	UH	natural sunlight	PR-740	MS-75	BS Kinetics flat	P10	2015.06.29	afternoon	20	W	exposed	Dictyota linearis	sunny	none	0.9034344111	5.501166e+14
39	D	391	0.000218	4.3045e+14	0.2312	5.91e+17	Stareso	La Bib	UH	natural sunlight	PR-740	MS-75	BS Kinetics flat	P10	2015.06.29	afternoon	20	W	exposed	Dictyota linearis	sunny	none	0.9034344111	4.764617e+14
40	D	391	0.01029	2.0318e+16	8.456	2.079e+19	Stareso	La Bib	UH	natural sunlight	PR-740	MS-75	BS Kinetics flat	DWS	2015.06.29	afternoon	20	W	exposed		sunny	none	0.9034344111	2.248987e+16
41	D	391	0.01054	2.0812e+16	8.425	2.07e+19	Stareso	La Bib	UH	natural sunlight	PR-740	MS-75	BS Kinetics flat	DWS	2015.06.29	afternoon	20	W	exposed		sunny	none	0.9034344111	2.303627e+16
42	D	391	0.009799	1.9349e+16	7.745	1.901e+19	Stareso	La Bib	UH	natural sunlight	PR-740	MS-75	BS Kinetics flat	DWS	2015.06.29	afternoon	20	W	exposed		sunny	none	0.9034344111	2.141674e+16
43	D	391	0.0006564	1.2961e+15	0.4757	1.156e+18	Stareso	La Bib	UH	natural sunlight	PR-740	MS-75	BS Kinetics flat	SDWS	2015.06.29	afternoon	20	W	exposed		sunny	none	0.9034344111	1.434631e+15
44	D	391	0.0006888	1.3601e+15	0.5047	1.227e+18	Stareso	La Bib	UH	natural sunlight	PR-740	MS-75	BS Kinetics flat	SDWS	2015.06.29	afternoon	20	W	exposed		sunny	none	0.9034344111	1.505444e+15
45	D	391	0.0007073	1.3966e+15	0.5143	1.251e+18	Stareso	La Bib	UH	natural sunlight	PR-740	MS-75	BS Kinetics flat	SDWS	2015.06.29	afternoon	20	W	exposed		sunny	none	0.9034344111	1.545878e+15
46	D	391	0.00009762	1.9276e+14	0.06354	1.57e+17	Stareso	La Bib	UH	natural sunlight	PR-740	MS-75	BS Kinetics flat	Black	2015.06.29	afternoon	20	W	exposed		sunny	none	0.9034344111	2.133587e+14
47	D	391	0.0000926	1.8284e+14	0.05977	1.477e+17	Stareso	La Bib	UH	natural sunlight	PR-740	MS-75	BS Kinetics flat	Black	2015.06.29	afternoon	20	W	exposed		sunny	none	0.9034344111	2.023869e+14
48	D	391	0.00009849	1.9447e+14	0.06455	1.593e+17	Stareso	La Bib	UH	natural sunlight	PR-740	MS-75	BS Kinetics flat	Black	2015.06.29	afternoon	20	W	exposed		sunny	none	0.9034344111	2.152602e+14
1	D	392	0.01111	2.1993e+16	8.106	1.989e+19	Stareso	La Bib	UH	natural sunlight	PR-740	MS-75	BS Kinetics flat	DWS	2015.06.29	afternoon	20	W	exposed		sunny	none	0.9137220546	2.407007e+16
2	D	392	0.01161	2.2983e+16	8.551	2.099e+19	Stareso	La Bib	UH	natural sunlight	PR-740	MS-75	BS Kinetics flat	DWS	2015.06.29	afternoon	20	W	exposed		sunny	none	0.9137220546	2.515333e+16
3	D	392	0.01066	2.1103e+16	7.564	1.854e+19	Stareso	La Bib	UH	natural sunlight	PR-740	MS-75	BS Kinetics flat	DWS	2015.06.29	afternoon	20	W	exposed		sunny	none	0.9137220546	2.309514e+16
4	D	392	0.0006866	1.3592e+15	0.472	1.149e+18	Stareso	La Bib	UH	natural sunlight	PR-740	MS-75	BS Kinetics flat	SDWS	2015.06.29	afternoon	20	W	exposed		sunny	none	0.9137220546	1.487535e+15
5	D	392	0.0006422	1.2713e+15	0.4471	1.089e+18	Stareso	La Bib	UH	natural sunlight	PR-740	MS-75	BS Kinetics flat	SDWS	2015.06.29	afternoon	20	W	exposed		sunny	none	0.9137220546	1.391341e+15
6	D	392	0.0007244	1.434e+15	0.4979	1.212e+18	Stareso	La Bib	UH	natural sunlight	PR-740	MS-75	BS Kinetics flat	SDWS	2015.06.29	afternoon	20	W	exposed		sunny	none	0.9137220546	1.569429e+15
7	D	392	0.0001191	2.3577e+14	0.0771	1.907e+17	Stareso	La Bib	UH	natural sunlight	PR-740	MS-75	BS Kinetics flat	Black	2015.06.29	afternoon	20	W	exposed		sunny	none	0.9137220546	2.580329e+14
8	D	392	0.0001346	2.6645e+14	0.09189	2.279e+17	Stareso	La Bib	UH	natural sunlight	PR-740	MS-75	BS Kinetics flat	Black	2015.06.29	afternoon	20	W	exposed		sunny	none	0.9137220546	2.91614e+14
9	D	392	0.0001044	2.0667e+14	0.0669	1.656e+17	Stareso	La Bib	UH	natural sunlight	PR-740	MS-75	BS Kinetics flat	Black	2015.06.29	afternoon	20	W	exposed		sunny	none	0.9137220546	2.26185e+14
10	D	392	0.0002925	5.7903e+14	0.2994	7.658e+17	Stareso	La Bib	UH	natural sunlight	PR-740	MS-75	BS Kinetics flat	P1	2015.06.29	afternoon	20	W	exposed	Cystoseira sp.	sunny	none	0.9137220546	6.33708e+14
11	D	392	0.0003111	6.1585e+14	0.3234	8.249e+17	Stareso	La Bib	UH	natural sunlight	PR-740	MS-75	BS Kinetics flat	P1	2015.06.29	afternoon	20	W	exposed	Cystoseira sp.	sunny	none	0.9137220546	6.740054e+14
12	D	392	0.0002808	5.5587e+14	0.2807	7.171e+17	Stareso	La Bib	UH	natural sunlight	PR-740	MS-75	BS Kinetics flat	P1	2015.06.29	afternoon	20	W	exposed	Cystoseira sp.	sunny	none	0.9137220546	6.083597e+14
13	D	392	0.001002	1.9836e+15	1.045	2.635e+18	Stareso	La Bib	UH	natural sunlight	PR-740	MS-75	BS Kinetics flat	P2	2015.06.29	afternoon	20	W	exposed	Cystoseira sp.	sunny	none	0.9137220546	2.170856e+15
14	D	392	0.0006647	1.3158e+15	0.6579	1.666e+18	Stareso	La Bib	UH	natural sunlight	PR-740	MS-75	BS Kinetics flat	P2	2015.06.29	afternoon	20	W	exposed	Cystoseira sp.	sunny	none	0.9137220546	1.440088e+15
15	D	392	0.0007072	1.4e+15	0.6979	1.765e+18	Stareso	La Bib	UH	natural sunlight	PR-740	MS-75	BS Kinetics flat	P2	2015.06.29	afternoon	20	W	exposed	Cystoseira sp.	sunny	none	0.9137220546	1.532165e+15
16	D	392	0.0006332	1.2535e+15	0.6694	1.698e+18	Stareso	La Bib	UH	natural sunlight	PR-740	MS-75	BS Kinetics flat	P3	2015.06.29	afternoon	20	W	exposed	Cystoseira sp.	sunny	none	0.9137220546	1.371842e+15
17	D	392	0.0007335	1.452e+15	0.7531	1.905e+18	Stareso	La Bib	UH	natural sunlight	PR-740	MS-75	BS Kinetics flat	P3	2015.06.29	afternoon	20	W	exposed	Cystoseira sp.	sunny	none	0.9137220546	1.589145e+15
18	D	392	0.0008405	1.6639e+15	0.8979	2.275e+18	Stareso	La Bib	UH	natural sunlight	PR-740	MS-75	BS Kinetics flat	P3	2015.06.29	afternoon	20	W	exposed	Cystoseira sp.	sunny	none	0.9137220546	1.820963e+15
19	D	392	0.001183	2.3419e+15	1.283	3.23e+18	Stareso	La Bib	UH	natural sunlight	PR-740	MS-75	BS Kinetics flat	P4	2015.06.29	afternoon	20	W	exposed	Cystoseira sp.	sunny	none	0.9137220546	2.562997e+15
20	D	392	0.001108	2.1934e+15	1.168	2.939e+18	Stareso	La Bib	UH	natural sunlight	PR-740	MS-75	BS Kinetics flat	P4	2015.06.29	afternoon	20	W	exposed	Cystoseira sp.	sunny	none	0.9137220546	2.400508e+15
21	D	392	0.001098	2.1736e+15	1.15	2.893e+18	Stareso	La Bib	UH	natural sunlight	PR-740	MS-75	BS Kinetics flat	P4	2015.06.29	afternoon	20	W	exposed	Cystoseira sp.	sunny	none	0.9137220546	2.378842e+15
22	D	392	0.00145	2.8704e+15	1.397	3.497e+18	Stareso	La Bib	UH	natural sunlight	PR-740	MS-75	BS Kinetics flat	P5	2015.06.29	afternoon	20	W	exposed	Rock	sunny	none	0.9137220546	3.141459e+15
23	D	392	0.001488	2.9456e+15	1.422	3.558e+18	Stareso	La Bib	UH	natural sunlight	PR-740	MS-75	BS Kinetics flat	P5	2015.06.29	afternoon	20	W	exposed	Rock	sunny	none	0.9137220546	3.223786e+15
24	D	392	0.001282	2.5378e+15	1.264	3.169e+18	Stareso	La Bib	UH	natural sunlight	PR-740	MS-75	BS Kinetics flat	P5	2015.06.29	afternoon	20	W	exposed	Rock	sunny	none	0.9137220546	2.777483e+15
25	D	392	0.0007385	1.4619e+15	0.7889	1.983e+18	Stareso	La Bib	UH	natural sunlight	PR-740	MS-75	BS Kinetics flat	P6	2015.06.29	afternoon	20	W	exposed	Dictyota linearis	sunny	none	0.9137220546	1.599977e+15
26	D	392	0.0007341	1.4532e+15	0.8302	2.092e+18	Stareso	La Bib	UH	natural sunlight	PR-740	MS-75	BS Kinetics flat	P6	2015.06.29	afternoon	20	W	exposed	Dictyota linearis	sunny	none	0.9137220546	1.590445e+15
27	D	392	0.0007216	1.4285e+15	0.7902	1.989e+18	Stareso	La Bib	UH	natural sunlight	PR-740	MS-75	BS Kinetics flat	P6	2015.06.29	afternoon	20	W	exposed	Dictyota linearis	sunny	none	0.9137220546	1.563363e+15
28	D	392	0.0003716	7.3562e+14	0.3748	9.501e+17	Stareso	La Bib	UH	natural sunlight	PR-740	MS-75	BS Kinetics flat	P7	2015.06.29	afternoon	20	W	exposed	Dictyota linearis	sunny	none	0.9137220546	8.0508e+14
29	D	392	0.000332	6.5723e+14	0.323	8.186e+17	Stareso	La Bib	UH	natural sunlight	PR-740	MS-75	BS Kinetics flat	P7	2015.06.29	afternoon	20	W	exposed	Dictyota linearis	sunny	none	0.9137220546	7.192857e+14
30	D	392	0.0004079	8.0748e+14	0.427	1.082e+18	Stareso	La Bib	UH	natural sunlight	PR-740	MS-75	BS Kinetics flat	P7	2015.06.29	afternoon	20	W	exposed	Dictyota linearis	sunny	none	0.9137220546	8.837248e+14
31	D	392	0.0004567	9.0408e+14	0.5198	1.324e+18	Stareso	La Bib	UH	natural sunlight	PR-740	MS-75	BS Kinetics flat	P8	2015.06.29	afternoon	20	W	exposed	Dictyota linearis	sunny	none	0.9137220546	9.894511e+14
32	D	392	0.0004702	9.3081e+14	0.5289	1.345e+18	Stareso	La Bib	UH	natural sunlight	PR-740	MS-75	BS Kinetics flat	P8	2015.06.29	afternoon	20	W	exposed	Dictyota linearis	sunny	none	0.9137220546	1.018699e+15
33	D	392	0.0004347	8.6053e+14	0.4707	1.197e+18	Stareso	La Bib	UH	natural sunlight	PR-740	MS-75	BS Kinetics flat	P8	2015.06.29	afternoon	20	W	exposed	Dictyota linearis	sunny	none	0.9137220546	9.417876e+14
34	D	392	0.0002208	4.371e+14	0.2193	5.576e+17	Stareso	La Bib	UH	natural sunlight	PR-740	MS-75	BS Kinetics flat	P9	2015.06.29	afternoon	20	W	exposed	Dictyota linearis	sunny	none	0.9137220546	4.783683e+14
35	D	392	0.0001602	3.1713e+14	0.1444	3.669e+17	Stareso	La Bib	UH	natural sunlight	PR-740	MS-75	BS Kinetics flat	P9	2015.06.29	afternoon	20	W	exposed	Dictyota linearis	sunny	none	0.9137220546	3.47077e+14
36	D	392	0.0001403	2.7774e+14	0.1196	3.035e+17	Stareso	La Bib	UH	natural sunlight	PR-740	MS-75	BS Kinetics flat	P9	2015.06.29	afternoon	20	W	exposed	Dictyota linearis	sunny	none	0.9137220546	3.039632e+14
37	D	392	0.0002183	4.3215e+14	0.2224	5.689e+17	Stareso	La Bib	UH	natural sunlight	PR-740	MS-75	BS Kinetics flat	P10	2015.06.29	afternoon	20	W	exposed	Dictyota linearis	sunny	none	0.9137220546	4.72952e+14
38	D	392	0.0002579	5.1054e+14	0.2704	6.918e+17	Stareso	La Bib	UH	natural sunlight	PR-740	MS-75	BS Kinetics flat	P10	2015.06.29	afternoon	20	W	exposed	Dictyota linearis	sunny	none	0.9137220546	5.587463e+14
39	D	392	0.0002239	4.4323e+14	0.2312	5.91e+17	Stareso	La Bib	UH	natural sunlight	PR-740	MS-75	BS Kinetics flat	P10	2015.06.29	afternoon	20	W	exposed	Dictyota linearis	sunny	none	0.9137220546	4.850845e+14
40	D	392	0.01058	2.0944e+16	8.456	2.079e+19	Stareso	La Bib	UH	natural sunlight	PR-740	MS-75	BS Kinetics flat	DWS	2015.06.29	afternoon	20	W	exposed		sunny	none	0.9137220546	2.292182e+16
41	D	392	0.01087	2.1518e+16	8.425	2.07e+19	Stareso	La Bib	UH	natural sunlight	PR-740	MS-75	BS Kinetics flat	DWS	2015.06.29	afternoon	20	W	exposed		sunny	none	0.9137220546	2.355011e+16
42	D	392	0.01008	1.9954e+16	7.745	1.901e+19	Stareso	La Bib	UH	natural sunlight	PR-740	MS-75	BS Kinetics flat	DWS	2015.06.29	afternoon	20	W	exposed		sunny	none	0.9137220546	2.183855e+16
43	D	392	0.0006768	1.3398e+15	0.4757	1.156e+18	Stareso	La Bib	UH	natural sunlight	PR-740	MS-75	BS Kinetics flat	SDWS	2015.06.29	afternoon	20	W	exposed		sunny	none	0.9137220546	1.466303e+15
44	D	392	0.0007121	1.4097e+15	0.5047	1.227e+18	Stareso	La Bib	UH	natural sunlight	PR-740	MS-75	BS Kinetics flat	SDWS	2015.06.29	afternoon	20	W	exposed		sunny	none	0.9137220546	1.542781e+15
45	D	392	0.0007289	1.4429e+15	0.5143	1.251e+18	Stareso	La Bib	UH	natural sunlight	PR-740	MS-75	BS Kinetics flat	SDWS	2015.06.29	afternoon	20	W	exposed		sunny	none	0.9137220546	1.579179e+15
46	D	392	0.0001001	1.9816e+14	0.06354	1.57e+17	Stareso	La Bib	UH	natural sunlight	PR-740	MS-75	BS Kinetics flat	Black	2015.06.29	afternoon	20	W	exposed		sunny	none	0.9137220546	2.16869e+14
47	D	392	0.00009515	1.8836e+14	0.05977	1.477e+17	Stareso	La Bib	UH	natural sunlight	PR-740	MS-75	BS Kinetics flat	Black	2015.06.29	afternoon	20	W	exposed		sunny	none	0.9137220546	2.061447e+14
48	D	392	0.0001009	1.9974e+14	0.06455	1.593e+17	Stareso	La Bib	UH	natural sunlight	PR-740	MS-75	BS Kinetics flat	Black	2015.06.29	afternoon	20	W	exposed		sunny	none	0.9137220546	2.186022e+14
1	D	393	0.01112	2.2069e+16	8.106	1.989e+19	Stareso	La Bib	UH	natural sunlight	PR-740	MS-75	BS Kinetics flat	DWS	2015.06.29	afternoon	20	W	exposed		sunny	none	0.9178707224	2.404403e+16
2	D	393	0.01157	2.2962e+16	8.551	2.099e+19	Stareso	La Bib	UH	natural sunlight	PR-740	MS-75	BS Kinetics flat	DWS	2015.06.29	afternoon	20	W	exposed		sunny	none	0.9178707224	2.501703e+16
3	D	393	0.01065	2.1137e+16	7.564	1.854e+19	Stareso	La Bib	UH	natural sunlight	PR-740	MS-75	BS Kinetics flat	DWS	2015.06.29	afternoon	20	W	exposed		sunny	none	0.9178707224	2.302778e+16
4	D	393	0.00069	1.3694e+15	0.472	1.149e+18	Stareso	La Bib	UH	natural sunlight	PR-740	MS-75	BS Kinetics flat	SDWS	2015.06.29	afternoon	20	W	exposed		sunny	none	0.9178707224	1.49194e+15
5	D	393	0.0006477	1.2855e+15	0.4471	1.089e+18	Stareso	La Bib	UH	natural sunlight	PR-740	MS-75	BS Kinetics flat	SDWS	2015.06.29	afternoon	20	W	exposed		sunny	none	0.9178707224	1.400478e+15
6	D	393	0.0007274	1.4436e+15	0.4979	1.212e+18	Stareso	La Bib	UH	natural sunlight	PR-740	MS-75	BS Kinetics flat	SDWS	2015.06.29	afternoon	20	W	exposed		sunny	none	0.9178707224	1.572808e+15
7	D	393	0.0001194	2.3697e+14	0.0771	1.907e+17	Stareso	La Bib	UH	natural sunlight	PR-740	MS-75	BS Kinetics flat	Black	2015.06.29	afternoon	20	W	exposed		sunny	none	0.9178707224	2.581706e+14
8	D	393	0.0001341	2.6614e+14	0.09189	2.279e+17	Stareso	La Bib	UH	natural sunlight	PR-740	MS-75	BS Kinetics flat	Black	2015.06.29	afternoon	20	W	exposed		sunny	none	0.9178707224	2.899554e+14
9	D	393	0.0001051	2.0859e+14	0.0669	1.656e+17	Stareso	La Bib	UH	natural sunlight	PR-740	MS-75	BS Kinetics flat	Black	2015.06.29	afternoon	20	W	exposed		sunny	none	0.9178707224	2.272506e+14
10	D	393	0.0002966	5.8865e+14	0.2994	7.658e+17	Stareso	La Bib	UH	natural sunlight	PR-740	MS-75	BS Kinetics flat	P1	2015.06.29	afternoon	20	W	exposed	Cystoseira sp.	sunny	none	0.9178707224	6.413182e+14
11	D	393	0.0003154	6.2596e+14	0.3234	8.249e+17	Stareso	La Bib	UH	natural sunlight	PR-740	MS-75	BS Kinetics flat	P1	2015.06.29	afternoon	20	W	exposed	Cystoseira sp.	sunny	none	0.9178707224	6.819682e+14
12	D	393	0.0002838	5.6324e+14	0.2807	7.171e+17	Stareso	La Bib	UH	natural sunlight	PR-740	MS-75	BS Kinetics flat	P1	2015.06.29	afternoon	20	W	exposed	Cystoseira sp.	sunny	none	0.9178707224	6.136416e+14
13	D	393	0.001011	2.0065e+15	1.045	2.635e+18	Stareso	La Bib	UH	natural sunlight	PR-740	MS-75	BS Kinetics flat	P2	2015.06.29	afternoon	20	W	exposed	Cystoseira sp.	sunny	none	0.9178707224	2.186017e+15
14	D	393	0.0006701	1.3299e+15	0.6579	1.666e+18	Stareso	La Bib	UH	natural sunlight	PR-740	MS-75	BS Kinetics flat	P2	2015.06.29	afternoon	20	W	exposed	Cystoseira sp.	sunny	none	0.9178707224	1.448912e+15
15	D	393	0.0007117	1.4125e+15	0.6979	1.765e+18	Stareso	La Bib	UH	natural sunlight	PR-740	MS-75	BS Kinetics flat	P2	2015.06.29	afternoon	20	W	exposed	Cystoseira sp.	sunny	none	0.9178707224	1.538861e+15
16	D	393	0.0006453	1.2807e+15	0.6694	1.698e+18	Stareso	La Bib	UH	natural sunlight	PR-740	MS-75	BS Kinetics flat	P3	2015.06.29	afternoon	20	W	exposed	Cystoseira sp.	sunny	none	0.9178707224	1.395289e+15
17	D	393	0.0007433	1.4752e+15	0.7531	1.905e+18	Stareso	La Bib	UH	natural sunlight	PR-740	MS-75	BS Kinetics flat	P3	2015.06.29	afternoon	20	W	exposed	Cystoseira sp.	sunny	none	0.9178707224	1.607187e+15
18	D	393	0.0008538	1.6945e+15	0.8979	2.275e+18	Stareso	La Bib	UH	natural sunlight	PR-740	MS-75	BS Kinetics flat	P3	2015.06.29	afternoon	20	W	exposed	Cystoseira sp.	sunny	none	0.9178707224	1.846114e+15
19	D	393	0.001196	2.3736e+15	1.283	3.23e+18	Stareso	La Bib	UH	natural sunlight	PR-740	MS-75	BS Kinetics flat	P4	2015.06.29	afternoon	20	W	exposed	Cystoseira sp.	sunny	none	0.9178707224	2.58603e+15
20	D	393	0.001124	2.2307e+15	1.168	2.939e+18	Stareso	La Bib	UH	natural sunlight	PR-740	MS-75	BS Kinetics flat	P4	2015.06.29	afternoon	20	W	exposed	Cystoseira sp.	sunny	none	0.9178707224	2.430349e+15
21	D	393	0.001108	2.199e+15	1.15	2.893e+18	Stareso	La Bib	UH	natural sunlight	PR-740	MS-75	BS Kinetics flat	P4	2015.06.29	afternoon	20	W	exposed	Cystoseira sp.	sunny	none	0.9178707224	2.395754e+15
22	D	393	0.001468	2.9135e+15	1.397	3.497e+18	Stareso	La Bib	UH	natural sunlight	PR-740	MS-75	BS Kinetics flat	P5	2015.06.29	afternoon	20	W	exposed	Rock	sunny	none	0.9178707224	3.174157e+15
23	D	393	0.001498	2.973e+15	1.422	3.558e+18	Stareso	La Bib	UH	natural sunlight	PR-740	MS-75	BS Kinetics flat	P5	2015.06.29	afternoon	20	W	exposed	Rock	sunny	none	0.9178707224	3.239024e+15
24	D	393	0.001305	2.59e+15	1.264	3.169e+18	Stareso	La Bib	UH	natural sunlight	PR-740	MS-75	BS Kinetics flat	P5	2015.06.29	afternoon	20	W	exposed	Rock	sunny	none	0.9178707224	2.821714e+15
25	D	393	0.000745	1.4786e+15	0.7889	1.983e+18	Stareso	La Bib	UH	natural sunlight	PR-740	MS-75	BS Kinetics flat	P6	2015.06.29	afternoon	20	W	exposed	Dictyota linearis	sunny	none	0.9178707224	1.610863e+15
26	D	393	0.0007434	1.4754e+15	0.8302	2.092e+18	Stareso	La Bib	UH	natural sunlight	PR-740	MS-75	BS Kinetics flat	P6	2015.06.29	afternoon	20	W	exposed	Dictyota linearis	sunny	none	0.9178707224	1.607404e+15
27	D	393	0.0007305	1.4498e+15	0.7902	1.989e+18	Stareso	La Bib	UH	natural sunlight	PR-740	MS-75	BS Kinetics flat	P6	2015.06.29	afternoon	20	W	exposed	Dictyota linearis	sunny	none	0.9178707224	1.579511e+15
28	D	393	0.0003787	7.5159e+14	0.3748	9.501e+17	Stareso	La Bib	UH	natural sunlight	PR-740	MS-75	BS Kinetics flat	P7	2015.06.29	afternoon	20	W	exposed	Dictyota linearis	sunny	none	0.9178707224	8.188375e+14
29	D	393	0.0003385	6.718e+14	0.323	8.186e+17	Stareso	La Bib	UH	natural sunlight	PR-740	MS-75	BS Kinetics flat	P7	2015.06.29	afternoon	20	W	exposed	Dictyota linearis	sunny	none	0.9178707224	7.319157e+14
30	D	393	0.0004114	8.1649e+14	0.427	1.082e+18	Stareso	La Bib	UH	natural sunlight	PR-740	MS-75	BS Kinetics flat	P7	2015.06.29	afternoon	20	W	exposed	Dictyota linearis	sunny	none	0.9178707224	8.895425e+14
31	D	393	0.0004656	9.2405e+14	0.5198	1.324e+18	Stareso	La Bib	UH	natural sunlight	PR-740	MS-75	BS Kinetics flat	P8	2015.06.29	afternoon	20	W	exposed	Dictyota linearis	sunny	none	0.9178707224	1.006735e+15
32	D	393	0.000476	9.4469e+14	0.5289	1.345e+18	Stareso	La Bib	UH	natural sunlight	PR-740	MS-75	BS Kinetics flat	P8	2015.06.29	afternoon	20	W	exposed	Dictyota linearis	sunny	none	0.9178707224	1.029223e+15
33	D	393	0.0004417	8.7662e+14	0.4707	1.197e+18	Stareso	La Bib	UH	natural sunlight	PR-740	MS-75	BS Kinetics flat	P8	2015.06.29	afternoon	20	W	exposed	Dictyota linearis	sunny	none	0.9178707224	9.550581e+14
34	D	393	0.000223	4.4258e+14	0.2193	5.576e+17	Stareso	La Bib	UH	natural sunlight	PR-740	MS-75	BS Kinetics flat	P9	2015.06.29	afternoon	20	W	exposed	Dictyota linearis	sunny	none	0.9178707224	4.821779e+14
35	D	393	0.0001613	3.2012e+14	0.1444	3.669e+17	Stareso	La Bib	UH	natural sunlight	PR-740	MS-75	BS Kinetics flat	P9	2015.06.29	afternoon	20	W	exposed	Dictyota linearis	sunny	none	0.9178707224	3.487681e+14
36	D	393	0.0001421	2.8202e+14	0.1196	3.035e+17	Stareso	La Bib	UH	natural sunlight	PR-740	MS-75	BS Kinetics flat	P9	2015.06.29	afternoon	20	W	exposed	Dictyota linearis	sunny	none	0.9178707224	3.072533e+14
37	D	393	0.00022	4.3662e+14	0.2224	5.689e+17	Stareso	La Bib	UH	natural sunlight	PR-740	MS-75	BS Kinetics flat	P10	2015.06.29	afternoon	20	W	exposed	Dictyota linearis	sunny	none	0.9178707224	4.756912e+14
38	D	393	0.000261	5.1799e+14	0.2704	6.918e+17	Stareso	La Bib	UH	natural sunlight	PR-740	MS-75	BS Kinetics flat	P10	2015.06.29	afternoon	20	W	exposed	Dictyota linearis	sunny	none	0.9178707224	5.643427e+14
39	D	393	0.0002279	4.523e+14	0.2312	5.91e+17	Stareso	La Bib	UH	natural sunlight	PR-740	MS-75	BS Kinetics flat	P10	2015.06.29	afternoon	20	W	exposed	Dictyota linearis	sunny	none	0.9178707224	4.927728e+14
40	D	393	0.01064	2.1117e+16	8.456	2.079e+19	Stareso	La Bib	UH	natural sunlight	PR-740	MS-75	BS Kinetics flat	DWS	2015.06.29	afternoon	20	W	exposed		sunny	none	0.9178707224	2.300615e+16
41	D	393	0.01086	2.1553e+16	8.425	2.07e+19	Stareso	La Bib	UH	natural sunlight	PR-740	MS-75	BS Kinetics flat	DWS	2015.06.29	afternoon	20	W	exposed		sunny	none	0.9178707224	2.348185e+16
42	D	393	0.01016	2.0164e+16	7.745	1.901e+19	Stareso	La Bib	UH	natural sunlight	PR-740	MS-75	BS Kinetics flat	DWS	2015.06.29	afternoon	20	W	exposed		sunny	none	0.9178707224	2.196828e+16
43	D	393	0.0006796	1.3488e+15	0.4757	1.156e+18	Stareso	La Bib	UH	natural sunlight	PR-740	MS-75	BS Kinetics flat	SDWS	2015.06.29	afternoon	20	W	exposed		sunny	none	0.9178707224	1.469453e+15
44	D	393	0.000717	1.423e+15	0.5047	1.227e+18	Stareso	La Bib	UH	natural sunlight	PR-740	MS-75	BS Kinetics flat	SDWS	2015.06.29	afternoon	20	W	exposed		sunny	none	0.9178707224	1.550321e+15
45	D	393	0.0007319	1.4526e+15	0.5143	1.251e+18	Stareso	La Bib	UH	natural sunlight	PR-740	MS-75	BS Kinetics flat	SDWS	2015.06.29	afternoon	20	W	exposed		sunny	none	0.9178707224	1.582538e+15
46	D	393	0.0001	1.9847e+14	0.06354	1.57e+17	Stareso	La Bib	UH	natural sunlight	PR-740	MS-75	BS Kinetics flat	Black	2015.06.29	afternoon	20	W	exposed		sunny	none	0.9178707224	2.162233e+14
47	D	393	0.00009518	1.889e+14	0.05977	1.477e+17	Stareso	La Bib	UH	natural sunlight	PR-740	MS-75	BS Kinetics flat	Black	2015.06.29	afternoon	20	W	exposed		sunny	none	0.9178707224	2.058013e+14
48	D	393	0.0001008	2.0005e+14	0.06455	1.593e+17	Stareso	La Bib	UH	natural sunlight	PR-740	MS-75	BS Kinetics flat	Black	2015.06.29	afternoon	20	W	exposed		sunny	none	0.9178707224	2.17953e+14
1	D	394	0.01149	2.2862e+16	8.106	1.989e+19	Stareso	La Bib	UH	natural sunlight	PR-740	MS-75	BS Kinetics flat	DWS	2015.06.29	afternoon	20	W	exposed		sunny	none	0.9322522523	2.452303e+16
2	D	394	0.01196	2.3797e+16	8.551	2.099e+19	Stareso	La Bib	UH	natural sunlight	PR-740	MS-75	BS Kinetics flat	DWS	2015.06.29	afternoon	20	W	exposed		sunny	none	0.9322522523	2.552615e+16
3	D	394	0.01099	2.1867e+16	7.564	1.854e+19	Stareso	La Bib	UH	natural sunlight	PR-740	MS-75	BS Kinetics flat	DWS	2015.06.29	afternoon	20	W	exposed		sunny	none	0.9322522523	2.345589e+16
4	D	394	0.0007113	1.4153e+15	0.472	1.149e+18	Stareso	La Bib	UH	natural sunlight	PR-740	MS-75	BS Kinetics flat	SDWS	2015.06.29	afternoon	20	W	exposed		sunny	none	0.9322522523	1.518123e+15
5	D	394	0.0006678	1.3287e+15	0.4471	1.089e+18	Stareso	La Bib	UH	natural sunlight	PR-740	MS-75	BS Kinetics flat	SDWS	2015.06.29	afternoon	20	W	exposed		sunny	none	0.9322522523	1.425281e+15
6	D	394	0.0007487	1.4897e+15	0.4979	1.212e+18	Stareso	La Bib	UH	natural sunlight	PR-740	MS-75	BS Kinetics flat	SDWS	2015.06.29	afternoon	20	W	exposed		sunny	none	0.9322522523	1.597946e+15
7	D	394	0.0001225	2.4374e+14	0.0771	1.907e+17	Stareso	La Bib	UH	natural sunlight	PR-740	MS-75	BS Kinetics flat	Black	2015.06.29	afternoon	20	W	exposed		sunny	none	0.9322522523	2.61451e+14
8	D	394	0.0001382	2.7498e+14	0.09189	2.279e+17	Stareso	La Bib	UH	natural sunlight	PR-740	MS-75	BS Kinetics flat	Black	2015.06.29	afternoon	20	W	exposed		sunny	none	0.9322522523	2.949594e+14
9	D	394	0.0001075	2.1389e+14	0.0669	1.656e+17	Stareso	La Bib	UH	natural sunlight	PR-740	MS-75	BS Kinetics flat	Black	2015.06.29	afternoon	20	W	exposed		sunny	none	0.9322522523	2.294366e+14
10	D	394	0.0003071	6.1104e+14	0.2994	7.658e+17	Stareso	La Bib	UH	natural sunlight	PR-740	MS-75	BS Kinetics flat	P1	2015.06.29	afternoon	20	W	exposed	Cystoseira sp.	sunny	none	0.9322522523	6.554416e+14
11	D	394	0.0003254	6.4745e+14	0.3234	8.249e+17	Stareso	La Bib	UH	natural sunlight	PR-740	MS-75	BS Kinetics flat	P1	2015.06.29	afternoon	20	W	exposed	Cystoseira sp.	sunny	none	0.9322522523	6.944991e+14
12	D	394	0.0002949	5.8676e+14	0.2807	7.171e+17	Stareso	La Bib	UH	natural sunlight	PR-740	MS-75	BS Kinetics flat	P1	2015.06.29	afternoon	20	W	exposed	Cystoseira sp.	sunny	none	0.9322522523	6.294032e+14
13	D	394	0.001054	2.0971e+15	1.045	2.635e+18	Stareso	La Bib	UH	natural sunlight	PR-740	MS-75	BS Kinetics flat	P2	2015.06.29	afternoon	20	W	exposed	Cystoseira sp.	sunny	none	0.9322522523	2.249545e+15
14	D	394	0.0006986	1.39e+15	0.6579	1.666e+18	Stareso	La Bib	UH	natural sunlight	PR-740	MS-75	BS Kinetics flat	P2	2015.06.29	afternoon	20	W	exposed	Cystoseira sp.	sunny	none	0.9322522523	1.491017e+15
15	D	394	0.0007444	1.4811e+15	0.6979	1.765e+18	Stareso	La Bib	UH	natural sunlight	PR-740	MS-75	BS Kinetics flat	P2	2015.06.29	afternoon	20	W	exposed	Cystoseira sp.	sunny	none	0.9322522523	1.588768e+15
16	D	394	0.0006685	1.3301e+15	0.6694	1.698e+18	Stareso	La Bib	UH	natural sunlight	PR-740	MS-75	BS Kinetics flat	P3	2015.06.29	afternoon	20	W	exposed	Cystoseira sp.	sunny	none	0.9322522523	1.426775e+15
17	D	394	0.0007757	1.5434e+15	0.7531	1.905e+18	Stareso	La Bib	UH	natural sunlight	PR-740	MS-75	BS Kinetics flat	P3	2015.06.29	afternoon	20	W	exposed	Cystoseira sp.	sunny	none	0.9322522523	1.655572e+15
18	D	394	0.0008796	1.7501e+15	0.8979	2.275e+18	Stareso	La Bib	UH	natural sunlight	PR-740	MS-75	BS Kinetics flat	P3	2015.06.29	afternoon	20	W	exposed	Cystoseira sp.	sunny	none	0.9322522523	1.877325e+15
19	D	394	0.001252	2.4911e+15	1.283	3.23e+18	Stareso	La Bib	UH	natural sunlight	PR-740	MS-75	BS Kinetics flat	P4	2015.06.29	afternoon	20	W	exposed	Cystoseira sp.	sunny	none	0.9322522523	2.672136e+15
20	D	394	0.001158	2.3041e+15	1.168	2.939e+18	Stareso	La Bib	UH	natural sunlight	PR-740	MS-75	BS Kinetics flat	P4	2015.06.29	afternoon	20	W	exposed	Cystoseira sp.	sunny	none	0.9322522523	2.471512e+15
21	D	394	0.001149	2.2862e+15	1.15	2.893e+18	Stareso	La Bib	UH	natural sunlight	PR-740	MS-75	BS Kinetics flat	P4	2015.06.29	afternoon	20	W	exposed	Cystoseira sp.	sunny	none	0.9322522523	2.452303e+15
22	D	394	0.001526	3.0363e+15	1.397	3.497e+18	Stareso	La Bib	UH	natural sunlight	PR-740	MS-75	BS Kinetics flat	P5	2015.06.29	afternoon	20	W	exposed	Rock	sunny	none	0.9322522523	3.256932e+15
23	D	394	0.001561	3.1059e+15	1.422	3.558e+18	Stareso	La Bib	UH	natural sunlight	PR-740	MS-75	BS Kinetics flat	P5	2015.06.29	afternoon	20	W	exposed	Rock	sunny	none	0.9322522523	3.331632e+15
24	D	394	0.001352	2.6901e+15	1.264	3.169e+18	Stareso	La Bib	UH	natural sunlight	PR-740	MS-75	BS Kinetics flat	P5	2015.06.29	afternoon	20	W	exposed	Rock	sunny	none	0.9322522523	2.885565e+15
25	D	394	0.0007752	1.5424e+15	0.7889	1.983e+18	Stareso	La Bib	UH	natural sunlight	PR-740	MS-75	BS Kinetics flat	P6	2015.06.29	afternoon	20	W	exposed	Dictyota linearis	sunny	none	0.9322522523	1.654504e+15
26	D	394	0.0007753	1.5426e+15	0.8302	2.092e+18	Stareso	La Bib	UH	natural sunlight	PR-740	MS-75	BS Kinetics flat	P6	2015.06.29	afternoon	20	W	exposed	Dictyota linearis	sunny	none	0.9322522523	1.654718e+15
27	D	394	0.0007573	1.5068e+15	0.7902	1.989e+18	Stareso	La Bib	UH	natural sunlight	PR-740	MS-75	BS Kinetics flat	P6	2015.06.29	afternoon	20	W	exposed	Dictyota linearis	sunny	none	0.9322522523	1.616301e+15
28	D	394	0.0003917	7.7937e+14	0.3748	9.501e+17	Stareso	La Bib	UH	natural sunlight	PR-740	MS-75	BS Kinetics flat	P7	2015.06.29	afternoon	20	W	exposed	Dictyota linearis	sunny	none	0.9322522523	8.360028e+14
29	D	394	0.000352	7.0037e+14	0.323	8.186e+17	Stareso	La Bib	UH	natural sunlight	PR-740	MS-75	BS Kinetics flat	P7	2015.06.29	afternoon	20	W	exposed	Dictyota linearis	sunny	none	0.9322522523	7.512713e+14
30	D	394	0.0004299	8.5537e+14	0.427	1.082e+18	Stareso	La Bib	UH	natural sunlight	PR-740	MS-75	BS Kinetics flat	P7	2015.06.29	afternoon	20	W	exposed	Dictyota linearis	sunny	none	0.9322522523	9.175328e+14
31	D	394	0.0004817	9.5844e+14	0.5198	1.324e+18	Stareso	La Bib	UH	natural sunlight	PR-740	MS-75	BS Kinetics flat	P8	2015.06.29	afternoon	20	W	exposed	Dictyota linearis	sunny	none	0.9322522523	1.028089e+15
32	D	394	0.0004996	9.9405e+14	0.5289	1.345e+18	Stareso	La Bib	UH	natural sunlight	PR-740	MS-75	BS Kinetics flat	P8	2015.06.29	afternoon	20	W	exposed	Dictyota linearis	sunny	none	0.9322522523	1.066293e+15
33	D	394	0.0004593	9.1387e+14	0.4707	1.197e+18	Stareso	La Bib	UH	natural sunlight	PR-740	MS-75	BS Kinetics flat	P8	2015.06.29	afternoon	20	W	exposed	Dictyota linearis	sunny	none	0.9322522523	9.80281e+14
34	D	394	0.0002304	4.5843e+14	0.2193	5.576e+17	Stareso	La Bib	UH	natural sunlight	PR-740	MS-75	BS Kinetics flat	P9	2015.06.29	afternoon	20	W	exposed	Dictyota linearis	sunny	none	0.9322522523	4.917412e+14
35	D	394	0.0001672	3.3268e+14	0.1444	3.669e+17	Stareso	La Bib	UH	natural sunlight	PR-740	MS-75	BS Kinetics flat	P9	2015.06.29	afternoon	20	W	exposed	Dictyota linearis	sunny	none	0.9322522523	3.568539e+14
36	D	394	0.0001468	2.9209e+14	0.1196	3.035e+17	Stareso	La Bib	UH	natural sunlight	PR-740	MS-75	BS Kinetics flat	P9	2015.06.29	afternoon	20	W	exposed	Dictyota linearis	sunny	none	0.9322522523	3.133143e+14
37	D	394	0.0002287	4.5504e+14	0.2224	5.689e+17	Stareso	La Bib	UH	natural sunlight	PR-740	MS-75	BS Kinetics flat	P10	2015.06.29	afternoon	20	W	exposed	Dictyota linearis	sunny	none	0.9322522523	4.881129e+14
38	D	394	0.0002712	5.3961e+14	0.2704	6.918e+17	Stareso	La Bib	UH	natural sunlight	PR-740	MS-75	BS Kinetics flat	P10	2015.06.29	afternoon	20	W	exposed	Dictyota linearis	sunny	none	0.9322522523	5.788204e+14
39	D	394	0.0002351	4.6778e+14	0.2312	5.91e+17	Stareso	La Bib	UH	natural sunlight	PR-740	MS-75	BS Kinetics flat	P10	2015.06.29	afternoon	20	W	exposed	Dictyota linearis	sunny	none	0.9322522523	5.017724e+14
40	D	394	0.01103	2.1946e+16	8.456	2.079e+19	Stareso	La Bib	UH	natural sunlight	PR-740	MS-75	BS Kinetics flat	DWS	2015.06.29	afternoon	20	W	exposed		sunny	none	0.9322522523	2.354126e+16
41	D	394	0.01124	2.2364e+16	8.425	2.07e+19	Stareso	La Bib	UH	natural sunlight	PR-740	MS-75	BS Kinetics flat	DWS	2015.06.29	afternoon	20	W	exposed		sunny	none	0.9322522523	2.398946e+16
42	D	394	0.01053	2.0952e+16	7.745	1.901e+19	Stareso	La Bib	UH	natural sunlight	PR-740	MS-75	BS Kinetics flat	DWS	2015.06.29	afternoon	20	W	exposed		sunny	none	0.9322522523	2.247411e+16
43	D	394	0.0007017	1.3962e+15	0.4757	1.156e+18	Stareso	La Bib	UH	natural sunlight	PR-740	MS-75	BS Kinetics flat	SDWS	2015.06.29	afternoon	20	W	exposed		sunny	none	0.9322522523	1.497634e+15
44	D	394	0.0007387	1.4698e+15	0.5047	1.227e+18	Stareso	La Bib	UH	natural sunlight	PR-740	MS-75	BS Kinetics flat	SDWS	2015.06.29	afternoon	20	W	exposed		sunny	none	0.9322522523	1.576603e+15
45	D	394	0.0007525	1.4972e+15	0.5143	1.251e+18	Stareso	La Bib	UH	natural sunlight	PR-740	MS-75	BS Kinetics flat	SDWS	2015.06.29	afternoon	20	W	exposed		sunny	none	0.9322522523	1.606056e+15
46	D	394	0.0001028	2.0454e+14	0.06354	1.57e+17	Stareso	La Bib	UH	natural sunlight	PR-740	MS-75	BS Kinetics flat	Black	2015.06.29	afternoon	20	W	exposed		sunny	none	0.9322522523	2.194054e+14
47	D	394	0.00009701	1.9302e+14	0.05977	1.477e+17	Stareso	La Bib	UH	natural sunlight	PR-740	MS-75	BS Kinetics flat	Black	2015.06.29	afternoon	20	W	exposed		sunny	none	0.9322522523	2.070478e+14
48	D	394	0.0001037	2.0633e+14	0.06455	1.593e+17	Stareso	La Bib	UH	natural sunlight	PR-740	MS-75	BS Kinetics flat	Black	2015.06.29	afternoon	20	W	exposed		sunny	none	0.9322522523	2.213262e+14
1	D	395	0.01224	2.4416e+16	8.106	1.989e+19	Stareso	La Bib	UH	natural sunlight	PR-740	MS-75	BS Kinetics flat	DWS	2015.06.29	afternoon	20	W	exposed		sunny	none	0.933797617	2.614671e+16
2	D	395	0.0128	2.5533e+16	8.551	2.099e+19	Stareso	La Bib	UH	natural sunlight	PR-740	MS-75	BS Kinetics flat	DWS	2015.06.29	afternoon	20	W	exposed		sunny	none	0.933797617	2.734297e+16
3	D	395	0.01171	2.3359e+16	7.564	1.854e+19	Stareso	La Bib	UH	natural sunlight	PR-740	MS-75	BS Kinetics flat	DWS	2015.06.29	afternoon	20	W	exposed		sunny	none	0.933797617	2.501454e+16
4	D	395	0.0007626	1.5212e+15	0.472	1.149e+18	Stareso	La Bib	UH	natural sunlight	PR-740	MS-75	BS Kinetics flat	SDWS	2015.06.29	afternoon	20	W	exposed		sunny	none	0.933797617	1.629043e+15
5	D	395	0.0007155	1.4272e+15	0.4471	1.089e+18	Stareso	La Bib	UH	natural sunlight	PR-740	MS-75	BS Kinetics flat	SDWS	2015.06.29	afternoon	20	W	exposed		sunny	none	0.933797617	1.528429e+15
6	D	395	0.0008045	1.6048e+15	0.4979	1.212e+18	Stareso	La Bib	UH	natural sunlight	PR-740	MS-75	BS Kinetics flat	SDWS	2015.06.29	afternoon	20	W	exposed		sunny	none	0.933797617	1.718548e+15
7	D	395	0.0001293	2.5792e+14	0.0771	1.907e+17	Stareso	La Bib	UH	natural sunlight	PR-740	MS-75	BS Kinetics flat	Black	2015.06.29	afternoon	20	W	exposed		sunny	none	0.933797617	2.762067e+14
8	D	395	0.0001469	2.9303e+14	0.09189	2.279e+17	Stareso	La Bib	UH	natural sunlight	PR-740	MS-75	BS Kinetics flat	Black	2015.06.29	afternoon	20	W	exposed		sunny	none	0.933797617	3.138033e+14
9	D	395	0.0001142	2.278e+14	0.0669	1.656e+17	Stareso	La Bib	UH	natural sunlight	PR-740	MS-75	BS Kinetics flat	Black	2015.06.29	afternoon	20	W	exposed		sunny	none	0.933797617	2.439506e+14
10	D	395	0.0003229	6.441e+14	0.2994	7.658e+17	Stareso	La Bib	UH	natural sunlight	PR-740	MS-75	BS Kinetics flat	P1	2015.06.29	afternoon	20	W	exposed	Cystoseira sp.	sunny	none	0.933797617	6.897691e+14
11	D	395	0.0003454	6.8899e+14	0.3234	8.249e+17	Stareso	La Bib	UH	natural sunlight	PR-740	MS-75	BS Kinetics flat	P1	2015.06.29	afternoon	20	W	exposed	Cystoseira sp.	sunny	none	0.933797617	7.378329e+14
12	D	395	0.0003098	6.1797e+14	0.2807	7.171e+17	Stareso	La Bib	UH	natural sunlight	PR-740	MS-75	BS Kinetics flat	P1	2015.06.29	afternoon	20	W	exposed	Cystoseira sp.	sunny	none	0.933797617	6.617853e+14
13	D	395	0.001122	2.2381e+15	1.045	2.635e+18	Stareso	La Bib	UH	natural sunlight	PR-740	MS-75	BS Kinetics flat	P2	2015.06.29	afternoon	20	W	exposed	Cystoseira sp.	sunny	none	0.933797617	2.396782e+15
14	D	395	0.0007416	1.4793e+15	0.6579	1.666e+18	Stareso	La Bib	UH	natural sunlight	PR-740	MS-75	BS Kinetics flat	P2	2015.06.29	afternoon	20	W	exposed	Cystoseira sp.	sunny	none	0.933797617	1.584183e+15
15	D	395	0.0007862	1.5683e+15	0.6979	1.765e+18	Stareso	La Bib	UH	natural sunlight	PR-740	MS-75	BS Kinetics flat	P2	2015.06.29	afternoon	20	W	exposed	Cystoseira sp.	sunny	none	0.933797617	1.679456e+15
16	D	395	0.0007049	1.4061e+15	0.6694	1.698e+18	Stareso	La Bib	UH	natural sunlight	PR-740	MS-75	BS Kinetics flat	P3	2015.06.29	afternoon	20	W	exposed	Cystoseira sp.	sunny	none	0.933797617	1.505786e+15
17	D	395	0.0008168	1.6293e+15	0.7531	1.905e+18	Stareso	La Bib	UH	natural sunlight	PR-740	MS-75	BS Kinetics flat	P3	2015.06.29	afternoon	20	W	exposed	Cystoseira sp.	sunny	none	0.933797617	1.744823e+15
18	D	395	0.0009304	1.8559e+15	0.8979	2.275e+18	Stareso	La Bib	UH	natural sunlight	PR-740	MS-75	BS Kinetics flat	P3	2015.06.29	afternoon	20	W	exposed	Cystoseira sp.	sunny	none	0.933797617	1.987492e+15
19	D	395	0.001326	2.645e+15	1.283	3.23e+18	Stareso	La Bib	UH	natural sunlight	PR-740	MS-75	BS Kinetics flat	P4	2015.06.29	afternoon	20	W	exposed	Cystoseira sp.	sunny	none	0.933797617	2.832561e+15
20	D	395	0.001237	2.4675e+15	1.168	2.939e+18	Stareso	La Bib	UH	natural sunlight	PR-740	MS-75	BS Kinetics flat	P4	2015.06.29	afternoon	20	W	exposed	Cystoseira sp.	sunny	none	0.933797617	2.642442e+15
21	D	395	0.001225	2.4436e+15	1.15	2.893e+18	Stareso	La Bib	UH	natural sunlight	PR-740	MS-75	BS Kinetics flat	P4	2015.06.29	afternoon	20	W	exposed	Cystoseira sp.	sunny	none	0.933797617	2.616808e+15
22	D	395	0.001618	3.2275e+15	1.397	3.497e+18	Stareso	La Bib	UH	natural sunlight	PR-740	MS-75	BS Kinetics flat	P5	2015.06.29	afternoon	20	W	exposed	Rock	sunny	none	0.933797617	3.456322e+15
23	D	395	0.001655	3.3013e+15	1.422	3.558e+18	Stareso	La Bib	UH	natural sunlight	PR-740	MS-75	BS Kinetics flat	P5	2015.06.29	afternoon	20	W	exposed	Rock	sunny	none	0.933797617	3.535361e+15
24	D	395	0.001433	2.8585e+15	1.264	3.169e+18	Stareso	La Bib	UH	natural sunlight	PR-740	MS-75	BS Kinetics flat	P5	2015.06.29	afternoon	20	W	exposed	Rock	sunny	none	0.933797617	3.061131e+15
25	D	395	0.0008258	1.6473e+15	0.7889	1.983e+18	Stareso	La Bib	UH	natural sunlight	PR-740	MS-75	BS Kinetics flat	P6	2015.06.29	afternoon	20	W	exposed	Dictyota linearis	sunny	none	0.933797617	1.764049e+15
26	D	395	0.0008242	1.6441e+15	0.8302	2.092e+18	Stareso	La Bib	UH	natural sunlight	PR-740	MS-75	BS Kinetics flat	P6	2015.06.29	afternoon	20	W	exposed	Dictyota linearis	sunny	none	0.933797617	1.760631e+15
27	D	395	0.0008034	1.6026e+15	0.7902	1.989e+18	Stareso	La Bib	UH	natural sunlight	PR-740	MS-75	BS Kinetics flat	P6	2015.06.29	afternoon	20	W	exposed	Dictyota linearis	sunny	none	0.933797617	1.716199e+15
28	D	395	0.0004146	8.2702e+14	0.3748	9.501e+17	Stareso	La Bib	UH	natural sunlight	PR-740	MS-75	BS Kinetics flat	P7	2015.06.29	afternoon	20	W	exposed	Dictyota linearis	sunny	none	0.933797617	8.856559e+14
29	D	395	0.0003697	7.3746e+14	0.323	8.186e+17	Stareso	La Bib	UH	natural sunlight	PR-740	MS-75	BS Kinetics flat	P7	2015.06.29	afternoon	20	W	exposed	Dictyota linearis	sunny	none	0.933797617	7.897419e+14
30	D	395	0.0004553	9.0821e+14	0.427	1.082e+18	Stareso	La Bib	UH	natural sunlight	PR-740	MS-75	BS Kinetics flat	P7	2015.06.29	afternoon	20	W	exposed	Dictyota linearis	sunny	none	0.933797617	9.72598e+14
31	D	395	0.0005098	1.0169e+15	0.5198	1.324e+18	Stareso	La Bib	UH	natural sunlight	PR-740	MS-75	BS Kinetics flat	P8	2015.06.29	afternoon	20	W	exposed	Dictyota linearis	sunny	none	0.933797617	1.089019e+15
32	D	395	0.0005264	1.05e+15	0.5289	1.345e+18	Stareso	La Bib	UH	natural sunlight	PR-740	MS-75	BS Kinetics flat	P8	2015.06.29	afternoon	20	W	exposed	Dictyota linearis	sunny	none	0.933797617	1.12448e+15
33	D	395	0.0004845	9.6646e+14	0.4707	1.197e+18	Stareso	La Bib	UH	natural sunlight	PR-740	MS-75	BS Kinetics flat	P8	2015.06.29	afternoon	20	W	exposed	Dictyota linearis	sunny	none	0.933797617	1.034974e+15
34	D	395	0.0002454	4.8951e+14	0.2193	5.576e+17	Stareso	La Bib	UH	natural sunlight	PR-740	MS-75	BS Kinetics flat	P9	2015.06.29	afternoon	20	W	exposed	Dictyota linearis	sunny	none	0.933797617	5.24216e+14
35	D	395	0.0001768	3.5267e+14	0.1444	3.669e+17	Stareso	La Bib	UH	natural sunlight	PR-740	MS-75	BS Kinetics flat	P9	2015.06.29	afternoon	20	W	exposed	Dictyota linearis	sunny	none	0.933797617	3.776748e+14
36	D	395	0.0001547	3.0859e+14	0.1196	3.035e+17	Stareso	La Bib	UH	natural sunlight	PR-740	MS-75	BS Kinetics flat	P9	2015.06.29	afternoon	20	W	exposed	Dictyota linearis	sunny	none	0.933797617	3.304654e+14
37	D	395	0.0002404	4.7954e+14	0.2224	5.689e+17	Stareso	La Bib	UH	natural sunlight	PR-740	MS-75	BS Kinetics flat	P10	2015.06.29	afternoon	20	W	exposed	Dictyota linearis	sunny	none	0.933797617	5.135352e+14
38	D	395	0.000286	5.705e+14	0.2704	6.918e+17	Stareso	La Bib	UH	natural sunlight	PR-740	MS-75	BS Kinetics flat	P10	2015.06.29	afternoon	20	W	exposed	Dictyota linearis	sunny	none	0.933797617	6.109445e+14
39	D	395	0.0002471	4.929e+14	0.2312	5.91e+17	Stareso	La Bib	UH	natural sunlight	PR-740	MS-75	BS Kinetics flat	P10	2015.06.29	afternoon	20	W	exposed	Dictyota linearis	sunny	none	0.933797617	5.278475e+14
40	D	395	0.01173	2.3398e+16	8.456	2.079e+19	Stareso	La Bib	UH	natural sunlight	PR-740	MS-75	BS Kinetics flat	DWS	2015.06.29	afternoon	20	W	exposed		sunny	none	0.933797617	2.505727e+16
41	D	395	0.01203	2.3997e+16	8.425	2.07e+19	Stareso	La Bib	UH	natural sunlight	PR-740	MS-75	BS Kinetics flat	DWS	2015.06.29	afternoon	20	W	exposed		sunny	none	0.933797617	2.569812e+16
42	D	395	0.01121	2.2361e+16	7.745	1.901e+19	Stareso	La Bib	UH	natural sunlight	PR-740	MS-75	BS Kinetics flat	DWS	2015.06.29	afternoon	20	W	exposed		sunny	none	0.933797617	2.394646e+16
43	D	395	0.0007559	1.5078e+15	0.4757	1.156e+18	Stareso	La Bib	UH	natural sunlight	PR-740	MS-75	BS Kinetics flat	SDWS	2015.06.29	afternoon	20	W	exposed		sunny	none	0.933797617	1.614731e+15
44	D	395	0.0007947	1.5852e+15	0.5047	1.227e+18	Stareso	La Bib	UH	natural sunlight	PR-740	MS-75	BS Kinetics flat	SDWS	2015.06.29	afternoon	20	W	exposed		sunny	none	0.933797617	1.697614e+15
45	D	395	0.0008123	1.6203e+15	0.5143	1.251e+18	Stareso	La Bib	UH	natural sunlight	PR-740	MS-75	BS Kinetics flat	SDWS	2015.06.29	afternoon	20	W	exposed		sunny	none	0.933797617	1.73521e+15
46	D	395	0.0001087	2.1683e+14	0.06354	1.57e+17	Stareso	La Bib	UH	natural sunlight	PR-740	MS-75	BS Kinetics flat	Black	2015.06.29	afternoon	20	W	exposed		sunny	none	0.933797617	2.322016e+14
47	D	395	0.0001031	2.0566e+14	0.05977	1.477e+17	Stareso	La Bib	UH	natural sunlight	PR-740	MS-75	BS Kinetics flat	Black	2015.06.29	afternoon	20	W	exposed		sunny	none	0.933797617	2.202391e+14
48	D	395	0.0001093	2.1803e+14	0.06455	1.593e+17	Stareso	La Bib	UH	natural sunlight	PR-740	MS-75	BS Kinetics flat	Black	2015.06.29	afternoon	20	W	exposed		sunny	none	0.933797617	2.334833e+14
1	D	396	0.01338	2.6757e+16	8.106	1.989e+19	Stareso	La Bib	UH	natural sunlight	PR-740	MS-75	BS Kinetics flat	DWS	2015.06.29	afternoon	20	W	exposed		sunny	none	0.9391586746	2.849074e+16
2	D	396	0.01403	2.8057e+16	8.551	2.099e+19	Stareso	La Bib	UH	natural sunlight	PR-740	MS-75	BS Kinetics flat	DWS	2015.06.29	afternoon	20	W	exposed		sunny	none	0.9391586746	2.987482e+16
3	D	396	0.01282	2.5637e+16	7.564	1.854e+19	Stareso	La Bib	UH	natural sunlight	PR-740	MS-75	BS Kinetics flat	DWS	2015.06.29	afternoon	20	W	exposed		sunny	none	0.9391586746	2.72983e+16
4	D	396	0.0008378	1.6754e+15	0.472	1.149e+18	Stareso	La Bib	UH	natural sunlight	PR-740	MS-75	BS Kinetics flat	SDWS	2015.06.29	afternoon	20	W	exposed		sunny	none	0.9391586746	1.783972e+15
5	D	396	0.000788	1.5758e+15	0.4471	1.089e+18	Stareso	La Bib	UH	natural sunlight	PR-740	MS-75	BS Kinetics flat	SDWS	2015.06.29	afternoon	20	W	exposed		sunny	none	0.9391586746	1.67793e+15
6	D	396	0.0008854	1.7706e+15	0.4979	1.212e+18	Stareso	La Bib	UH	natural sunlight	PR-740	MS-75	BS Kinetics flat	SDWS	2015.06.29	afternoon	20	W	exposed		sunny	none	0.9391586746	1.885329e+15
7	D	396	0.0001417	2.8337e+14	0.0771	1.907e+17	Stareso	La Bib	UH	natural sunlight	PR-740	MS-75	BS Kinetics flat	Black	2015.06.29	afternoon	20	W	exposed		sunny	none	0.9391586746	3.017293e+14
8	D	396	0.0001605	3.2097e+14	0.09189	2.279e+17	Stareso	La Bib	UH	natural sunlight	PR-740	MS-75	BS Kinetics flat	Black	2015.06.29	afternoon	20	W	exposed		sunny	none	0.9391586746	3.417611e+14
9	D	396	0.0001233	2.4658e+14	0.0669	1.656e+17	Stareso	La Bib	UH	natural sunlight	PR-740	MS-75	BS Kinetics flat	Black	2015.06.29	afternoon	20	W	exposed		sunny	none	0.9391586746	2.625492e+14
10	D	396	0.0003508	7.0153e+14	0.2994	7.658e+17	Stareso	La Bib	UH	natural sunlight	PR-740	MS-75	BS Kinetics flat	P1	2015.06.29	afternoon	20	W	exposed	Cystoseira sp.	sunny	none	0.9391586746	7.469769e+14
11	D	396	0.0003773	7.5452e+14	0.3234	8.249e+17	Stareso	La Bib	UH	natural sunlight	PR-740	MS-75	BS Kinetics flat	P1	2015.06.29	afternoon	20	W	exposed	Cystoseira sp.	sunny	none	0.9391586746	8.034047e+14
12	D	396	0.0003355	6.7093e+14	0.2807	7.171e+17	Stareso	La Bib	UH	natural sunlight	PR-740	MS-75	BS Kinetics flat	P1	2015.06.29	afternoon	20	W	exposed	Cystoseira sp.	sunny	none	0.9391586746	7.143978e+14
13	D	396	0.001227	2.4538e+15	1.045	2.635e+18	Stareso	La Bib	UH	natural sunlight	PR-740	MS-75	BS Kinetics flat	P2	2015.06.29	afternoon	20	W	exposed	Cystoseira sp.	sunny	none	0.9391586746	2.612716e+15
14	D	396	0.0008062	1.6122e+15	0.6579	1.666e+18	Stareso	La Bib	UH	natural sunlight	PR-740	MS-75	BS Kinetics flat	P2	2015.06.29	afternoon	20	W	exposed	Cystoseira sp.	sunny	none	0.9391586746	1.716684e+15
15	D	396	0.0008561	1.712e+15	0.6979	1.765e+18	Stareso	La Bib	UH	natural sunlight	PR-740	MS-75	BS Kinetics flat	P2	2015.06.29	afternoon	20	W	exposed	Cystoseira sp.	sunny	none	0.9391586746	1.822939e+15
16	D	396	0.0007625	1.5248e+15	0.6694	1.698e+18	Stareso	La Bib	UH	natural sunlight	PR-740	MS-75	BS Kinetics flat	P3	2015.06.29	afternoon	20	W	exposed	Cystoseira sp.	sunny	none	0.9391586746	1.623631e+15
17	D	396	0.0008864	1.7726e+15	0.7531	1.905e+18	Stareso	La Bib	UH	natural sunlight	PR-740	MS-75	BS Kinetics flat	P3	2015.06.29	afternoon	20	W	exposed	Cystoseira sp.	sunny	none	0.9391586746	1.887458e+15
18	D	396	0.001013	2.0258e+15	0.8979	2.275e+18	Stareso	La Bib	UH	natural sunlight	PR-740	MS-75	BS Kinetics flat	P3	2015.06.29	afternoon	20	W	exposed	Cystoseira sp.	sunny	none	0.9391586746	2.157034e+15
19	D	396	0.001438	2.8757e+15	1.283	3.23e+18	Stareso	La Bib	UH	natural sunlight	PR-740	MS-75	BS Kinetics flat	P4	2015.06.29	afternoon	20	W	exposed	Cystoseira sp.	sunny	none	0.9391586746	3.062009e+15
20	D	396	0.001343	2.6857e+15	1.168	2.939e+18	Stareso	La Bib	UH	natural sunlight	PR-740	MS-75	BS Kinetics flat	P4	2015.06.29	afternoon	20	W	exposed	Cystoseira sp.	sunny	none	0.9391586746	2.859721e+15
21	D	396	0.001334	2.6677e+15	1.15	2.893e+18	Stareso	La Bib	UH	natural sunlight	PR-740	MS-75	BS Kinetics flat	P4	2015.06.29	afternoon	20	W	exposed	Cystoseira sp.	sunny	none	0.9391586746	2.840556e+15
22	D	396	0.001764	3.5276e+15	1.397	3.497e+18	Stareso	La Bib	UH	natural sunlight	PR-740	MS-75	BS Kinetics flat	P5	2015.06.29	afternoon	20	W	exposed	Rock	sunny	none	0.9391586746	3.756178e+15
23	D	396	0.001806	3.6116e+15	1.422	3.558e+18	Stareso	La Bib	UH	natural sunlight	PR-740	MS-75	BS Kinetics flat	P5	2015.06.29	afternoon	20	W	exposed	Rock	sunny	none	0.9391586746	3.845611e+15
24	D	396	0.001563	3.1257e+15	1.264	3.169e+18	Stareso	La Bib	UH	natural sunlight	PR-740	MS-75	BS Kinetics flat	P5	2015.06.29	afternoon	20	W	exposed	Rock	sunny	none	0.9391586746	3.328178e+15
25	D	396	0.0008985	1.7968e+15	0.7889	1.983e+18	Stareso	La Bib	UH	natural sunlight	PR-740	MS-75	BS Kinetics flat	P6	2015.06.29	afternoon	20	W	exposed	Dictyota linearis	sunny	none	0.9391586746	1.913223e+15
26	D	396	0.0008916	1.783e+15	0.8302	2.092e+18	Stareso	La Bib	UH	natural sunlight	PR-740	MS-75	BS Kinetics flat	P6	2015.06.29	afternoon	20	W	exposed	Dictyota linearis	sunny	none	0.9391586746	1.898531e+15
27	D	396	0.0008752	1.7502e+15	0.7902	1.989e+18	Stareso	La Bib	UH	natural sunlight	PR-740	MS-75	BS Kinetics flat	P6	2015.06.29	afternoon	20	W	exposed	Dictyota linearis	sunny	none	0.9391586746	1.863609e+15
28	D	396	0.0004489	8.9771e+14	0.3748	9.501e+17	Stareso	La Bib	UH	natural sunlight	PR-740	MS-75	BS Kinetics flat	P7	2015.06.29	afternoon	20	W	exposed	Dictyota linearis	sunny	none	0.9391586746	9.558664e+14
29	D	396	0.000401	8.0192e+14	0.323	8.186e+17	Stareso	La Bib	UH	natural sunlight	PR-740	MS-75	BS Kinetics flat	P7	2015.06.29	afternoon	20	W	exposed	Dictyota linearis	sunny	none	0.9391586746	8.538704e+14
30	D	396	0.0004919	9.837e+14	0.427	1.082e+18	Stareso	La Bib	UH	natural sunlight	PR-740	MS-75	BS Kinetics flat	P7	2015.06.29	afternoon	20	W	exposed	Dictyota linearis	sunny	none	0.9391586746	1.047429e+15
31	D	396	0.0005545	1.1089e+15	0.5198	1.324e+18	Stareso	La Bib	UH	natural sunlight	PR-740	MS-75	BS Kinetics flat	P8	2015.06.29	afternoon	20	W	exposed	Dictyota linearis	sunny	none	0.9391586746	1.180726e+15
32	D	396	0.0005735	1.1469e+15	0.5289	1.345e+18	Stareso	La Bib	UH	natural sunlight	PR-740	MS-75	BS Kinetics flat	P8	2015.06.29	afternoon	20	W	exposed	Dictyota linearis	sunny	none	0.9391586746	1.221184e+15
33	D	396	0.000525	1.0499e+15	0.4707	1.197e+18	Stareso	La Bib	UH	natural sunlight	PR-740	MS-75	BS Kinetics flat	P8	2015.06.29	afternoon	20	W	exposed	Dictyota linearis	sunny	none	0.9391586746	1.11791e+15
34	D	396	0.0002648	5.2955e+14	0.2193	5.576e+17	Stareso	La Bib	UH	natural sunlight	PR-740	MS-75	BS Kinetics flat	P9	2015.06.29	afternoon	20	W	exposed	Dictyota linearis	sunny	none	0.9391586746	5.638526e+14
35	D	396	0.0001924	3.8476e+14	0.1444	3.669e+17	Stareso	La Bib	UH	natural sunlight	PR-740	MS-75	BS Kinetics flat	P9	2015.06.29	afternoon	20	W	exposed	Dictyota linearis	sunny	none	0.9391586746	4.096874e+14
36	D	396	0.0001673	3.3457e+14	0.1196	3.035e+17	Stareso	La Bib	UH	natural sunlight	PR-740	MS-75	BS Kinetics flat	P9	2015.06.29	afternoon	20	W	exposed	Dictyota linearis	sunny	none	0.9391586746	3.562407e+14
37	D	396	0.0002617	5.2335e+14	0.2224	5.689e+17	Stareso	La Bib	UH	natural sunlight	PR-740	MS-75	BS Kinetics flat	P10	2015.06.29	afternoon	20	W	exposed	Dictyota linearis	sunny	none	0.9391586746	5.572516e+14
38	D	396	0.0003103	6.2054e+14	0.2704	6.918e+17	Stareso	La Bib	UH	natural sunlight	PR-740	MS-75	BS Kinetics flat	P10	2015.06.29	afternoon	20	W	exposed	Dictyota linearis	sunny	none	0.9391586746	6.607381e+14
39	D	396	0.0002688	5.3755e+14	0.2312	5.91e+17	Stareso	La Bib	UH	natural sunlight	PR-740	MS-75	BS Kinetics flat	P10	2015.06.29	afternoon	20	W	exposed	Dictyota linearis	sunny	none	0.9391586746	5.7237e+14
40	D	396	0.01291	2.5817e+16	8.456	2.079e+19	Stareso	La Bib	UH	natural sunlight	PR-740	MS-75	BS Kinetics flat	DWS	2015.06.29	afternoon	20	W	exposed		sunny	none	0.9391586746	2.748994e+16
41	D	396	0.0132	2.6397e+16	8.425	2.07e+19	Stareso	La Bib	UH	natural sunlight	PR-740	MS-75	BS Kinetics flat	DWS	2015.06.29	afternoon	20	W	exposed		sunny	none	0.9391586746	2.810745e+16
42	D	396	0.01228	2.4558e+16	7.745	1.901e+19	Stareso	La Bib	UH	natural sunlight	PR-740	MS-75	BS Kinetics flat	DWS	2015.06.29	afternoon	20	W	exposed		sunny	none	0.9391586746	2.614845e+16
43	D	396	0.0008303	1.6604e+15	0.4757	1.156e+18	Stareso	La Bib	UH	natural sunlight	PR-740	MS-75	BS Kinetics flat	SDWS	2015.06.29	afternoon	20	W	exposed		sunny	none	0.9391586746	1.768001e+15
44	D	396	0.000878	1.7558e+15	0.5047	1.227e+18	Stareso	La Bib	UH	natural sunlight	PR-740	MS-75	BS Kinetics flat	SDWS	2015.06.29	afternoon	20	W	exposed		sunny	none	0.9391586746	1.869572e+15
45	D	396	0.0008946	1.789e+15	0.5143	1.251e+18	Stareso	La Bib	UH	natural sunlight	PR-740	MS-75	BS Kinetics flat	SDWS	2015.06.29	afternoon	20	W	exposed		sunny	none	0.9391586746	1.904919e+15
46	D	396	0.0001175	2.3498e+14	0.06354	1.57e+17	Stareso	La Bib	UH	natural sunlight	PR-740	MS-75	BS Kinetics flat	Black	2015.06.29	afternoon	20	W	exposed		sunny	none	0.9391586746	2.501989e+14
47	D	396	0.0001127	2.2538e+14	0.05977	1.477e+17	Stareso	La Bib	UH	natural sunlight	PR-740	MS-75	BS Kinetics flat	Black	2015.06.29	afternoon	20	W	exposed		sunny	none	0.9391586746	2.39978e+14
48	D	396	0.0001198	2.3958e+14	0.06455	1.593e+17	Stareso	La Bib	UH	natural sunlight	PR-740	MS-75	BS Kinetics flat	Black	2015.06.29	afternoon	20	W	exposed		sunny	none	0.9391586746	2.550964e+14
1	D	397	0.01487	2.9812e+16	8.106	1.989e+19	Stareso	La Bib	UH	natural sunlight	PR-740	MS-75	BS Kinetics flat	DWS	2015.06.29	afternoon	20	W	exposed		sunny	none	0.9518418115	3.132046e+16
2	D	397	0.01552	3.1115e+16	8.551	2.099e+19	Stareso	La Bib	UH	natural sunlight	PR-740	MS-75	BS Kinetics flat	DWS	2015.06.29	afternoon	20	W	exposed		sunny	none	0.9518418115	3.268954e+16
3	D	397	0.01427	2.8609e+16	7.564	1.854e+19	Stareso	La Bib	UH	natural sunlight	PR-740	MS-75	BS Kinetics flat	DWS	2015.06.29	afternoon	20	W	exposed		sunny	none	0.9518418115	3.005669e+16
4	D	397	0.0009262	1.8569e+15	0.472	1.149e+18	Stareso	La Bib	UH	natural sunlight	PR-740	MS-75	BS Kinetics flat	SDWS	2015.06.29	afternoon	20	W	exposed		sunny	none	0.9518418115	1.950841e+15
5	D	397	0.0008753	1.7548e+15	0.4471	1.089e+18	Stareso	La Bib	UH	natural sunlight	PR-740	MS-75	BS Kinetics flat	SDWS	2015.06.29	afternoon	20	W	exposed		sunny	none	0.9518418115	1.843631e+15
6	D	397	0.0009829	1.9706e+15	0.4979	1.212e+18	Stareso	La Bib	UH	natural sunlight	PR-740	MS-75	BS Kinetics flat	SDWS	2015.06.29	afternoon	20	W	exposed		sunny	none	0.9518418115	2.070267e+15
7	D	397	0.0001564	3.1356e+14	0.0771	1.907e+17	Stareso	La Bib	UH	natural sunlight	PR-740	MS-75	BS Kinetics flat	Black	2015.06.29	afternoon	20	W	exposed		sunny	none	0.9518418115	3.29423e+14
8	D	397	0.000177	3.5486e+14	0.09189	2.279e+17	Stareso	La Bib	UH	natural sunlight	PR-740	MS-75	BS Kinetics flat	Black	2015.06.29	afternoon	20	W	exposed		sunny	none	0.9518418115	3.728124e+14
9	D	397	0.0001369	2.7446e+14	0.0669	1.656e+17	Stareso	La Bib	UH	natural sunlight	PR-740	MS-75	BS Kinetics flat	Black	2015.06.29	afternoon	20	W	exposed		sunny	none	0.9518418115	2.883504e+14
10	D	397	0.0003896	7.8109e+14	0.2994	7.658e+17	Stareso	La Bib	UH	natural sunlight	PR-740	MS-75	BS Kinetics flat	P1	2015.06.29	afternoon	20	W	exposed	Cystoseira sp.	sunny	none	0.9518418115	8.206086e+14
11	D	397	0.000419	8.4003e+14	0.3234	8.249e+17	Stareso	La Bib	UH	natural sunlight	PR-740	MS-75	BS Kinetics flat	P1	2015.06.29	afternoon	20	W	exposed	Cystoseira sp.	sunny	none	0.9518418115	8.825334e+14
12	D	397	0.000375	7.5182e+14	0.2807	7.171e+17	Stareso	La Bib	UH	natural sunlight	PR-740	MS-75	BS Kinetics flat	P1	2015.06.29	afternoon	20	W	exposed	Cystoseira sp.	sunny	none	0.9518418115	7.898568e+14
13	D	397	0.001364	2.7346e+15	1.045	2.635e+18	Stareso	La Bib	UH	natural sunlight	PR-740	MS-75	BS Kinetics flat	P2	2015.06.29	afternoon	20	W	exposed	Cystoseira sp.	sunny	none	0.9518418115	2.872973e+15
14	D	397	0.0008985	1.8014e+15	0.6579	1.666e+18	Stareso	La Bib	UH	natural sunlight	PR-740	MS-75	BS Kinetics flat	P2	2015.06.29	afternoon	20	W	exposed	Cystoseira sp.	sunny	none	0.9518418115	1.892497e+15
15	D	397	0.0009509	1.9064e+15	0.6979	1.765e+18	Stareso	La Bib	UH	natural sunlight	PR-740	MS-75	BS Kinetics flat	P2	2015.06.29	afternoon	20	W	exposed	Cystoseira sp.	sunny	none	0.9518418115	2.002866e+15
16	D	397	0.0008517	1.7075e+15	0.6694	1.698e+18	Stareso	La Bib	UH	natural sunlight	PR-740	MS-75	BS Kinetics flat	P3	2015.06.29	afternoon	20	W	exposed	Cystoseira sp.	sunny	none	0.9518418115	1.793923e+15
17	D	397	0.0009882	1.9812e+15	0.7531	1.905e+18	Stareso	La Bib	UH	natural sunlight	PR-740	MS-75	BS Kinetics flat	P3	2015.06.29	afternoon	20	W	exposed	Cystoseira sp.	sunny	none	0.9518418115	2.081431e+15
18	D	397	0.001131	2.2675e+15	0.8979	2.275e+18	Stareso	La Bib	UH	natural sunlight	PR-740	MS-75	BS Kinetics flat	P3	2015.06.29	afternoon	20	W	exposed	Cystoseira sp.	sunny	none	0.9518418115	2.382208e+15
19	D	397	0.001606	3.2198e+15	1.283	3.23e+18	Stareso	La Bib	UH	natural sunlight	PR-740	MS-75	BS Kinetics flat	P4	2015.06.29	afternoon	20	W	exposed	Cystoseira sp.	sunny	none	0.9518418115	3.382693e+15
20	D	397	0.001502	3.0113e+15	1.168	2.939e+18	Stareso	La Bib	UH	natural sunlight	PR-740	MS-75	BS Kinetics flat	P4	2015.06.29	afternoon	20	W	exposed	Cystoseira sp.	sunny	none	0.9518418115	3.16364e+15
21	D	397	0.00149	2.9872e+15	1.15	2.893e+18	Stareso	La Bib	UH	natural sunlight	PR-740	MS-75	BS Kinetics flat	P4	2015.06.29	afternoon	20	W	exposed	Cystoseira sp.	sunny	none	0.9518418115	3.138364e+15
22	D	397	0.001974	3.9576e+15	1.397	3.497e+18	Stareso	La Bib	UH	natural sunlight	PR-740	MS-75	BS Kinetics flat	P5	2015.06.29	afternoon	20	W	exposed	Rock	sunny	none	0.9518418115	4.157806e+15
23	D	397	0.002015	4.0398e+15	1.422	3.558e+18	Stareso	La Bib	UH	natural sunlight	PR-740	MS-75	BS Kinetics flat	P5	2015.06.29	afternoon	20	W	exposed	Rock	sunny	none	0.9518418115	4.244164e+15
24	D	397	0.001742	3.4924e+15	1.264	3.169e+18	Stareso	La Bib	UH	natural sunlight	PR-740	MS-75	BS Kinetics flat	P5	2015.06.29	afternoon	20	W	exposed	Rock	sunny	none	0.9518418115	3.669148e+15
25	D	397	0.001	2.0049e+15	0.7889	1.983e+18	Stareso	La Bib	UH	natural sunlight	PR-740	MS-75	BS Kinetics flat	P6	2015.06.29	afternoon	20	W	exposed	Dictyota linearis	sunny	none	0.9518418115	2.106285e+15
26	D	397	0.0009999	2.0046e+15	0.8302	2.092e+18	Stareso	La Bib	UH	natural sunlight	PR-740	MS-75	BS Kinetics flat	P6	2015.06.29	afternoon	20	W	exposed	Dictyota linearis	sunny	none	0.9518418115	2.106074e+15
27	D	397	0.00098	1.9648e+15	0.7902	1.989e+18	Stareso	La Bib	UH	natural sunlight	PR-740	MS-75	BS Kinetics flat	P6	2015.06.29	afternoon	20	W	exposed	Dictyota linearis	sunny	none	0.9518418115	2.064159e+15
28	D	397	0.0005007	1.0038e+15	0.3748	9.501e+17	Stareso	La Bib	UH	natural sunlight	PR-740	MS-75	BS Kinetics flat	P7	2015.06.29	afternoon	20	W	exposed	Dictyota linearis	sunny	none	0.9518418115	1.054617e+15
29	D	397	0.0004465	8.9517e+14	0.323	8.186e+17	Stareso	La Bib	UH	natural sunlight	PR-740	MS-75	BS Kinetics flat	P7	2015.06.29	afternoon	20	W	exposed	Dictyota linearis	sunny	none	0.9518418115	9.404562e+14
30	D	397	0.000551	1.1047e+15	0.427	1.082e+18	Stareso	La Bib	UH	natural sunlight	PR-740	MS-75	BS Kinetics flat	P7	2015.06.29	afternoon	20	W	exposed	Dictyota linearis	sunny	none	0.9518418115	1.160563e+15
31	D	397	0.0006202	1.2434e+15	0.5198	1.324e+18	Stareso	La Bib	UH	natural sunlight	PR-740	MS-75	BS Kinetics flat	P8	2015.06.29	afternoon	20	W	exposed	Dictyota linearis	sunny	none	0.9518418115	1.306318e+15
32	D	397	0.0006404	1.2839e+15	0.5289	1.345e+18	Stareso	La Bib	UH	natural sunlight	PR-740	MS-75	BS Kinetics flat	P8	2015.06.29	afternoon	20	W	exposed	Dictyota linearis	sunny	none	0.9518418115	1.348865e+15
33	D	397	0.0005849	1.1726e+15	0.4707	1.197e+18	Stareso	La Bib	UH	natural sunlight	PR-740	MS-75	BS Kinetics flat	P8	2015.06.29	afternoon	20	W	exposed	Dictyota linearis	sunny	none	0.9518418115	1.231966e+15
34	D	397	0.000295	5.9143e+14	0.2193	5.576e+17	Stareso	La Bib	UH	natural sunlight	PR-740	MS-75	BS Kinetics flat	P9	2015.06.29	afternoon	20	W	exposed	Dictyota linearis	sunny	none	0.9518418115	6.21354e+14
35	D	397	0.000213	4.2703e+14	0.1444	3.669e+17	Stareso	La Bib	UH	natural sunlight	PR-740	MS-75	BS Kinetics flat	P9	2015.06.29	afternoon	20	W	exposed	Dictyota linearis	sunny	none	0.9518418115	4.486387e+14
36	D	397	0.0001879	3.7671e+14	0.1196	3.035e+17	Stareso	La Bib	UH	natural sunlight	PR-740	MS-75	BS Kinetics flat	P9	2015.06.29	afternoon	20	W	exposed	Dictyota linearis	sunny	none	0.9518418115	3.957709e+14
37	D	397	0.0002913	5.8401e+14	0.2224	5.689e+17	Stareso	La Bib	UH	natural sunlight	PR-740	MS-75	BS Kinetics flat	P10	2015.06.29	afternoon	20	W	exposed	Dictyota linearis	sunny	none	0.9518418115	6.135608e+14
38	D	397	0.0003454	6.9248e+14	0.2704	6.918e+17	Stareso	La Bib	UH	natural sunlight	PR-740	MS-75	BS Kinetics flat	P10	2015.06.29	afternoon	20	W	exposed	Dictyota linearis	sunny	none	0.9518418115	7.275108e+14
39	D	397	0.0002987	5.9885e+14	0.2312	5.91e+17	Stareso	La Bib	UH	natural sunlight	PR-740	MS-75	BS Kinetics flat	P10	2015.06.29	afternoon	20	W	exposed	Dictyota linearis	sunny	none	0.9518418115	6.291473e+14
40	D	397	0.01438	2.883e+16	8.456	2.079e+19	Stareso	La Bib	UH	natural sunlight	PR-740	MS-75	BS Kinetics flat	DWS	2015.06.29	afternoon	20	W	exposed		sunny	none	0.9518418115	3.028838e+16
41	D	397	0.0146	2.9271e+16	8.425	2.07e+19	Stareso	La Bib	UH	natural sunlight	PR-740	MS-75	BS Kinetics flat	DWS	2015.06.29	afternoon	20	W	exposed		sunny	none	0.9518418115	3.075176e+16
42	D	397	0.01365	2.7366e+16	7.745	1.901e+19	Stareso	La Bib	UH	natural sunlight	PR-740	MS-75	BS Kinetics flat	DWS	2015.06.29	afternoon	20	W	exposed		sunny	none	0.9518418115	2.875079e+16
43	D	397	0.0009225	1.8495e+15	0.4757	1.156e+18	Stareso	La Bib	UH	natural sunlight	PR-740	MS-75	BS Kinetics flat	SDWS	2015.06.29	afternoon	20	W	exposed		sunny	none	0.9518418115	1.943048e+15
44	D	397	0.0009723	1.9493e+15	0.5047	1.227e+18	Stareso	La Bib	UH	natural sunlight	PR-740	MS-75	BS Kinetics flat	SDWS	2015.06.29	afternoon	20	W	exposed		sunny	none	0.9518418115	2.047941e+15
45	D	397	0.0009944	1.9936e+15	0.5143	1.251e+18	Stareso	La Bib	UH	natural sunlight	PR-740	MS-75	BS Kinetics flat	SDWS	2015.06.29	afternoon	20	W	exposed		sunny	none	0.9518418115	2.09449e+15
46	D	397	0.0001313	2.6324e+14	0.06354	1.57e+17	Stareso	La Bib	UH	natural sunlight	PR-740	MS-75	BS Kinetics flat	Black	2015.06.29	afternoon	20	W	exposed		sunny	none	0.9518418115	2.765552e+14
47	D	397	0.0001245	2.496e+14	0.05977	1.477e+17	Stareso	La Bib	UH	natural sunlight	PR-740	MS-75	BS Kinetics flat	Black	2015.06.29	afternoon	20	W	exposed		sunny	none	0.9518418115	2.622325e+14
48	D	397	0.0001321	2.6484e+14	0.06455	1.593e+17	Stareso	La Bib	UH	natural sunlight	PR-740	MS-75	BS Kinetics flat	Black	2015.06.29	afternoon	20	W	exposed		sunny	none	0.9518418115	2.782402e+14
1	D	398	0.01627	3.2701e+16	8.106	1.989e+19	Stareso	La Bib	UH	natural sunlight	PR-740	MS-75	BS Kinetics flat	DWS	2015.06.29	afternoon	20	W	exposed		sunny	none	0.9684432975	3.376664e+16
2	D	398	0.01696	3.4088e+16	8.551	2.099e+19	Stareso	La Bib	UH	natural sunlight	PR-740	MS-75	BS Kinetics flat	DWS	2015.06.29	afternoon	20	W	exposed		sunny	none	0.9684432975	3.519866e+16
3	D	398	0.01554	3.1234e+16	7.564	1.854e+19	Stareso	La Bib	UH	natural sunlight	PR-740	MS-75	BS Kinetics flat	DWS	2015.06.29	afternoon	20	W	exposed		sunny	none	0.9684432975	3.22516e+16
4	D	398	0.001013	2.036e+15	0.472	1.149e+18	Stareso	La Bib	UH	natural sunlight	PR-740	MS-75	BS Kinetics flat	SDWS	2015.06.29	afternoon	20	W	exposed		sunny	none	0.9684432975	2.102373e+15
5	D	398	0.0009537	1.9168e+15	0.4471	1.089e+18	Stareso	La Bib	UH	natural sunlight	PR-740	MS-75	BS Kinetics flat	SDWS	2015.06.29	afternoon	20	W	exposed		sunny	none	0.9684432975	1.979302e+15
6	D	398	0.001068	2.1466e+15	0.4979	1.212e+18	Stareso	La Bib	UH	natural sunlight	PR-740	MS-75	BS Kinetics flat	SDWS	2015.06.29	afternoon	20	W	exposed		sunny	none	0.9684432975	2.216519e+15
7	D	398	0.0001695	3.4068e+14	0.0771	1.907e+17	Stareso	La Bib	UH	natural sunlight	PR-740	MS-75	BS Kinetics flat	Black	2015.06.29	afternoon	20	W	exposed		sunny	none	0.9684432975	3.51779e+14
8	D	398	0.0001922	3.863e+14	0.09189	2.279e+17	Stareso	La Bib	UH	natural sunlight	PR-740	MS-75	BS Kinetics flat	Black	2015.06.29	afternoon	20	W	exposed		sunny	none	0.9684432975	3.988904e+14
9	D	398	0.0001487	2.9887e+14	0.0669	1.656e+17	Stareso	La Bib	UH	natural sunlight	PR-740	MS-75	BS Kinetics flat	Black	2015.06.29	afternoon	20	W	exposed		sunny	none	0.9684432975	3.086109e+14
10	D	398	0.0004233	8.5079e+14	0.2994	7.658e+17	Stareso	La Bib	UH	natural sunlight	PR-740	MS-75	BS Kinetics flat	P1	2015.06.29	afternoon	20	W	exposed	Cystoseira sp.	sunny	none	0.9684432975	8.785137e+14
11	D	398	0.0004541	9.127e+14	0.3234	8.249e+17	Stareso	La Bib	UH	natural sunlight	PR-740	MS-75	BS Kinetics flat	P1	2015.06.29	afternoon	20	W	exposed	Cystoseira sp.	sunny	none	0.9684432975	9.424358e+14
12	D	398	0.0004081	8.2024e+14	0.2807	7.171e+17	Stareso	La Bib	UH	natural sunlight	PR-740	MS-75	BS Kinetics flat	P1	2015.06.29	afternoon	20	W	exposed	Cystoseira sp.	sunny	none	0.9684432975	8.469677e+14
13	D	398	0.001481	2.9767e+15	1.045	2.635e+18	Stareso	La Bib	UH	natural sunlight	PR-740	MS-75	BS Kinetics flat	P2	2015.06.29	afternoon	20	W	exposed	Cystoseira sp.	sunny	none	0.9684432975	3.073656e+15
14	D	398	0.0009802	1.9701e+15	0.6579	1.666e+18	Stareso	La Bib	UH	natural sunlight	PR-740	MS-75	BS Kinetics flat	P2	2015.06.29	afternoon	20	W	exposed	Cystoseira sp.	sunny	none	0.9684432975	2.0343e+15
15	D	398	0.001038	2.0863e+15	0.6979	1.765e+18	Stareso	La Bib	UH	natural sunlight	PR-740	MS-75	BS Kinetics flat	P2	2015.06.29	afternoon	20	W	exposed	Cystoseira sp.	sunny	none	0.9684432975	2.154257e+15
16	D	398	0.0009217	1.8525e+15	0.6694	1.698e+18	Stareso	La Bib	UH	natural sunlight	PR-740	MS-75	BS Kinetics flat	P3	2015.06.29	afternoon	20	W	exposed	Cystoseira sp.	sunny	none	0.9684432975	1.912889e+15
17	D	398	0.001072	2.1546e+15	0.7531	1.905e+18	Stareso	La Bib	UH	natural sunlight	PR-740	MS-75	BS Kinetics flat	P3	2015.06.29	afternoon	20	W	exposed	Cystoseira sp.	sunny	none	0.9684432975	2.224821e+15
18	D	398	0.001233	2.4782e+15	0.8979	2.275e+18	Stareso	La Bib	UH	natural sunlight	PR-740	MS-75	BS Kinetics flat	P3	2015.06.29	afternoon	20	W	exposed	Cystoseira sp.	sunny	none	0.9684432975	2.558959e+15
19	D	398	0.001758	3.5334e+15	1.283	3.23e+18	Stareso	La Bib	UH	natural sunlight	PR-740	MS-75	BS Kinetics flat	P4	2015.06.29	afternoon	20	W	exposed	Cystoseira sp.	sunny	none	0.9684432975	3.64854e+15
20	D	398	0.001639	3.2942e+15	1.168	2.939e+18	Stareso	La Bib	UH	natural sunlight	PR-740	MS-75	BS Kinetics flat	P4	2015.06.29	afternoon	20	W	exposed	Cystoseira sp.	sunny	none	0.9684432975	3.401568e+15
21	D	398	0.001626	3.2681e+15	1.15	2.893e+18	Stareso	La Bib	UH	natural sunlight	PR-740	MS-75	BS Kinetics flat	P4	2015.06.29	afternoon	20	W	exposed	Cystoseira sp.	sunny	none	0.9684432975	3.374588e+15
22	D	398	0.002148	4.3173e+15	1.397	3.497e+18	Stareso	La Bib	UH	natural sunlight	PR-740	MS-75	BS Kinetics flat	P5	2015.06.29	afternoon	20	W	exposed	Rock	sunny	none	0.9684432975	4.457943e+15
23	D	398	0.002202	4.4258e+15	1.422	3.558e+18	Stareso	La Bib	UH	natural sunlight	PR-740	MS-75	BS Kinetics flat	P5	2015.06.29	afternoon	20	W	exposed	Rock	sunny	none	0.9684432975	4.570014e+15
24	D	398	0.001896	3.8108e+15	1.264	3.169e+18	Stareso	La Bib	UH	natural sunlight	PR-740	MS-75	BS Kinetics flat	P5	2015.06.29	afternoon	20	W	exposed	Rock	sunny	none	0.9684432975	3.934944e+15
25	D	398	0.001093	2.1968e+15	0.7889	1.983e+18	Stareso	La Bib	UH	natural sunlight	PR-740	MS-75	BS Kinetics flat	P6	2015.06.29	afternoon	20	W	exposed	Dictyota linearis	sunny	none	0.9684432975	2.268404e+15
26	D	398	0.001097	2.2049e+15	0.8302	2.092e+18	Stareso	La Bib	UH	natural sunlight	PR-740	MS-75	BS Kinetics flat	P6	2015.06.29	afternoon	20	W	exposed	Dictyota linearis	sunny	none	0.9684432975	2.276706e+15
27	D	398	0.001074	2.1586e+15	0.7902	1.989e+18	Stareso	La Bib	UH	natural sunlight	PR-740	MS-75	BS Kinetics flat	P6	2015.06.29	afternoon	20	W	exposed	Dictyota linearis	sunny	none	0.9684432975	2.228972e+15
28	D	398	0.0005449	1.0952e+15	0.3748	9.501e+17	Stareso	La Bib	UH	natural sunlight	PR-740	MS-75	BS Kinetics flat	P7	2015.06.29	afternoon	20	W	exposed	Dictyota linearis	sunny	none	0.9684432975	1.130881e+15
29	D	398	0.0004859	9.7661e+14	0.323	8.186e+17	Stareso	La Bib	UH	natural sunlight	PR-740	MS-75	BS Kinetics flat	P7	2015.06.29	afternoon	20	W	exposed	Dictyota linearis	sunny	none	0.9684432975	1.008433e+15
30	D	398	0.000602	1.21e+15	0.427	1.082e+18	Stareso	La Bib	UH	natural sunlight	PR-740	MS-75	BS Kinetics flat	P7	2015.06.29	afternoon	20	W	exposed	Dictyota linearis	sunny	none	0.9684432975	1.249386e+15
31	D	398	0.0006752	1.3571e+15	0.5198	1.324e+18	Stareso	La Bib	UH	natural sunlight	PR-740	MS-75	BS Kinetics flat	P8	2015.06.29	afternoon	20	W	exposed	Dictyota linearis	sunny	none	0.9684432975	1.401305e+15
32	D	398	0.0006984	1.4037e+15	0.5289	1.345e+18	Stareso	La Bib	UH	natural sunlight	PR-740	MS-75	BS Kinetics flat	P8	2015.06.29	afternoon	20	W	exposed	Dictyota linearis	sunny	none	0.9684432975	1.449454e+15
33	D	398	0.0006385	1.2833e+15	0.4707	1.197e+18	Stareso	La Bib	UH	natural sunlight	PR-740	MS-75	BS Kinetics flat	P8	2015.06.29	afternoon	20	W	exposed	Dictyota linearis	sunny	none	0.9684432975	1.325138e+15
34	D	398	0.0003219	6.4699e+14	0.2193	5.576e+17	Stareso	La Bib	UH	natural sunlight	PR-740	MS-75	BS Kinetics flat	P9	2015.06.29	afternoon	20	W	exposed	Dictyota linearis	sunny	none	0.9684432975	6.680689e+14
35	D	398	0.0002303	4.6288e+14	0.1444	3.669e+17	Stareso	La Bib	UH	natural sunlight	PR-740	MS-75	BS Kinetics flat	P9	2015.06.29	afternoon	20	W	exposed	Dictyota linearis	sunny	none	0.9684432975	4.779629e+14
36	D	398	0.0002029	4.0781e+14	0.1196	3.035e+17	Stareso	La Bib	UH	natural sunlight	PR-740	MS-75	BS Kinetics flat	P9	2015.06.29	afternoon	20	W	exposed	Dictyota linearis	sunny	none	0.9684432975	4.210971e+14
37	D	398	0.0003163	6.3573e+14	0.2224	5.689e+17	Stareso	La Bib	UH	natural sunlight	PR-740	MS-75	BS Kinetics flat	P10	2015.06.29	afternoon	20	W	exposed	Dictyota linearis	sunny	none	0.9684432975	6.564467e+14
38	D	398	0.0003762	7.5612e+14	0.2704	6.918e+17	Stareso	La Bib	UH	natural sunlight	PR-740	MS-75	BS Kinetics flat	P10	2015.06.29	afternoon	20	W	exposed	Dictyota linearis	sunny	none	0.9684432975	7.807627e+14
39	D	398	0.0003271	6.5744e+14	0.2312	5.91e+17	Stareso	La Bib	UH	natural sunlight	PR-740	MS-75	BS Kinetics flat	P10	2015.06.29	afternoon	20	W	exposed	Dictyota linearis	sunny	none	0.9684432975	6.788609e+14
40	D	398	0.0157	3.1555e+16	8.456	2.079e+19	Stareso	La Bib	UH	natural sunlight	PR-740	MS-75	BS Kinetics flat	DWS	2015.06.29	afternoon	20	W	exposed		sunny	none	0.9684432975	3.258366e+16
41	D	398	0.01596	3.2078e+16	8.425	2.07e+19	Stareso	La Bib	UH	natural sunlight	PR-740	MS-75	BS Kinetics flat	DWS	2015.06.29	afternoon	20	W	exposed		sunny	none	0.9684432975	3.312327e+16
42	D	398	0.01493	3.0008e+16	7.745	1.901e+19	Stareso	La Bib	UH	natural sunlight	PR-740	MS-75	BS Kinetics flat	DWS	2015.06.29	afternoon	20	W	exposed		sunny	none	0.9684432975	3.098561e+16
43	D	398	0.001012	2.034e+15	0.4757	1.156e+18	Stareso	La Bib	UH	natural sunlight	PR-740	MS-75	BS Kinetics flat	SDWS	2015.06.29	afternoon	20	W	exposed		sunny	none	0.9684432975	2.100297e+15
44	D	398	0.00106	2.1305e+15	0.5047	1.227e+18	Stareso	La Bib	UH	natural sunlight	PR-740	MS-75	BS Kinetics flat	SDWS	2015.06.29	afternoon	20	W	exposed		sunny	none	0.9684432975	2.199916e+15
45	D	398	0.001084	2.1787e+15	0.5143	1.251e+18	Stareso	La Bib	UH	natural sunlight	PR-740	MS-75	BS Kinetics flat	SDWS	2015.06.29	afternoon	20	W	exposed		sunny	none	0.9684432975	2.249726e+15
46	D	398	0.000142	2.8541e+14	0.06354	1.57e+17	Stareso	La Bib	UH	natural sunlight	PR-740	MS-75	BS Kinetics flat	Black	2015.06.29	afternoon	20	W	exposed		sunny	none	0.9684432975	2.947057e+14
47	D	398	0.000135	2.7134e+14	0.05977	1.477e+17	Stareso	La Bib	UH	natural sunlight	PR-740	MS-75	BS Kinetics flat	Black	2015.06.29	afternoon	20	W	exposed		sunny	none	0.9684432975	2.80178e+14
48	D	398	0.0001434	2.8822e+14	0.06455	1.593e+17	Stareso	La Bib	UH	natural sunlight	PR-740	MS-75	BS Kinetics flat	Black	2015.06.29	afternoon	20	W	exposed		sunny	none	0.9684432975	2.976113e+14
1	D	399	0.01752	3.5302e+16	8.106	1.989e+19	Stareso	La Bib	UH	natural sunlight	PR-740	MS-75	BS Kinetics flat	DWS	2015.06.29	afternoon	20	W	exposed		sunny	none	0.9604082351	3.675721e+16
2	D	399	0.01832	3.6914e+16	8.551	2.099e+19	Stareso	La Bib	UH	natural sunlight	PR-740	MS-75	BS Kinetics flat	DWS	2015.06.29	afternoon	20	W	exposed		sunny	none	0.9604082351	3.843562e+16
3	D	399	0.0168	3.3851e+16	7.564	1.854e+19	Stareso	La Bib	UH	natural sunlight	PR-740	MS-75	BS Kinetics flat	DWS	2015.06.29	afternoon	20	W	exposed		sunny	none	0.9604082351	3.524664e+16
4	D	399	0.001097	2.2104e+15	0.472	1.149e+18	Stareso	La Bib	UH	natural sunlight	PR-740	MS-75	BS Kinetics flat	SDWS	2015.06.29	afternoon	20	W	exposed		sunny	none	0.9604082351	2.301521e+15
5	D	399	0.00103	2.0754e+15	0.4471	1.089e+18	Stareso	La Bib	UH	natural sunlight	PR-740	MS-75	BS Kinetics flat	SDWS	2015.06.29	afternoon	20	W	exposed		sunny	none	0.9604082351	2.160955e+15
6	D	399	0.001149	2.3152e+15	0.4979	1.212e+18	Stareso	La Bib	UH	natural sunlight	PR-740	MS-75	BS Kinetics flat	SDWS	2015.06.29	afternoon	20	W	exposed		sunny	none	0.9604082351	2.410618e+15
7	D	399	0.0001814	3.6551e+14	0.0771	1.907e+17	Stareso	La Bib	UH	natural sunlight	PR-740	MS-75	BS Kinetics flat	Black	2015.06.29	afternoon	20	W	exposed		sunny	none	0.9604082351	3.805798e+14
8	D	399	0.000207	4.1709e+14	0.09189	2.279e+17	Stareso	La Bib	UH	natural sunlight	PR-740	MS-75	BS Kinetics flat	Black	2015.06.29	afternoon	20	W	exposed		sunny	none	0.9604082351	4.342889e+14
9	D	399	0.0001596	3.2159e+14	0.0669	1.656e+17	Stareso	La Bib	UH	natural sunlight	PR-740	MS-75	BS Kinetics flat	Black	2015.06.29	afternoon	20	W	exposed		sunny	none	0.9604082351	3.34843e+14
10	D	399	0.0004586	9.2406e+14	0.2994	7.658e+17	Stareso	La Bib	UH	natural sunlight	PR-740	MS-75	BS Kinetics flat	P1	2015.06.29	afternoon	20	W	exposed	Cystoseira sp.	sunny	none	0.9604082351	9.621493e+14
11	D	399	0.0004906	9.8853e+14	0.3234	8.249e+17	Stareso	La Bib	UH	natural sunlight	PR-740	MS-75	BS Kinetics flat	P1	2015.06.29	afternoon	20	W	exposed	Cystoseira sp.	sunny	none	0.9604082351	1.029286e+15
12	D	399	0.0004414	8.894e+14	0.2807	7.171e+17	Stareso	La Bib	UH	natural sunlight	PR-740	MS-75	BS Kinetics flat	P1	2015.06.29	afternoon	20	W	exposed	Cystoseira sp.	sunny	none	0.9604082351	9.260634e+14
13	D	399	0.001603	3.23e+15	1.045	2.635e+18	Stareso	La Bib	UH	natural sunlight	PR-740	MS-75	BS Kinetics flat	P2	2015.06.29	afternoon	20	W	exposed	Cystoseira sp.	sunny	none	0.9604082351	3.363117e+15
14	D	399	0.001058	2.1318e+15	0.6579	1.666e+18	Stareso	La Bib	UH	natural sunlight	PR-740	MS-75	BS Kinetics flat	P2	2015.06.29	afternoon	20	W	exposed	Cystoseira sp.	sunny	none	0.9604082351	2.219699e+15
15	D	399	0.001126	2.2688e+15	0.6979	1.765e+18	Stareso	La Bib	UH	natural sunlight	PR-740	MS-75	BS Kinetics flat	P2	2015.06.29	afternoon	20	W	exposed	Cystoseira sp.	sunny	none	0.9604082351	2.362364e+15
16	D	399	0.001001	2.017e+15	0.6694	1.698e+18	Stareso	La Bib	UH	natural sunlight	PR-740	MS-75	BS Kinetics flat	P3	2015.06.29	afternoon	20	W	exposed	Cystoseira sp.	sunny	none	0.9604082351	2.100112e+15
17	D	399	0.001159	2.3353e+15	0.7531	1.905e+18	Stareso	La Bib	UH	natural sunlight	PR-740	MS-75	BS Kinetics flat	P3	2015.06.29	afternoon	20	W	exposed	Cystoseira sp.	sunny	none	0.9604082351	2.431598e+15
18	D	399	0.001333	2.6859e+15	0.8979	2.275e+18	Stareso	La Bib	UH	natural sunlight	PR-740	MS-75	BS Kinetics flat	P3	2015.06.29	afternoon	20	W	exposed	Cystoseira sp.	sunny	none	0.9604082351	2.796653e+15
19	D	399	0.001899	3.8264e+15	1.283	3.23e+18	Stareso	La Bib	UH	natural sunlight	PR-740	MS-75	BS Kinetics flat	P4	2015.06.29	afternoon	20	W	exposed	Cystoseira sp.	sunny	none	0.9604082351	3.984129e+15
20	D	399	0.001787	3.6007e+15	1.168	2.939e+18	Stareso	La Bib	UH	natural sunlight	PR-740	MS-75	BS Kinetics flat	P4	2015.06.29	afternoon	20	W	exposed	Cystoseira sp.	sunny	none	0.9604082351	3.749151e+15
21	D	399	0.001761	3.5483e+15	1.15	2.893e+18	Stareso	La Bib	UH	natural sunlight	PR-740	MS-75	BS Kinetics flat	P4	2015.06.29	afternoon	20	W	exposed	Cystoseira sp.	sunny	none	0.9604082351	3.694603e+15
22	D	399	0.002324	4.6827e+15	1.397	3.497e+18	Stareso	La Bib	UH	natural sunlight	PR-740	MS-75	BS Kinetics flat	P5	2015.06.29	afternoon	20	W	exposed	Rock	sunny	none	0.9604082351	4.875785e+15
23	D	399	0.002381	4.7976e+15	1.422	3.558e+18	Stareso	La Bib	UH	natural sunlight	PR-740	MS-75	BS Kinetics flat	P5	2015.06.29	afternoon	20	W	exposed	Rock	sunny	none	0.9604082351	4.995372e+15
24	D	399	0.00206	4.1508e+15	1.264	3.169e+18	Stareso	La Bib	UH	natural sunlight	PR-740	MS-75	BS Kinetics flat	P5	2015.06.29	afternoon	20	W	exposed	Rock	sunny	none	0.9604082351	4.321909e+15
25	D	399	0.001183	2.3837e+15	0.7889	1.983e+18	Stareso	La Bib	UH	natural sunlight	PR-740	MS-75	BS Kinetics flat	P6	2015.06.29	afternoon	20	W	exposed	Dictyota linearis	sunny	none	0.9604082351	2.481951e+15
26	D	399	0.001186	2.3897e+15	0.8302	2.092e+18	Stareso	La Bib	UH	natural sunlight	PR-740	MS-75	BS Kinetics flat	P6	2015.06.29	afternoon	20	W	exposed	Dictyota linearis	sunny	none	0.9604082351	2.488245e+15
27	D	399	0.001161	2.3394e+15	0.7902	1.989e+18	Stareso	La Bib	UH	natural sunlight	PR-740	MS-75	BS Kinetics flat	P6	2015.06.29	afternoon	20	W	exposed	Dictyota linearis	sunny	none	0.9604082351	2.435794e+15
28	D	399	0.00059	1.1888e+15	0.3748	9.501e+17	Stareso	La Bib	UH	natural sunlight	PR-740	MS-75	BS Kinetics flat	P7	2015.06.29	afternoon	20	W	exposed	Dictyota linearis	sunny	none	0.9604082351	1.237828e+15
29	D	399	0.0005266	1.0611e+15	0.323	8.186e+17	Stareso	La Bib	UH	natural sunlight	PR-740	MS-75	BS Kinetics flat	P7	2015.06.29	afternoon	20	W	exposed	Dictyota linearis	sunny	none	0.9604082351	1.104814e+15
30	D	399	0.0006519	1.3135e+15	0.427	1.082e+18	Stareso	La Bib	UH	natural sunlight	PR-740	MS-75	BS Kinetics flat	P7	2015.06.29	afternoon	20	W	exposed	Dictyota linearis	sunny	none	0.9604082351	1.367695e+15
31	D	399	0.0007308	1.4725e+15	0.5198	1.324e+18	Stareso	La Bib	UH	natural sunlight	PR-740	MS-75	BS Kinetics flat	P8	2015.06.29	afternoon	20	W	exposed	Dictyota linearis	sunny	none	0.9604082351	1.533229e+15
32	D	399	0.0007569	1.5251e+15	0.5289	1.345e+18	Stareso	La Bib	UH	natural sunlight	PR-740	MS-75	BS Kinetics flat	P8	2015.06.29	afternoon	20	W	exposed	Dictyota linearis	sunny	none	0.9604082351	1.587987e+15
33	D	399	0.0006896	1.3895e+15	0.4707	1.197e+18	Stareso	La Bib	UH	natural sunlight	PR-740	MS-75	BS Kinetics flat	P8	2015.06.29	afternoon	20	W	exposed	Dictyota linearis	sunny	none	0.9604082351	1.446791e+15
34	D	399	0.0003479	7.01e+14	0.2193	5.576e+17	Stareso	La Bib	UH	natural sunlight	PR-740	MS-75	BS Kinetics flat	P9	2015.06.29	afternoon	20	W	exposed	Dictyota linearis	sunny	none	0.9604082351	7.298991e+14
35	D	399	0.0002496	5.0293e+14	0.1444	3.669e+17	Stareso	La Bib	UH	natural sunlight	PR-740	MS-75	BS Kinetics flat	P9	2015.06.29	afternoon	20	W	exposed	Dictyota linearis	sunny	none	0.9604082351	5.236643e+14
36	D	399	0.000218	4.3926e+14	0.1196	3.035e+17	Stareso	La Bib	UH	natural sunlight	PR-740	MS-75	BS Kinetics flat	P9	2015.06.29	afternoon	20	W	exposed	Dictyota linearis	sunny	none	0.9604082351	4.573671e+14
37	D	399	0.0003413	6.877e+14	0.2224	5.689e+17	Stareso	La Bib	UH	natural sunlight	PR-740	MS-75	BS Kinetics flat	P10	2015.06.29	afternoon	20	W	exposed	Dictyota linearis	sunny	none	0.9604082351	7.160522e+14
38	D	399	0.0004062	8.1847e+14	0.2704	6.918e+17	Stareso	La Bib	UH	natural sunlight	PR-740	MS-75	BS Kinetics flat	P10	2015.06.29	afternoon	20	W	exposed	Dictyota linearis	sunny	none	0.9604082351	8.522133e+14
39	D	399	0.0003542	7.137e+14	0.2312	5.91e+17	Stareso	La Bib	UH	natural sunlight	PR-740	MS-75	BS Kinetics flat	P10	2015.06.29	afternoon	20	W	exposed	Dictyota linearis	sunny	none	0.9604082351	7.431166e+14
40	D	399	0.01694	3.4133e+16	8.456	2.079e+19	Stareso	La Bib	UH	natural sunlight	PR-740	MS-75	BS Kinetics flat	DWS	2015.06.29	afternoon	20	W	exposed		sunny	none	0.9604082351	3.554036e+16
41	D	399	0.01724	3.4738e+16	8.425	2.07e+19	Stareso	La Bib	UH	natural sunlight	PR-740	MS-75	BS Kinetics flat	DWS	2015.06.29	afternoon	20	W	exposed		sunny	none	0.9604082351	3.616976e+16
42	D	399	0.01612	3.2481e+16	7.745	1.901e+19	Stareso	La Bib	UH	natural sunlight	PR-740	MS-75	BS Kinetics flat	DWS	2015.06.29	afternoon	20	W	exposed		sunny	none	0.9604082351	3.381999e+16
43	D	399	0.001094	2.2044e+15	0.4757	1.156e+18	Stareso	La Bib	UH	natural sunlight	PR-740	MS-75	BS Kinetics flat	SDWS	2015.06.29	afternoon	20	W	exposed		sunny	none	0.9604082351	2.295227e+15
44	D	399	0.001145	2.3071e+15	0.5047	1.227e+18	Stareso	La Bib	UH	natural sunlight	PR-740	MS-75	BS Kinetics flat	SDWS	2015.06.29	afternoon	20	W	exposed		sunny	none	0.9604082351	2.402226e+15
45	D	399	0.001173	2.3635e+15	0.5143	1.251e+18	Stareso	La Bib	UH	natural sunlight	PR-740	MS-75	BS Kinetics flat	SDWS	2015.06.29	afternoon	20	W	exposed		sunny	none	0.9604082351	2.460971e+15
46	D	399	0.0001522	3.0668e+14	0.06354	1.57e+17	Stareso	La Bib	UH	natural sunlight	PR-740	MS-75	BS Kinetics flat	Black	2015.06.29	afternoon	20	W	exposed		sunny	none	0.9604082351	3.193177e+14
47	D	399	0.0001444	2.9096e+14	0.05977	1.477e+17	Stareso	La Bib	UH	natural sunlight	PR-740	MS-75	BS Kinetics flat	Black	2015.06.29	afternoon	20	W	exposed		sunny	none	0.9604082351	3.029532e+14
48	D	399	0.0001541	3.105e+14	0.06455	1.593e+17	Stareso	La Bib	UH	natural sunlight	PR-740	MS-75	BS Kinetics flat	Black	2015.06.29	afternoon	20	W	exposed		sunny	none	0.9604082351	3.23304e+14
1	D	400	0.01916	3.8703e+16	8.106	1.989e+19	Stareso	La Bib	UH	natural sunlight	PR-740	MS-75	BS Kinetics flat	DWS	2015.06.29	afternoon	20	W	exposed		sunny	none	0.9200555696	4.206615e+16
2	D	400	0.02	4.04e+16	8.551	2.099e+19	Stareso	La Bib	UH	natural sunlight	PR-740	MS-75	BS Kinetics flat	DWS	2015.06.29	afternoon	20	W	exposed		sunny	none	0.9200555696	4.391039e+16
3	D	400	0.01833	3.7027e+16	7.564	1.854e+19	Stareso	La Bib	UH	natural sunlight	PR-740	MS-75	BS Kinetics flat	DWS	2015.06.29	afternoon	20	W	exposed		sunny	none	0.9200555696	4.024387e+16
4	D	400	0.001195	2.4139e+15	0.472	1.149e+18	Stareso	La Bib	UH	natural sunlight	PR-740	MS-75	BS Kinetics flat	SDWS	2015.06.29	afternoon	20	W	exposed		sunny	none	0.9200555696	2.623646e+15
5	D	400	0.001122	2.2664e+15	0.4471	1.089e+18	Stareso	La Bib	UH	natural sunlight	PR-740	MS-75	BS Kinetics flat	SDWS	2015.06.29	afternoon	20	W	exposed		sunny	none	0.9200555696	2.463373e+15
6	D	400	0.001259	2.5432e+15	0.4979	1.212e+18	Stareso	La Bib	UH	natural sunlight	PR-740	MS-75	BS Kinetics flat	SDWS	2015.06.29	afternoon	20	W	exposed		sunny	none	0.9200555696	2.764159e+15
7	D	400	0.0001979	3.9976e+14	0.0771	1.907e+17	Stareso	La Bib	UH	natural sunlight	PR-740	MS-75	BS Kinetics flat	Black	2015.06.29	afternoon	20	W	exposed		sunny	none	0.9200555696	4.344933e+14
8	D	400	0.0002252	4.549e+14	0.09189	2.279e+17	Stareso	La Bib	UH	natural sunlight	PR-740	MS-75	BS Kinetics flat	Black	2015.06.29	afternoon	20	W	exposed		sunny	none	0.9200555696	4.94431e+14
9	D	400	0.0001736	3.5067e+14	0.0669	1.656e+17	Stareso	La Bib	UH	natural sunlight	PR-740	MS-75	BS Kinetics flat	Black	2015.06.29	afternoon	20	W	exposed		sunny	none	0.9200555696	3.811422e+14
10	D	400	0.0004951	1.0001e+15	0.2994	7.658e+17	Stareso	La Bib	UH	natural sunlight	PR-740	MS-75	BS Kinetics flat	P1	2015.06.29	afternoon	20	W	exposed	Cystoseira sp.	sunny	none	0.9200555696	1.087002e+15
11	D	400	0.0005291	1.0688e+15	0.3234	8.249e+17	Stareso	La Bib	UH	natural sunlight	PR-740	MS-75	BS Kinetics flat	P1	2015.06.29	afternoon	20	W	exposed	Cystoseira sp.	sunny	none	0.9200555696	1.161649e+15
12	D	400	0.0004757	9.6091e+14	0.2807	7.171e+17	Stareso	La Bib	UH	natural sunlight	PR-740	MS-75	BS Kinetics flat	P1	2015.06.29	afternoon	20	W	exposed	Cystoseira sp.	sunny	none	0.9200555696	1.044409e+15
13	D	400	0.001731	3.4966e+15	1.045	2.635e+18	Stareso	La Bib	UH	natural sunlight	PR-740	MS-75	BS Kinetics flat	P2	2015.06.29	afternoon	20	W	exposed	Cystoseira sp.	sunny	none	0.9200555696	3.800444e+15
14	D	400	0.001137	2.2967e+15	0.6579	1.666e+18	Stareso	La Bib	UH	natural sunlight	PR-740	MS-75	BS Kinetics flat	P2	2015.06.29	afternoon	20	W	exposed	Cystoseira sp.	sunny	none	0.9200555696	2.496306e+15
15	D	400	0.001217	2.4583e+15	0.6979	1.765e+18	Stareso	La Bib	UH	natural sunlight	PR-740	MS-75	BS Kinetics flat	P2	2015.06.29	afternoon	20	W	exposed	Cystoseira sp.	sunny	none	0.9200555696	2.671947e+15
16	D	400	0.001078	2.1776e+15	0.6694	1.698e+18	Stareso	La Bib	UH	natural sunlight	PR-740	MS-75	BS Kinetics flat	P3	2015.06.29	afternoon	20	W	exposed	Cystoseira sp.	sunny	none	0.9200555696	2.36677e+15
17	D	400	0.001255	2.5351e+15	0.7531	1.905e+18	Stareso	La Bib	UH	natural sunlight	PR-740	MS-75	BS Kinetics flat	P3	2015.06.29	afternoon	20	W	exposed	Cystoseira sp.	sunny	none	0.9200555696	2.755377e+15
18	D	400	0.001441	2.9108e+15	0.8979	2.275e+18	Stareso	La Bib	UH	natural sunlight	PR-740	MS-75	BS Kinetics flat	P3	2015.06.29	afternoon	20	W	exposed	Cystoseira sp.	sunny	none	0.9200555696	3.163744e+15
19	D	400	0.00207	4.1814e+15	1.283	3.23e+18	Stareso	La Bib	UH	natural sunlight	PR-740	MS-75	BS Kinetics flat	P4	2015.06.29	afternoon	20	W	exposed	Cystoseira sp.	sunny	none	0.9200555696	4.544725e+15
20	D	400	0.001928	3.8946e+15	1.168	2.939e+18	Stareso	La Bib	UH	natural sunlight	PR-740	MS-75	BS Kinetics flat	P4	2015.06.29	afternoon	20	W	exposed	Cystoseira sp.	sunny	none	0.9200555696	4.232962e+15
21	D	400	0.001901	3.84e+15	1.15	2.893e+18	Stareso	La Bib	UH	natural sunlight	PR-740	MS-75	BS Kinetics flat	P4	2015.06.29	afternoon	20	W	exposed	Cystoseira sp.	sunny	none	0.9200555696	4.173683e+15
22	D	400	0.002519	5.0884e+15	1.397	3.497e+18	Stareso	La Bib	UH	natural sunlight	PR-740	MS-75	BS Kinetics flat	P5	2015.06.29	afternoon	20	W	exposed	Rock	sunny	none	0.9200555696	5.530514e+15
23	D	400	0.002575	5.2015e+15	1.422	3.558e+18	Stareso	La Bib	UH	natural sunlight	PR-740	MS-75	BS Kinetics flat	P5	2015.06.29	afternoon	20	W	exposed	Rock	sunny	none	0.9200555696	5.653463e+15
24	D	400	0.00223	4.5046e+15	1.264	3.169e+18	Stareso	La Bib	UH	natural sunlight	PR-740	MS-75	BS Kinetics flat	P5	2015.06.29	afternoon	20	W	exposed	Rock	sunny	none	0.9200555696	4.896009e+15
25	D	400	0.001283	2.5917e+15	0.7889	1.983e+18	Stareso	La Bib	UH	natural sunlight	PR-740	MS-75	BS Kinetics flat	P6	2015.06.29	afternoon	20	W	exposed	Dictyota linearis	sunny	none	0.9200555696	2.816852e+15
26	D	400	0.001288	2.6018e+15	0.8302	2.092e+18	Stareso	La Bib	UH	natural sunlight	PR-740	MS-75	BS Kinetics flat	P6	2015.06.29	afternoon	20	W	exposed	Dictyota linearis	sunny	none	0.9200555696	2.827829e+15
27	D	400	0.001257	2.5391e+15	0.7902	1.989e+18	Stareso	La Bib	UH	natural sunlight	PR-740	MS-75	BS Kinetics flat	P6	2015.06.29	afternoon	20	W	exposed	Dictyota linearis	sunny	none	0.9200555696	2.759768e+15
28	D	400	0.0006373	1.2873e+15	0.3748	9.501e+17	Stareso	La Bib	UH	natural sunlight	PR-740	MS-75	BS Kinetics flat	P7	2015.06.29	afternoon	20	W	exposed	Dictyota linearis	sunny	none	0.9200555696	1.399205e+15
29	D	400	0.0005689	1.1492e+15	0.323	8.186e+17	Stareso	La Bib	UH	natural sunlight	PR-740	MS-75	BS Kinetics flat	P7	2015.06.29	afternoon	20	W	exposed	Dictyota linearis	sunny	none	0.9200555696	1.249031e+15
30	D	400	0.0007036	1.4213e+15	0.427	1.082e+18	Stareso	La Bib	UH	natural sunlight	PR-740	MS-75	BS Kinetics flat	P7	2015.06.29	afternoon	20	W	exposed	Dictyota linearis	sunny	none	0.9200555696	1.544768e+15
31	D	400	0.0007898	1.5954e+15	0.5198	1.324e+18	Stareso	La Bib	UH	natural sunlight	PR-740	MS-75	BS Kinetics flat	P8	2015.06.29	afternoon	20	W	exposed	Dictyota linearis	sunny	none	0.9200555696	1.734021e+15
32	D	400	0.0008166	1.6495e+15	0.5289	1.345e+18	Stareso	La Bib	UH	natural sunlight	PR-740	MS-75	BS Kinetics flat	P8	2015.06.29	afternoon	20	W	exposed	Dictyota linearis	sunny	none	0.9200555696	1.792861e+15
33	D	400	0.0007472	1.5093e+15	0.4707	1.197e+18	Stareso	La Bib	UH	natural sunlight	PR-740	MS-75	BS Kinetics flat	P8	2015.06.29	afternoon	20	W	exposed	Dictyota linearis	sunny	none	0.9200555696	1.640492e+15
34	D	400	0.0003746	7.5669e+14	0.2193	5.576e+17	Stareso	La Bib	UH	natural sunlight	PR-740	MS-75	BS Kinetics flat	P9	2015.06.29	afternoon	20	W	exposed	Dictyota linearis	sunny	none	0.9200555696	8.224416e+14
35	D	400	0.0002691	5.4358e+14	0.1444	3.669e+17	Stareso	La Bib	UH	natural sunlight	PR-740	MS-75	BS Kinetics flat	P9	2015.06.29	afternoon	20	W	exposed	Dictyota linearis	sunny	none	0.9200555696	5.908143e+14
36	D	400	0.0002351	4.749e+14	0.1196	3.035e+17	Stareso	La Bib	UH	natural sunlight	PR-740	MS-75	BS Kinetics flat	P9	2015.06.29	afternoon	20	W	exposed	Dictyota linearis	sunny	none	0.9200555696	5.161666e+14
37	D	400	0.0003701	7.476e+14	0.2224	5.689e+17	Stareso	La Bib	UH	natural sunlight	PR-740	MS-75	BS Kinetics flat	P10	2015.06.29	afternoon	20	W	exposed	Dictyota linearis	sunny	none	0.9200555696	8.125618e+14
38	D	400	0.0004396	8.8799e+14	0.2704	6.918e+17	Stareso	La Bib	UH	natural sunlight	PR-740	MS-75	BS Kinetics flat	P10	2015.06.29	afternoon	20	W	exposed	Dictyota linearis	sunny	none	0.9200555696	9.651504e+14
39	D	400	0.0003804	7.6841e+14	0.2312	5.91e+17	Stareso	La Bib	UH	natural sunlight	PR-740	MS-75	BS Kinetics flat	P10	2015.06.29	afternoon	20	W	exposed	Dictyota linearis	sunny	none	0.9200555696	8.351756e+14
40	D	400	0.01853	3.7431e+16	8.456	2.079e+19	Stareso	La Bib	UH	natural sunlight	PR-740	MS-75	BS Kinetics flat	DWS	2015.06.29	afternoon	20	W	exposed		sunny	none	0.9200555696	4.068298e+16
41	D	400	0.01886	3.8097e+16	8.425	2.07e+19	Stareso	La Bib	UH	natural sunlight	PR-740	MS-75	BS Kinetics flat	DWS	2015.06.29	afternoon	20	W	exposed		sunny	none	0.9200555696	4.14075e+16
42	D	400	0.01759	3.5532e+16	7.745	1.901e+19	Stareso	La Bib	UH	natural sunlight	PR-740	MS-75	BS Kinetics flat	DWS	2015.06.29	afternoon	20	W	exposed		sunny	none	0.9200555696	3.861919e+16
43	D	400	0.001192	2.4078e+15	0.4757	1.156e+18	Stareso	La Bib	UH	natural sunlight	PR-740	MS-75	BS Kinetics flat	SDWS	2015.06.29	afternoon	20	W	exposed		sunny	none	0.9200555696	2.617059e+15
44	D	400	0.001251	2.527e+15	0.5047	1.227e+18	Stareso	La Bib	UH	natural sunlight	PR-740	MS-75	BS Kinetics flat	SDWS	2015.06.29	afternoon	20	W	exposed		sunny	none	0.9200555696	2.746595e+15
45	D	400	0.001282	2.5896e+15	0.5143	1.251e+18	Stareso	La Bib	UH	natural sunlight	PR-740	MS-75	BS Kinetics flat	SDWS	2015.06.29	afternoon	20	W	exposed		sunny	none	0.9200555696	2.814656e+15
46	D	400	0.0001654	3.3411e+14	0.06354	1.57e+17	Stareso	La Bib	UH	natural sunlight	PR-740	MS-75	BS Kinetics flat	Black	2015.06.29	afternoon	20	W	exposed		sunny	none	0.9200555696	3.631389e+14
47	D	400	0.000157	3.1714e+14	0.05977	1.477e+17	Stareso	La Bib	UH	natural sunlight	PR-740	MS-75	BS Kinetics flat	Black	2015.06.29	afternoon	20	W	exposed		sunny	none	0.9200555696	3.446966e+14
48	D	400	0.0001674	3.3815e+14	0.06455	1.593e+17	Stareso	La Bib	UH	natural sunlight	PR-740	MS-75	BS Kinetics flat	Black	2015.06.29	afternoon	20	W	exposed		sunny	none	0.9200555696	3.6753e+14
1	D	401	0.02068	4.1878e+16	8.106	1.989e+19	Stareso	La Bib	UH	natural sunlight	PR-740	MS-75	BS Kinetics flat	DWS	2015.06.29	afternoon	20	W	exposed		sunny	none	0.8672464214	4.828851e+16
2	D	401	0.02166	4.3863e+16	8.551	2.099e+19	Stareso	La Bib	UH	natural sunlight	PR-740	MS-75	BS Kinetics flat	DWS	2015.06.29	afternoon	20	W	exposed		sunny	none	0.8672464214	5.057684e+16
3	D	401	0.01979	4.0076e+16	7.564	1.854e+19	Stareso	La Bib	UH	natural sunlight	PR-740	MS-75	BS Kinetics flat	DWS	2015.06.29	afternoon	20	W	exposed		sunny	none	0.8672464214	4.621033e+16
4	D	401	0.001288	2.6083e+15	0.472	1.149e+18	Stareso	La Bib	UH	natural sunlight	PR-740	MS-75	BS Kinetics flat	SDWS	2015.06.29	afternoon	20	W	exposed		sunny	none	0.8672464214	3.007524e+15
5	D	401	0.001215	2.4604e+15	0.4471	1.089e+18	Stareso	La Bib	UH	natural sunlight	PR-740	MS-75	BS Kinetics flat	SDWS	2015.06.29	afternoon	20	W	exposed		sunny	none	0.8672464214	2.837066e+15
6	D	401	0.001363	2.7601e+15	0.4979	1.212e+18	Stareso	La Bib	UH	natural sunlight	PR-740	MS-75	BS Kinetics flat	SDWS	2015.06.29	afternoon	20	W	exposed		sunny	none	0.8672464214	3.182652e+15
7	D	401	0.0002126	4.3053e+14	0.0771	1.907e+17	Stareso	La Bib	UH	natural sunlight	PR-740	MS-75	BS Kinetics flat	Black	2015.06.29	afternoon	20	W	exposed		sunny	none	0.8672464214	4.964283e+14
8	D	401	0.0002423	4.9067e+14	0.09189	2.279e+17	Stareso	La Bib	UH	natural sunlight	PR-740	MS-75	BS Kinetics flat	Black	2015.06.29	afternoon	20	W	exposed		sunny	none	0.8672464214	5.657788e+14
9	D	401	0.0001862	3.7706e+14	0.0669	1.656e+17	Stareso	La Bib	UH	natural sunlight	PR-740	MS-75	BS Kinetics flat	Black	2015.06.29	afternoon	20	W	exposed		sunny	none	0.8672464214	4.347834e+14
10	D	401	0.0005271	1.0674e+15	0.2994	7.658e+17	Stareso	La Bib	UH	natural sunlight	PR-740	MS-75	BS Kinetics flat	P1	2015.06.29	afternoon	20	W	exposed	Cystoseira sp.	sunny	none	0.8672464214	1.230796e+15
11	D	401	0.0005674	1.149e+15	0.3234	8.249e+17	Stareso	La Bib	UH	natural sunlight	PR-740	MS-75	BS Kinetics flat	P1	2015.06.29	afternoon	20	W	exposed	Cystoseira sp.	sunny	none	0.8672464214	1.324898e+15
12	D	401	0.0005058	1.0243e+15	0.2807	7.171e+17	Stareso	La Bib	UH	natural sunlight	PR-740	MS-75	BS Kinetics flat	P1	2015.06.29	afternoon	20	W	exposed	Cystoseira sp.	sunny	none	0.8672464214	1.18106e+15
13	D	401	0.00185	3.7463e+15	1.045	2.635e+18	Stareso	La Bib	UH	natural sunlight	PR-740	MS-75	BS Kinetics flat	P2	2015.06.29	afternoon	20	W	exposed	Cystoseira sp.	sunny	none	0.8672464214	4.319813e+15
14	D	401	0.001219	2.4685e+15	0.6579	1.666e+18	Stareso	La Bib	UH	natural sunlight	PR-740	MS-75	BS Kinetics flat	P2	2015.06.29	afternoon	20	W	exposed	Cystoseira sp.	sunny	none	0.8672464214	2.846407e+15
15	D	401	0.0013	2.6326e+15	0.6979	1.765e+18	Stareso	La Bib	UH	natural sunlight	PR-740	MS-75	BS Kinetics flat	P2	2015.06.29	afternoon	20	W	exposed	Cystoseira sp.	sunny	none	0.8672464214	3.035544e+15
16	D	401	0.001155	2.3389e+15	0.6694	1.698e+18	Stareso	La Bib	UH	natural sunlight	PR-740	MS-75	BS Kinetics flat	P3	2015.06.29	afternoon	20	W	exposed	Cystoseira sp.	sunny	none	0.8672464214	2.696964e+15
17	D	401	0.001344	2.7217e+15	0.7531	1.905e+18	Stareso	La Bib	UH	natural sunlight	PR-740	MS-75	BS Kinetics flat	P3	2015.06.29	afternoon	20	W	exposed	Cystoseira sp.	sunny	none	0.8672464214	3.138286e+15
18	D	401	0.001546	3.1307e+15	0.8979	2.275e+18	Stareso	La Bib	UH	natural sunlight	PR-740	MS-75	BS Kinetics flat	P3	2015.06.29	afternoon	20	W	exposed	Cystoseira sp.	sunny	none	0.8672464214	3.609963e+15
19	D	401	0.00221	4.4754e+15	1.283	3.23e+18	Stareso	La Bib	UH	natural sunlight	PR-740	MS-75	BS Kinetics flat	P4	2015.06.29	afternoon	20	W	exposed	Cystoseira sp.	sunny	none	0.8672464214	5.160425e+15
20	D	401	0.002068	4.1878e+15	1.168	2.939e+18	Stareso	La Bib	UH	natural sunlight	PR-740	MS-75	BS Kinetics flat	P4	2015.06.29	afternoon	20	W	exposed	Cystoseira sp.	sunny	none	0.8672464214	4.828851e+15
21	D	401	0.00204	4.1311e+15	1.15	2.893e+18	Stareso	La Bib	UH	natural sunlight	PR-740	MS-75	BS Kinetics flat	P4	2015.06.29	afternoon	20	W	exposed	Cystoseira sp.	sunny	none	0.8672464214	4.76347e+15
22	D	401	0.002707	5.4818e+15	1.397	3.497e+18	Stareso	La Bib	UH	natural sunlight	PR-740	MS-75	BS Kinetics flat	P5	2015.06.29	afternoon	20	W	exposed	Rock	sunny	none	0.8672464214	6.320937e+15
23	D	401	0.00276	5.5891e+15	1.422	3.558e+18	Stareso	La Bib	UH	natural sunlight	PR-740	MS-75	BS Kinetics flat	P5	2015.06.29	afternoon	20	W	exposed	Rock	sunny	none	0.8672464214	6.444694e+15
24	D	401	0.002387	4.8338e+15	1.264	3.169e+18	Stareso	La Bib	UH	natural sunlight	PR-740	MS-75	BS Kinetics flat	P5	2015.06.29	afternoon	20	W	exposed	Rock	sunny	none	0.8672464214	5.573726e+15
25	D	401	0.001379	2.7925e+15	0.7889	1.983e+18	Stareso	La Bib	UH	natural sunlight	PR-740	MS-75	BS Kinetics flat	P6	2015.06.29	afternoon	20	W	exposed	Dictyota linearis	sunny	none	0.8672464214	3.220012e+15
26	D	401	0.001383	2.8006e+15	0.8302	2.092e+18	Stareso	La Bib	UH	natural sunlight	PR-740	MS-75	BS Kinetics flat	P6	2015.06.29	afternoon	20	W	exposed	Dictyota linearis	sunny	none	0.8672464214	3.229352e+15
27	D	401	0.001348	2.7298e+15	0.7902	1.989e+18	Stareso	La Bib	UH	natural sunlight	PR-740	MS-75	BS Kinetics flat	P6	2015.06.29	afternoon	20	W	exposed	Dictyota linearis	sunny	none	0.8672464214	3.147626e+15
28	D	401	0.0006847	1.3866e+15	0.3748	9.501e+17	Stareso	La Bib	UH	natural sunlight	PR-740	MS-75	BS Kinetics flat	P7	2015.06.29	afternoon	20	W	exposed	Dictyota linearis	sunny	none	0.8672464214	1.598798e+15
29	D	401	0.0006088	1.2329e+15	0.323	8.186e+17	Stareso	La Bib	UH	natural sunlight	PR-740	MS-75	BS Kinetics flat	P7	2015.06.29	afternoon	20	W	exposed	Dictyota linearis	sunny	none	0.8672464214	1.421569e+15
30	D	401	0.0007519	1.5226e+15	0.427	1.082e+18	Stareso	La Bib	UH	natural sunlight	PR-740	MS-75	BS Kinetics flat	P7	2015.06.29	afternoon	20	W	exposed	Dictyota linearis	sunny	none	0.8672464214	1.755712e+15
31	D	401	0.000848	1.7172e+15	0.5198	1.324e+18	Stareso	La Bib	UH	natural sunlight	PR-740	MS-75	BS Kinetics flat	P8	2015.06.29	afternoon	20	W	exposed	Dictyota linearis	sunny	none	0.8672464214	1.980109e+15
32	D	401	0.0008756	1.7731e+15	0.5289	1.345e+18	Stareso	La Bib	UH	natural sunlight	PR-740	MS-75	BS Kinetics flat	P8	2015.06.29	afternoon	20	W	exposed	Dictyota linearis	sunny	none	0.8672464214	2.044556e+15
33	D	401	0.0008035	1.6271e+15	0.4707	1.197e+18	Stareso	La Bib	UH	natural sunlight	PR-740	MS-75	BS Kinetics flat	P8	2015.06.29	afternoon	20	W	exposed	Dictyota linearis	sunny	none	0.8672464214	1.8762e+15
34	D	401	0.000402	8.1407e+14	0.2193	5.576e+17	Stareso	La Bib	UH	natural sunlight	PR-740	MS-75	BS Kinetics flat	P9	2015.06.29	afternoon	20	W	exposed	Dictyota linearis	sunny	none	0.8672464214	9.386837e+14
35	D	401	0.0002894	5.8605e+14	0.1444	3.669e+17	Stareso	La Bib	UH	natural sunlight	PR-740	MS-75	BS Kinetics flat	P9	2015.06.29	afternoon	20	W	exposed	Dictyota linearis	sunny	none	0.8672464214	6.757589e+14
36	D	401	0.0002513	5.089e+14	0.1196	3.035e+17	Stareso	La Bib	UH	natural sunlight	PR-740	MS-75	BS Kinetics flat	P9	2015.06.29	afternoon	20	W	exposed	Dictyota linearis	sunny	none	0.8672464214	5.867941e+14
37	D	401	0.0003947	7.9929e+14	0.2224	5.689e+17	Stareso	La Bib	UH	natural sunlight	PR-740	MS-75	BS Kinetics flat	P10	2015.06.29	afternoon	20	W	exposed	Dictyota linearis	sunny	none	0.8672464214	9.21638e+14
38	D	401	0.0004699	9.5157e+14	0.2704	6.918e+17	Stareso	La Bib	UH	natural sunlight	PR-740	MS-75	BS Kinetics flat	P10	2015.06.29	afternoon	20	W	exposed	Dictyota linearis	sunny	none	0.8672464214	1.097233e+15
39	D	401	0.0004084	8.2703e+14	0.2312	5.91e+17	Stareso	La Bib	UH	natural sunlight	PR-740	MS-75	BS Kinetics flat	P10	2015.06.29	afternoon	20	W	exposed	Dictyota linearis	sunny	none	0.8672464214	9.536279e+14
40	D	401	0.02007	4.0643e+16	8.456	2.079e+19	Stareso	La Bib	UH	natural sunlight	PR-740	MS-75	BS Kinetics flat	DWS	2015.06.29	afternoon	20	W	exposed		sunny	none	0.8672464214	4.686414e+16
41	D	401	0.02038	4.1271e+16	8.425	2.07e+19	Stareso	La Bib	UH	natural sunlight	PR-740	MS-75	BS Kinetics flat	DWS	2015.06.29	afternoon	20	W	exposed		sunny	none	0.8672464214	4.7588e+16
42	D	401	0.01907	3.8618e+16	7.745	1.901e+19	Stareso	La Bib	UH	natural sunlight	PR-740	MS-75	BS Kinetics flat	DWS	2015.06.29	afternoon	20	W	exposed		sunny	none	0.8672464214	4.45291e+16
43	D	401	0.001284	2.6002e+15	0.4757	1.156e+18	Stareso	La Bib	UH	natural sunlight	PR-740	MS-75	BS Kinetics flat	SDWS	2015.06.29	afternoon	20	W	exposed		sunny	none	0.8672464214	2.998184e+15
44	D	401	0.001353	2.7399e+15	0.5047	1.227e+18	Stareso	La Bib	UH	natural sunlight	PR-740	MS-75	BS Kinetics flat	SDWS	2015.06.29	afternoon	20	W	exposed		sunny	none	0.8672464214	3.159301e+15
45	D	401	0.001382	2.7986e+15	0.5143	1.251e+18	Stareso	La Bib	UH	natural sunlight	PR-740	MS-75	BS Kinetics flat	SDWS	2015.06.29	afternoon	20	W	exposed		sunny	none	0.8672464214	3.227017e+15
46	D	401	0.0001784	3.6127e+14	0.06354	1.57e+17	Stareso	La Bib	UH	natural sunlight	PR-740	MS-75	BS Kinetics flat	Black	2015.06.29	afternoon	20	W	exposed		sunny	none	0.8672464214	4.165701e+14
47	D	401	0.0001686	3.4142e+14	0.05977	1.477e+17	Stareso	La Bib	UH	natural sunlight	PR-740	MS-75	BS Kinetics flat	Black	2015.06.29	afternoon	20	W	exposed		sunny	none	0.8672464214	3.936868e+14
48	D	401	0.0001799	3.6431e+14	0.06455	1.593e+17	Stareso	La Bib	UH	natural sunlight	PR-740	MS-75	BS Kinetics flat	Black	2015.06.29	afternoon	20	W	exposed		sunny	none	0.8672464214	4.200726e+14
1	D	402	0.02166	4.3972e+16	8.106	1.989e+19	Stareso	La Bib	UH	natural sunlight	PR-740	MS-75	BS Kinetics flat	DWS	2015.06.29	afternoon	20	W	exposed		sunny	none	0.865072531	5.083038e+16
2	D	402	0.02262	4.5921e+16	8.551	2.099e+19	Stareso	La Bib	UH	natural sunlight	PR-740	MS-75	BS Kinetics flat	DWS	2015.06.29	afternoon	20	W	exposed		sunny	none	0.865072531	5.308325e+16
3	D	402	0.0207	4.2023e+16	7.564	1.854e+19	Stareso	La Bib	UH	natural sunlight	PR-740	MS-75	BS Kinetics flat	DWS	2015.06.29	afternoon	20	W	exposed		sunny	none	0.865072531	4.857751e+16
4	D	402	0.001349	2.7386e+15	0.472	1.149e+18	Stareso	La Bib	UH	natural sunlight	PR-740	MS-75	BS Kinetics flat	SDWS	2015.06.29	afternoon	20	W	exposed		sunny	none	0.865072531	3.165752e+15
5	D	402	0.001268	2.5742e+15	0.4471	1.089e+18	Stareso	La Bib	UH	natural sunlight	PR-740	MS-75	BS Kinetics flat	SDWS	2015.06.29	afternoon	20	W	exposed		sunny	none	0.865072531	2.975666e+15
6	D	402	0.001425	2.8929e+15	0.4979	1.212e+18	Stareso	La Bib	UH	natural sunlight	PR-740	MS-75	BS Kinetics flat	SDWS	2015.06.29	afternoon	20	W	exposed		sunny	none	0.865072531	3.344104e+15
7	D	402	0.0002222	4.5109e+14	0.0771	1.907e+17	Stareso	La Bib	UH	natural sunlight	PR-740	MS-75	BS Kinetics flat	Black	2015.06.29	afternoon	20	W	exposed		sunny	none	0.865072531	5.214455e+14
8	D	402	0.0002514	5.1037e+14	0.09189	2.279e+17	Stareso	La Bib	UH	natural sunlight	PR-740	MS-75	BS Kinetics flat	Black	2015.06.29	afternoon	20	W	exposed		sunny	none	0.865072531	5.899703e+14
9	D	402	0.000194	3.9384e+14	0.0669	1.656e+17	Stareso	La Bib	UH	natural sunlight	PR-740	MS-75	BS Kinetics flat	Black	2015.06.29	afternoon	20	W	exposed		sunny	none	0.865072531	4.552675e+14
10	D	402	0.0005536	1.1239e+15	0.2994	7.658e+17	Stareso	La Bib	UH	natural sunlight	PR-740	MS-75	BS Kinetics flat	P1	2015.06.29	afternoon	20	W	exposed	Cystoseira sp.	sunny	none	0.865072531	1.299155e+15
11	D	402	0.0005948	1.2075e+15	0.3234	8.249e+17	Stareso	La Bib	UH	natural sunlight	PR-740	MS-75	BS Kinetics flat	P1	2015.06.29	afternoon	20	W	exposed	Cystoseira sp.	sunny	none	0.865072531	1.395841e+15
12	D	402	0.0005311	1.0782e+15	0.2807	7.171e+17	Stareso	La Bib	UH	natural sunlight	PR-740	MS-75	BS Kinetics flat	P1	2015.06.29	afternoon	20	W	exposed	Cystoseira sp.	sunny	none	0.865072531	1.246353e+15
13	D	402	0.001953	3.9648e+15	1.045	2.635e+18	Stareso	La Bib	UH	natural sunlight	PR-740	MS-75	BS Kinetics flat	P2	2015.06.29	afternoon	20	W	exposed	Cystoseira sp.	sunny	none	0.865072531	4.583183e+15
14	D	402	0.001279	2.5965e+15	0.6579	1.666e+18	Stareso	La Bib	UH	natural sunlight	PR-740	MS-75	BS Kinetics flat	P2	2015.06.29	afternoon	20	W	exposed	Cystoseira sp.	sunny	none	0.865072531	3.00148e+15
15	D	402	0.001364	2.7691e+15	0.6979	1.765e+18	Stareso	La Bib	UH	natural sunlight	PR-740	MS-75	BS Kinetics flat	P2	2015.06.29	afternoon	20	W	exposed	Cystoseira sp.	sunny	none	0.865072531	3.200953e+15
16	D	402	0.001212	2.4605e+15	0.6694	1.698e+18	Stareso	La Bib	UH	natural sunlight	PR-740	MS-75	BS Kinetics flat	P3	2015.06.29	afternoon	20	W	exposed	Cystoseira sp.	sunny	none	0.865072531	2.844248e+15
17	D	402	0.001415	2.8726e+15	0.7531	1.905e+18	Stareso	La Bib	UH	natural sunlight	PR-740	MS-75	BS Kinetics flat	P3	2015.06.29	afternoon	20	W	exposed	Cystoseira sp.	sunny	none	0.865072531	3.320637e+15
18	D	402	0.001621	3.2908e+15	0.8979	2.275e+18	Stareso	La Bib	UH	natural sunlight	PR-740	MS-75	BS Kinetics flat	P3	2015.06.29	afternoon	20	W	exposed	Cystoseira sp.	sunny	none	0.865072531	3.804065e+15
19	D	402	0.002331	4.7322e+15	1.283	3.23e+18	Stareso	La Bib	UH	natural sunlight	PR-740	MS-75	BS Kinetics flat	P4	2015.06.29	afternoon	20	W	exposed	Cystoseira sp.	sunny	none	0.865072531	5.47025e+15
20	D	402	0.002173	4.4114e+15	1.168	2.939e+18	Stareso	La Bib	UH	natural sunlight	PR-740	MS-75	BS Kinetics flat	P4	2015.06.29	afternoon	20	W	exposed	Cystoseira sp.	sunny	none	0.865072531	5.099465e+15
21	D	402	0.002148	4.3607e+15	1.15	2.893e+18	Stareso	La Bib	UH	natural sunlight	PR-740	MS-75	BS Kinetics flat	P4	2015.06.29	afternoon	20	W	exposed	Cystoseira sp.	sunny	none	0.865072531	5.040797e+15
22	D	402	0.002842	5.7695e+15	1.397	3.497e+18	Stareso	La Bib	UH	natural sunlight	PR-740	MS-75	BS Kinetics flat	P5	2015.06.29	afternoon	20	W	exposed	Rock	sunny	none	0.865072531	6.669434e+15
23	D	402	0.002907	5.9015e+15	1.422	3.558e+18	Stareso	La Bib	UH	natural sunlight	PR-740	MS-75	BS Kinetics flat	P5	2015.06.29	afternoon	20	W	exposed	Rock	sunny	none	0.865072531	6.821972e+15
24	D	402	0.00251	5.0956e+15	1.264	3.169e+18	Stareso	La Bib	UH	natural sunlight	PR-740	MS-75	BS Kinetics flat	P5	2015.06.29	afternoon	20	W	exposed	Rock	sunny	none	0.865072531	5.890316e+15
25	D	402	0.00145	2.9436e+15	0.7889	1.983e+18	Stareso	La Bib	UH	natural sunlight	PR-740	MS-75	BS Kinetics flat	P6	2015.06.29	afternoon	20	W	exposed	Dictyota linearis	sunny	none	0.865072531	3.402772e+15
26	D	402	0.001449	2.9416e+15	0.8302	2.092e+18	Stareso	La Bib	UH	natural sunlight	PR-740	MS-75	BS Kinetics flat	P6	2015.06.29	afternoon	20	W	exposed	Dictyota linearis	sunny	none	0.865072531	3.400426e+15
27	D	402	0.001415	2.8726e+15	0.7902	1.989e+18	Stareso	La Bib	UH	natural sunlight	PR-740	MS-75	BS Kinetics flat	P6	2015.06.29	afternoon	20	W	exposed	Dictyota linearis	sunny	none	0.865072531	3.320637e+15
28	D	402	0.0007186	1.4588e+15	0.3748	9.501e+17	Stareso	La Bib	UH	natural sunlight	PR-740	MS-75	BS Kinetics flat	P7	2015.06.29	afternoon	20	W	exposed	Dictyota linearis	sunny	none	0.865072531	1.686367e+15
29	D	402	0.0006399	1.2991e+15	0.323	8.186e+17	Stareso	La Bib	UH	natural sunlight	PR-740	MS-75	BS Kinetics flat	P7	2015.06.29	afternoon	20	W	exposed	Dictyota linearis	sunny	none	0.865072531	1.501679e+15
30	D	402	0.0007943	1.6125e+15	0.427	1.082e+18	Stareso	La Bib	UH	natural sunlight	PR-740	MS-75	BS Kinetics flat	P7	2015.06.29	afternoon	20	W	exposed	Dictyota linearis	sunny	none	0.865072531	1.864015e+15
31	D	402	0.0008924	1.8117e+15	0.5198	1.324e+18	Stareso	La Bib	UH	natural sunlight	PR-740	MS-75	BS Kinetics flat	P8	2015.06.29	afternoon	20	W	exposed	Dictyota linearis	sunny	none	0.865072531	2.09423e+15
32	D	402	0.0009209	1.8695e+15	0.5289	1.345e+18	Stareso	La Bib	UH	natural sunlight	PR-740	MS-75	BS Kinetics flat	P8	2015.06.29	afternoon	20	W	exposed	Dictyota linearis	sunny	none	0.865072531	2.161113e+15
33	D	402	0.0008432	1.7118e+15	0.4707	1.197e+18	Stareso	La Bib	UH	natural sunlight	PR-740	MS-75	BS Kinetics flat	P8	2015.06.29	afternoon	20	W	exposed	Dictyota linearis	sunny	none	0.865072531	1.978771e+15
34	D	402	0.0004212	8.5508e+14	0.2193	5.576e+17	Stareso	La Bib	UH	natural sunlight	PR-740	MS-75	BS Kinetics flat	P9	2015.06.29	afternoon	20	W	exposed	Dictyota linearis	sunny	none	0.865072531	9.884467e+14
35	D	402	0.0003025	6.1411e+14	0.1444	3.669e+17	Stareso	La Bib	UH	natural sunlight	PR-740	MS-75	BS Kinetics flat	P9	2015.06.29	afternoon	20	W	exposed	Dictyota linearis	sunny	none	0.865072531	7.098887e+14
36	D	402	0.0002632	5.3432e+14	0.1196	3.035e+17	Stareso	La Bib	UH	natural sunlight	PR-740	MS-75	BS Kinetics flat	P9	2015.06.29	afternoon	20	W	exposed	Dictyota linearis	sunny	none	0.865072531	6.176619e+14
37	D	402	0.0004134	8.3924e+14	0.2224	5.689e+17	Stareso	La Bib	UH	natural sunlight	PR-740	MS-75	BS Kinetics flat	P10	2015.06.29	afternoon	20	W	exposed	Dictyota linearis	sunny	none	0.865072531	9.701422e+14
38	D	402	0.0004937	1.0023e+15	0.2704	6.918e+17	Stareso	La Bib	UH	natural sunlight	PR-740	MS-75	BS Kinetics flat	P10	2015.06.29	afternoon	20	W	exposed	Dictyota linearis	sunny	none	0.865072531	1.158585e+15
39	D	402	0.0004277	8.6827e+14	0.2312	5.91e+17	Stareso	La Bib	UH	natural sunlight	PR-740	MS-75	BS Kinetics flat	P10	2015.06.29	afternoon	20	W	exposed	Dictyota linearis	sunny	none	0.865072531	1.003701e+15
40	D	402	0.02102	4.2673e+16	8.456	2.079e+19	Stareso	La Bib	UH	natural sunlight	PR-740	MS-75	BS Kinetics flat	DWS	2015.06.29	afternoon	20	W	exposed		sunny	none	0.865072531	4.932847e+16
41	D	402	0.02132	4.3282e+16	8.425	2.07e+19	Stareso	La Bib	UH	natural sunlight	PR-740	MS-75	BS Kinetics flat	DWS	2015.06.29	afternoon	20	W	exposed		sunny	none	0.865072531	5.003249e+16
42	D	402	0.01997	4.0541e+16	7.745	1.901e+19	Stareso	La Bib	UH	natural sunlight	PR-740	MS-75	BS Kinetics flat	DWS	2015.06.29	afternoon	20	W	exposed		sunny	none	0.865072531	4.686439e+16
43	D	402	0.001346	2.7325e+15	0.4757	1.156e+18	Stareso	La Bib	UH	natural sunlight	PR-740	MS-75	BS Kinetics flat	SDWS	2015.06.29	afternoon	20	W	exposed		sunny	none	0.865072531	3.158712e+15
44	D	402	0.001418	2.8787e+15	0.5047	1.227e+18	Stareso	La Bib	UH	natural sunlight	PR-740	MS-75	BS Kinetics flat	SDWS	2015.06.29	afternoon	20	W	exposed		sunny	none	0.865072531	3.327677e+15
45	D	402	0.001442	2.9274e+15	0.5143	1.251e+18	Stareso	La Bib	UH	natural sunlight	PR-740	MS-75	BS Kinetics flat	SDWS	2015.06.29	afternoon	20	W	exposed		sunny	none	0.865072531	3.383999e+15
46	D	402	0.0001852	3.7597e+14	0.06354	1.57e+17	Stareso	La Bib	UH	natural sunlight	PR-740	MS-75	BS Kinetics flat	Black	2015.06.29	afternoon	20	W	exposed		sunny	none	0.865072531	4.346162e+14
47	D	402	0.0001761	3.575e+14	0.05977	1.477e+17	Stareso	La Bib	UH	natural sunlight	PR-740	MS-75	BS Kinetics flat	Black	2015.06.29	afternoon	20	W	exposed		sunny	none	0.865072531	4.132609e+14
48	D	402	0.0001875	3.8064e+14	0.06455	1.593e+17	Stareso	La Bib	UH	natural sunlight	PR-740	MS-75	BS Kinetics flat	Black	2015.06.29	afternoon	20	W	exposed		sunny	none	0.865072531	4.400137e+14
1	D	403	0.02252	4.5832e+16	8.106	1.989e+19	Stareso	La Bib	UH	natural sunlight	PR-740	MS-75	BS Kinetics flat	DWS	2015.06.29	afternoon	20	W	exposed		sunny	none	0.8619331742	5.317301e+16
2	D	403	0.02349	4.7806e+16	8.551	2.099e+19	Stareso	La Bib	UH	natural sunlight	PR-740	MS-75	BS Kinetics flat	DWS	2015.06.29	afternoon	20	W	exposed		sunny	none	0.8619331742	5.546332e+16
3	D	403	0.02151	4.3776e+16	7.564	1.854e+19	Stareso	La Bib	UH	natural sunlight	PR-740	MS-75	BS Kinetics flat	DWS	2015.06.29	afternoon	20	W	exposed		sunny	none	0.8619331742	5.078825e+16
4	D	403	0.0014	2.8492e+15	0.472	1.149e+18	Stareso	La Bib	UH	natural sunlight	PR-740	MS-75	BS Kinetics flat	SDWS	2015.06.29	afternoon	20	W	exposed		sunny	none	0.8619331742	3.305604e+15
5	D	403	0.001317	2.6803e+15	0.4471	1.089e+18	Stareso	La Bib	UH	natural sunlight	PR-740	MS-75	BS Kinetics flat	SDWS	2015.06.29	afternoon	20	W	exposed		sunny	none	0.8619331742	3.109629e+15
6	D	403	0.001475	3.0018e+15	0.4979	1.212e+18	Stareso	La Bib	UH	natural sunlight	PR-740	MS-75	BS Kinetics flat	SDWS	2015.06.29	afternoon	20	W	exposed		sunny	none	0.8619331742	3.48269e+15
7	D	403	0.0002292	4.6646e+14	0.0771	1.907e+17	Stareso	La Bib	UH	natural sunlight	PR-740	MS-75	BS Kinetics flat	Black	2015.06.29	afternoon	20	W	exposed		sunny	none	0.8619331742	5.411746e+14
8	D	403	0.0002599	5.2894e+14	0.09189	2.279e+17	Stareso	La Bib	UH	natural sunlight	PR-740	MS-75	BS Kinetics flat	Black	2015.06.29	afternoon	20	W	exposed		sunny	none	0.8619331742	6.136618e+14
9	D	403	0.0002008	4.0866e+14	0.0669	1.656e+17	Stareso	La Bib	UH	natural sunlight	PR-740	MS-75	BS Kinetics flat	Black	2015.06.29	afternoon	20	W	exposed		sunny	none	0.8619331742	4.741181e+14
10	D	403	0.0005702	1.1604e+15	0.2994	7.658e+17	Stareso	La Bib	UH	natural sunlight	PR-740	MS-75	BS Kinetics flat	P1	2015.06.29	afternoon	20	W	exposed	Cystoseira sp.	sunny	none	0.8619331742	1.346325e+15
11	D	403	0.0006143	1.2502e+15	0.3234	8.249e+17	Stareso	La Bib	UH	natural sunlight	PR-740	MS-75	BS Kinetics flat	P1	2015.06.29	afternoon	20	W	exposed	Cystoseira sp.	sunny	none	0.8619331742	1.450452e+15
12	D	403	0.0005465	1.1122e+15	0.2807	7.171e+17	Stareso	La Bib	UH	natural sunlight	PR-740	MS-75	BS Kinetics flat	P1	2015.06.29	afternoon	20	W	exposed	Cystoseira sp.	sunny	none	0.8619331742	1.290366e+15
13	D	403	0.002012	4.0947e+15	1.045	2.635e+18	Stareso	La Bib	UH	natural sunlight	PR-740	MS-75	BS Kinetics flat	P2	2015.06.29	afternoon	20	W	exposed	Cystoseira sp.	sunny	none	0.8619331742	4.750626e+15
14	D	403	0.001323	2.6925e+15	0.6579	1.666e+18	Stareso	La Bib	UH	natural sunlight	PR-740	MS-75	BS Kinetics flat	P2	2015.06.29	afternoon	20	W	exposed	Cystoseira sp.	sunny	none	0.8619331742	3.123796e+15
15	D	403	0.001409	2.8675e+15	0.6979	1.765e+18	Stareso	La Bib	UH	natural sunlight	PR-740	MS-75	BS Kinetics flat	P2	2015.06.29	afternoon	20	W	exposed	Cystoseira sp.	sunny	none	0.8619331742	3.326855e+15
16	D	403	0.001258	2.5602e+15	0.6694	1.698e+18	Stareso	La Bib	UH	natural sunlight	PR-740	MS-75	BS Kinetics flat	P3	2015.06.29	afternoon	20	W	exposed	Cystoseira sp.	sunny	none	0.8619331742	2.970322e+15
17	D	403	0.001468	2.9876e+15	0.7531	1.905e+18	Stareso	La Bib	UH	natural sunlight	PR-740	MS-75	BS Kinetics flat	P3	2015.06.29	afternoon	20	W	exposed	Cystoseira sp.	sunny	none	0.8619331742	3.466162e+15
18	D	403	0.001679	3.417e+15	0.8979	2.275e+18	Stareso	La Bib	UH	natural sunlight	PR-740	MS-75	BS Kinetics flat	P3	2015.06.29	afternoon	20	W	exposed	Cystoseira sp.	sunny	none	0.8619331742	3.964364e+15
19	D	403	0.00243	4.9454e+15	1.283	3.23e+18	Stareso	La Bib	UH	natural sunlight	PR-740	MS-75	BS Kinetics flat	P4	2015.06.29	afternoon	20	W	exposed	Cystoseira sp.	sunny	none	0.8619331742	5.737585e+15
20	D	403	0.002251	4.5811e+15	1.168	2.939e+18	Stareso	La Bib	UH	natural sunlight	PR-740	MS-75	BS Kinetics flat	P4	2015.06.29	afternoon	20	W	exposed	Cystoseira sp.	sunny	none	0.8619331742	5.314939e+15
21	D	403	0.002224	4.5262e+15	1.15	2.893e+18	Stareso	La Bib	UH	natural sunlight	PR-740	MS-75	BS Kinetics flat	P4	2015.06.29	afternoon	20	W	exposed	Cystoseira sp.	sunny	none	0.8619331742	5.251189e+15
22	D	403	0.002946	5.9956e+15	1.397	3.497e+18	Stareso	La Bib	UH	natural sunlight	PR-740	MS-75	BS Kinetics flat	P5	2015.06.29	afternoon	20	W	exposed	Rock	sunny	none	0.8619331742	6.955936e+15
23	D	403	0.00302	6.1462e+15	1.422	3.558e+18	Stareso	La Bib	UH	natural sunlight	PR-740	MS-75	BS Kinetics flat	P5	2015.06.29	afternoon	20	W	exposed	Rock	sunny	none	0.8619331742	7.130661e+15
24	D	403	0.002599	5.2894e+15	1.264	3.169e+18	Stareso	La Bib	UH	natural sunlight	PR-740	MS-75	BS Kinetics flat	P5	2015.06.29	afternoon	20	W	exposed	Rock	sunny	none	0.8619331742	6.136618e+15
25	D	403	0.001501	3.0548e+15	0.7889	1.983e+18	Stareso	La Bib	UH	natural sunlight	PR-740	MS-75	BS Kinetics flat	P6	2015.06.29	afternoon	20	W	exposed	Dictyota linearis	sunny	none	0.8619331742	3.54408e+15
26	D	403	0.001505	3.0629e+15	0.8302	2.092e+18	Stareso	La Bib	UH	natural sunlight	PR-740	MS-75	BS Kinetics flat	P6	2015.06.29	afternoon	20	W	exposed	Dictyota linearis	sunny	none	0.8619331742	3.553525e+15
27	D	403	0.001473	2.9978e+15	0.7902	1.989e+18	Stareso	La Bib	UH	natural sunlight	PR-740	MS-75	BS Kinetics flat	P6	2015.06.29	afternoon	20	W	exposed	Dictyota linearis	sunny	none	0.8619331742	3.477968e+15
28	D	403	0.0007457	1.5176e+15	0.3748	9.501e+17	Stareso	La Bib	UH	natural sunlight	PR-740	MS-75	BS Kinetics flat	P7	2015.06.29	afternoon	20	W	exposed	Dictyota linearis	sunny	none	0.8619331742	1.760707e+15
29	D	403	0.0006591	1.3414e+15	0.323	8.186e+17	Stareso	La Bib	UH	natural sunlight	PR-740	MS-75	BS Kinetics flat	P7	2015.06.29	afternoon	20	W	exposed	Dictyota linearis	sunny	none	0.8619331742	1.556231e+15
30	D	403	0.0008233	1.6755e+15	0.427	1.082e+18	Stareso	La Bib	UH	natural sunlight	PR-740	MS-75	BS Kinetics flat	P7	2015.06.29	afternoon	20	W	exposed	Dictyota linearis	sunny	none	0.8619331742	1.943931e+15
31	D	403	0.0009226	1.8776e+15	0.5198	1.324e+18	Stareso	La Bib	UH	natural sunlight	PR-740	MS-75	BS Kinetics flat	P8	2015.06.29	afternoon	20	W	exposed	Dictyota linearis	sunny	none	0.8619331742	2.178393e+15
32	D	403	0.0009535	1.9405e+15	0.5289	1.345e+18	Stareso	La Bib	UH	natural sunlight	PR-740	MS-75	BS Kinetics flat	P8	2015.06.29	afternoon	20	W	exposed	Dictyota linearis	sunny	none	0.8619331742	2.251353e+15
33	D	403	0.0008702	1.771e+15	0.4707	1.197e+18	Stareso	La Bib	UH	natural sunlight	PR-740	MS-75	BS Kinetics flat	P8	2015.06.29	afternoon	20	W	exposed	Dictyota linearis	sunny	none	0.8619331742	2.054669e+15
34	D	403	0.0004351	8.8549e+14	0.2193	5.576e+17	Stareso	La Bib	UH	natural sunlight	PR-740	MS-75	BS Kinetics flat	P9	2015.06.29	afternoon	20	W	exposed	Dictyota linearis	sunny	none	0.8619331742	1.027335e+15
35	D	403	0.0003129	6.368e+14	0.1444	3.669e+17	Stareso	La Bib	UH	natural sunlight	PR-740	MS-75	BS Kinetics flat	P9	2015.06.29	afternoon	20	W	exposed	Dictyota linearis	sunny	none	0.8619331742	7.388026e+14
36	D	403	0.0002721	5.5376e+14	0.1196	3.035e+17	Stareso	La Bib	UH	natural sunlight	PR-740	MS-75	BS Kinetics flat	P9	2015.06.29	afternoon	20	W	exposed	Dictyota linearis	sunny	none	0.8619331742	6.424678e+14
37	D	403	0.0004273	8.6962e+14	0.2224	5.689e+17	Stareso	La Bib	UH	natural sunlight	PR-740	MS-75	BS Kinetics flat	P10	2015.06.29	afternoon	20	W	exposed	Dictyota linearis	sunny	none	0.8619331742	1.008918e+15
38	D	403	0.0005097	1.0373e+15	0.2704	6.918e+17	Stareso	La Bib	UH	natural sunlight	PR-740	MS-75	BS Kinetics flat	P10	2015.06.29	afternoon	20	W	exposed	Dictyota linearis	sunny	none	0.8619331742	1.203476e+15
39	D	403	0.0004413	8.9811e+14	0.2312	5.91e+17	Stareso	La Bib	UH	natural sunlight	PR-740	MS-75	BS Kinetics flat	P10	2015.06.29	afternoon	20	W	exposed	Dictyota linearis	sunny	none	0.8619331742	1.041974e+15
40	D	403	0.02183	4.4427e+16	8.456	2.079e+19	Stareso	La Bib	UH	natural sunlight	PR-740	MS-75	BS Kinetics flat	DWS	2015.06.29	afternoon	20	W	exposed		sunny	none	0.8619331742	5.154382e+16
41	D	403	0.02223	4.5241e+16	8.425	2.07e+19	Stareso	La Bib	UH	natural sunlight	PR-740	MS-75	BS Kinetics flat	DWS	2015.06.29	afternoon	20	W	exposed		sunny	none	0.8619331742	5.248827e+16
42	D	403	0.02069	4.2107e+16	7.745	1.901e+19	Stareso	La Bib	UH	natural sunlight	PR-740	MS-75	BS Kinetics flat	DWS	2015.06.29	afternoon	20	W	exposed		sunny	none	0.8619331742	4.885211e+16
43	D	403	0.001395	2.839e+15	0.4757	1.156e+18	Stareso	La Bib	UH	natural sunlight	PR-740	MS-75	BS Kinetics flat	SDWS	2015.06.29	afternoon	20	W	exposed		sunny	none	0.8619331742	3.293799e+15
44	D	403	0.001473	2.9978e+15	0.5047	1.227e+18	Stareso	La Bib	UH	natural sunlight	PR-740	MS-75	BS Kinetics flat	SDWS	2015.06.29	afternoon	20	W	exposed		sunny	none	0.8619331742	3.477968e+15
45	D	403	0.001503	3.0588e+15	0.5143	1.251e+18	Stareso	La Bib	UH	natural sunlight	PR-740	MS-75	BS Kinetics flat	SDWS	2015.06.29	afternoon	20	W	exposed		sunny	none	0.8619331742	3.548802e+15
46	D	403	0.000192	3.9075e+14	0.06354	1.57e+17	Stareso	La Bib	UH	natural sunlight	PR-740	MS-75	BS Kinetics flat	Black	2015.06.29	afternoon	20	W	exposed		sunny	none	0.8619331742	4.5334e+14
47	D	403	0.0001814	3.6918e+14	0.05977	1.477e+17	Stareso	La Bib	UH	natural sunlight	PR-740	MS-75	BS Kinetics flat	Black	2015.06.29	afternoon	20	W	exposed		sunny	none	0.8619331742	4.283119e+14
48	D	403	0.0001943	3.9543e+14	0.06455	1.593e+17	Stareso	La Bib	UH	natural sunlight	PR-740	MS-75	BS Kinetics flat	Black	2015.06.29	afternoon	20	W	exposed		sunny	none	0.8619331742	4.587707e+14
1	D	404	0.02276	4.6435e+16	8.106	1.989e+19	Stareso	La Bib	UH	natural sunlight	PR-740	MS-75	BS Kinetics flat	DWS	2015.06.29	afternoon	20	W	exposed		sunny	none	0.8579455165	5.412343e+16
2	D	404	0.02379	4.8536e+16	8.551	2.099e+19	Stareso	La Bib	UH	natural sunlight	PR-740	MS-75	BS Kinetics flat	DWS	2015.06.29	afternoon	20	W	exposed		sunny	none	0.8579455165	5.657277e+16
3	D	404	0.02178	4.4436e+16	7.564	1.854e+19	Stareso	La Bib	UH	natural sunlight	PR-740	MS-75	BS Kinetics flat	DWS	2015.06.29	afternoon	20	W	exposed		sunny	none	0.8579455165	5.179298e+16
4	D	404	0.001417	2.891e+15	0.472	1.149e+18	Stareso	La Bib	UH	natural sunlight	PR-740	MS-75	BS Kinetics flat	SDWS	2015.06.29	afternoon	20	W	exposed		sunny	none	0.8579455165	3.369635e+15
5	D	404	0.00133	2.7135e+15	0.4471	1.089e+18	Stareso	La Bib	UH	natural sunlight	PR-740	MS-75	BS Kinetics flat	SDWS	2015.06.29	afternoon	20	W	exposed		sunny	none	0.8579455165	3.162749e+15
6	D	404	0.001496	3.0521e+15	0.4979	1.212e+18	Stareso	La Bib	UH	natural sunlight	PR-740	MS-75	BS Kinetics flat	SDWS	2015.06.29	afternoon	20	W	exposed		sunny	none	0.8579455165	3.557498e+15
7	D	404	0.000231	4.7129e+14	0.0771	1.907e+17	Stareso	La Bib	UH	natural sunlight	PR-740	MS-75	BS Kinetics flat	Black	2015.06.29	afternoon	20	W	exposed		sunny	none	0.8579455165	5.493195e+14
8	D	404	0.0002625	5.3555e+14	0.09189	2.279e+17	Stareso	La Bib	UH	natural sunlight	PR-740	MS-75	BS Kinetics flat	Black	2015.06.29	afternoon	20	W	exposed		sunny	none	0.8579455165	6.242267e+14
9	D	404	0.0002018	4.1171e+14	0.0669	1.656e+17	Stareso	La Bib	UH	natural sunlight	PR-740	MS-75	BS Kinetics flat	Black	2015.06.29	afternoon	20	W	exposed		sunny	none	0.8579455165	4.798817e+14
10	D	404	0.0005822	1.1878e+15	0.2994	7.658e+17	Stareso	La Bib	UH	natural sunlight	PR-740	MS-75	BS Kinetics flat	P1	2015.06.29	afternoon	20	W	exposed	Cystoseira sp.	sunny	none	0.8579455165	1.384475e+15
11	D	404	0.0006271	1.2794e+15	0.3234	8.249e+17	Stareso	La Bib	UH	natural sunlight	PR-740	MS-75	BS Kinetics flat	P1	2015.06.29	afternoon	20	W	exposed	Cystoseira sp.	sunny	none	0.8579455165	1.491248e+15
12	D	404	0.0005561	1.1346e+15	0.2807	7.171e+17	Stareso	La Bib	UH	natural sunlight	PR-740	MS-75	BS Kinetics flat	P1	2015.06.29	afternoon	20	W	exposed	Cystoseira sp.	sunny	none	0.8579455165	1.322409e+15
13	D	404	0.002068	4.2191e+15	1.045	2.635e+18	Stareso	La Bib	UH	natural sunlight	PR-740	MS-75	BS Kinetics flat	P2	2015.06.29	afternoon	20	W	exposed	Cystoseira sp.	sunny	none	0.8579455165	4.917717e+15
14	D	404	0.001345	2.7441e+15	0.6579	1.666e+18	Stareso	La Bib	UH	natural sunlight	PR-740	MS-75	BS Kinetics flat	P2	2015.06.29	afternoon	20	W	exposed	Cystoseira sp.	sunny	none	0.8579455165	3.198419e+15
15	D	404	0.001434	2.9256e+15	0.6979	1.765e+18	Stareso	La Bib	UH	natural sunlight	PR-740	MS-75	BS Kinetics flat	P2	2015.06.29	afternoon	20	W	exposed	Cystoseira sp.	sunny	none	0.8579455165	3.410061e+15
16	D	404	0.001287	2.6257e+15	0.6694	1.698e+18	Stareso	La Bib	UH	natural sunlight	PR-740	MS-75	BS Kinetics flat	P3	2015.06.29	afternoon	20	W	exposed	Cystoseira sp.	sunny	none	0.8579455165	3.060494e+15
17	D	404	0.001487	3.0338e+15	0.7531	1.905e+18	Stareso	La Bib	UH	natural sunlight	PR-740	MS-75	BS Kinetics flat	P3	2015.06.29	afternoon	20	W	exposed	Cystoseira sp.	sunny	none	0.8579455165	3.536096e+15
18	D	404	0.001709	3.4867e+15	0.8979	2.275e+18	Stareso	La Bib	UH	natural sunlight	PR-740	MS-75	BS Kinetics flat	P3	2015.06.29	afternoon	20	W	exposed	Cystoseira sp.	sunny	none	0.8579455165	4.064013e+15
19	D	404	0.002487	5.074e+15	1.283	3.23e+18	Stareso	La Bib	UH	natural sunlight	PR-740	MS-75	BS Kinetics flat	P4	2015.06.29	afternoon	20	W	exposed	Cystoseira sp.	sunny	none	0.8579455165	5.914102e+15
20	D	404	0.002299	4.6904e+15	1.168	2.939e+18	Stareso	La Bib	UH	natural sunlight	PR-740	MS-75	BS Kinetics flat	P4	2015.06.29	afternoon	20	W	exposed	Cystoseira sp.	sunny	none	0.8579455165	5.467037e+15
21	D	404	0.002273	4.6374e+15	1.15	2.893e+18	Stareso	La Bib	UH	natural sunlight	PR-740	MS-75	BS Kinetics flat	P4	2015.06.29	afternoon	20	W	exposed	Cystoseira sp.	sunny	none	0.8579455165	5.405209e+15
22	D	404	0.003008	6.1369e+15	1.397	3.497e+18	Stareso	La Bib	UH	natural sunlight	PR-740	MS-75	BS Kinetics flat	P5	2015.06.29	afternoon	20	W	exposed	Rock	sunny	none	0.8579455165	7.153044e+15
23	D	404	0.003071	6.2655e+15	1.422	3.558e+18	Stareso	La Bib	UH	natural sunlight	PR-740	MS-75	BS Kinetics flat	P5	2015.06.29	afternoon	20	W	exposed	Rock	sunny	none	0.8579455165	7.302858e+15
24	D	404	0.002656	5.4188e+15	1.264	3.169e+18	Stareso	La Bib	UH	natural sunlight	PR-740	MS-75	BS Kinetics flat	P5	2015.06.29	afternoon	20	W	exposed	Rock	sunny	none	0.8579455165	6.315985e+15
25	D	404	0.001539	3.1399e+15	0.7889	1.983e+18	Stareso	La Bib	UH	natural sunlight	PR-740	MS-75	BS Kinetics flat	P6	2015.06.29	afternoon	20	W	exposed	Dictyota linearis	sunny	none	0.8579455165	3.659752e+15
26	D	404	0.001541	3.1439e+15	0.8302	2.092e+18	Stareso	La Bib	UH	natural sunlight	PR-740	MS-75	BS Kinetics flat	P6	2015.06.29	afternoon	20	W	exposed	Dictyota linearis	sunny	none	0.8579455165	3.664508e+15
27	D	404	0.001505	3.0705e+15	0.7902	1.989e+18	Stareso	La Bib	UH	natural sunlight	PR-740	MS-75	BS Kinetics flat	P6	2015.06.29	afternoon	20	W	exposed	Dictyota linearis	sunny	none	0.8579455165	3.5789e+15
28	D	404	0.0007594	1.5493e+15	0.3748	9.501e+17	Stareso	La Bib	UH	natural sunlight	PR-740	MS-75	BS Kinetics flat	P7	2015.06.29	afternoon	20	W	exposed	Dictyota linearis	sunny	none	0.8579455165	1.805858e+15
29	D	404	0.0006739	1.3749e+15	0.323	8.186e+17	Stareso	La Bib	UH	natural sunlight	PR-740	MS-75	BS Kinetics flat	P7	2015.06.29	afternoon	20	W	exposed	Dictyota linearis	sunny	none	0.8579455165	1.602539e+15
30	D	404	0.0008361	1.7058e+15	0.427	1.082e+18	Stareso	La Bib	UH	natural sunlight	PR-740	MS-75	BS Kinetics flat	P7	2015.06.29	afternoon	20	W	exposed	Dictyota linearis	sunny	none	0.8579455165	1.988251e+15
31	D	404	0.000942	1.9219e+15	0.5198	1.324e+18	Stareso	La Bib	UH	natural sunlight	PR-740	MS-75	BS Kinetics flat	P8	2015.06.29	afternoon	20	W	exposed	Dictyota linearis	sunny	none	0.8579455165	2.240082e+15
32	D	404	0.0009698	1.9786e+15	0.5289	1.345e+18	Stareso	La Bib	UH	natural sunlight	PR-740	MS-75	BS Kinetics flat	P8	2015.06.29	afternoon	20	W	exposed	Dictyota linearis	sunny	none	0.8579455165	2.306191e+15
33	D	404	0.0008933	1.8225e+15	0.4707	1.197e+18	Stareso	La Bib	UH	natural sunlight	PR-740	MS-75	BS Kinetics flat	P8	2015.06.29	afternoon	20	W	exposed	Dictyota linearis	sunny	none	0.8579455165	2.124273e+15
34	D	404	0.0004434	9.0462e+14	0.2193	5.576e+17	Stareso	La Bib	UH	natural sunlight	PR-740	MS-75	BS Kinetics flat	P9	2015.06.29	afternoon	20	W	exposed	Dictyota linearis	sunny	none	0.8579455165	1.054408e+15
35	D	404	0.0003172	6.4715e+14	0.1444	3.669e+17	Stareso	La Bib	UH	natural sunlight	PR-740	MS-75	BS Kinetics flat	P9	2015.06.29	afternoon	20	W	exposed	Dictyota linearis	sunny	none	0.8579455165	7.543037e+14
36	D	404	0.0002778	5.6677e+14	0.1196	3.035e+17	Stareso	La Bib	UH	natural sunlight	PR-740	MS-75	BS Kinetics flat	P9	2015.06.29	afternoon	20	W	exposed	Dictyota linearis	sunny	none	0.8579455165	6.606102e+14
37	D	404	0.0004346	8.8667e+14	0.2224	5.689e+17	Stareso	La Bib	UH	natural sunlight	PR-740	MS-75	BS Kinetics flat	P10	2015.06.29	afternoon	20	W	exposed	Dictyota linearis	sunny	none	0.8579455165	1.033482e+15
38	D	404	0.0005176	1.056e+15	0.2704	6.918e+17	Stareso	La Bib	UH	natural sunlight	PR-740	MS-75	BS Kinetics flat	P10	2015.06.29	afternoon	20	W	exposed	Dictyota linearis	sunny	none	0.8579455165	1.230856e+15
39	D	404	0.0004493	9.1666e+14	0.2312	5.91e+17	Stareso	La Bib	UH	natural sunlight	PR-740	MS-75	BS Kinetics flat	P10	2015.06.29	afternoon	20	W	exposed	Dictyota linearis	sunny	none	0.8579455165	1.068438e+15
40	D	404	0.02215	4.519e+16	8.456	2.079e+19	Stareso	La Bib	UH	natural sunlight	PR-740	MS-75	BS Kinetics flat	DWS	2015.06.29	afternoon	20	W	exposed		sunny	none	0.8579455165	5.267284e+16
41	D	404	0.02254	4.5986e+16	8.425	2.07e+19	Stareso	La Bib	UH	natural sunlight	PR-740	MS-75	BS Kinetics flat	DWS	2015.06.29	afternoon	20	W	exposed		sunny	none	0.8579455165	5.360027e+16
42	D	404	0.02103	4.2905e+16	7.745	1.901e+19	Stareso	La Bib	UH	natural sunlight	PR-740	MS-75	BS Kinetics flat	DWS	2015.06.29	afternoon	20	W	exposed		sunny	none	0.8579455165	5.000948e+16
43	D	404	0.001416	2.8889e+15	0.4757	1.156e+18	Stareso	La Bib	UH	natural sunlight	PR-740	MS-75	BS Kinetics flat	SDWS	2015.06.29	afternoon	20	W	exposed		sunny	none	0.8579455165	3.367257e+15
44	D	404	0.001492	3.044e+15	0.5047	1.227e+18	Stareso	La Bib	UH	natural sunlight	PR-740	MS-75	BS Kinetics flat	SDWS	2015.06.29	afternoon	20	W	exposed		sunny	none	0.8579455165	3.547986e+15
45	D	404	0.001522	3.1052e+15	0.5143	1.251e+18	Stareso	La Bib	UH	natural sunlight	PR-740	MS-75	BS Kinetics flat	SDWS	2015.06.29	afternoon	20	W	exposed		sunny	none	0.8579455165	3.619326e+15
46	D	404	0.000193	3.9376e+14	0.06354	1.57e+17	Stareso	La Bib	UH	natural sunlight	PR-740	MS-75	BS Kinetics flat	Black	2015.06.29	afternoon	20	W	exposed		sunny	none	0.8579455165	4.589553e+14
47	D	404	0.0001836	3.7458e+14	0.05977	1.477e+17	Stareso	La Bib	UH	natural sunlight	PR-740	MS-75	BS Kinetics flat	Black	2015.06.29	afternoon	20	W	exposed		sunny	none	0.8579455165	4.36602e+14
48	D	404	0.0001962	4.0029e+14	0.06455	1.593e+17	Stareso	La Bib	UH	natural sunlight	PR-740	MS-75	BS Kinetics flat	Black	2015.06.29	afternoon	20	W	exposed		sunny	none	0.8579455165	4.665649e+14
1	D	405	0.02348	4.8022e+16	8.106	1.989e+19	Stareso	La Bib	UH	natural sunlight	PR-740	MS-75	BS Kinetics flat	DWS	2015.06.29	afternoon	20	W	exposed		sunny	none	0.8554822495	5.613497e+16
2	D	405	0.02444	4.9986e+16	8.551	2.099e+19	Stareso	La Bib	UH	natural sunlight	PR-740	MS-75	BS Kinetics flat	DWS	2015.06.29	afternoon	20	W	exposed		sunny	none	0.8554822495	5.84301e+16
3	D	405	0.02237	4.5752e+16	7.564	1.854e+19	Stareso	La Bib	UH	natural sunlight	PR-740	MS-75	BS Kinetics flat	DWS	2015.06.29	afternoon	20	W	exposed		sunny	none	0.8554822495	5.348123e+16
4	D	405	0.001466	2.9983e+15	0.472	1.149e+18	Stareso	La Bib	UH	natural sunlight	PR-740	MS-75	BS Kinetics flat	SDWS	2015.06.29	afternoon	20	W	exposed		sunny	none	0.8554822495	3.504849e+15
5	D	405	0.00137	2.802e+15	0.4471	1.089e+18	Stareso	La Bib	UH	natural sunlight	PR-740	MS-75	BS Kinetics flat	SDWS	2015.06.29	afternoon	20	W	exposed		sunny	none	0.8554822495	3.275337e+15
6	D	405	0.001542	3.1538e+15	0.4979	1.212e+18	Stareso	La Bib	UH	natural sunlight	PR-740	MS-75	BS Kinetics flat	SDWS	2015.06.29	afternoon	20	W	exposed		sunny	none	0.8554822495	3.686547e+15
7	D	405	0.0002358	4.8227e+14	0.0771	1.907e+17	Stareso	La Bib	UH	natural sunlight	PR-740	MS-75	BS Kinetics flat	Black	2015.06.29	afternoon	20	W	exposed		sunny	none	0.8554822495	5.637405e+14
8	D	405	0.0002693	5.5079e+14	0.09189	2.279e+17	Stareso	La Bib	UH	natural sunlight	PR-740	MS-75	BS Kinetics flat	Black	2015.06.29	afternoon	20	W	exposed		sunny	none	0.8554822495	6.438308e+14
9	D	405	0.0002072	4.2378e+14	0.0669	1.656e+17	Stareso	La Bib	UH	natural sunlight	PR-740	MS-75	BS Kinetics flat	Black	2015.06.29	afternoon	20	W	exposed		sunny	none	0.8554822495	4.953648e+14
10	D	405	0.0005915	1.2098e+15	0.2994	7.658e+17	Stareso	La Bib	UH	natural sunlight	PR-740	MS-75	BS Kinetics flat	P1	2015.06.29	afternoon	20	W	exposed	Cystoseira sp.	sunny	none	0.8554822495	1.414133e+15
11	D	405	0.0006397	1.3083e+15	0.3234	8.249e+17	Stareso	La Bib	UH	natural sunlight	PR-740	MS-75	BS Kinetics flat	P1	2015.06.29	afternoon	20	W	exposed	Cystoseira sp.	sunny	none	0.8554822495	1.529367e+15
12	D	405	0.0005678	1.1613e+15	0.2807	7.171e+17	Stareso	La Bib	UH	natural sunlight	PR-740	MS-75	BS Kinetics flat	P1	2015.06.29	afternoon	20	W	exposed	Cystoseira sp.	sunny	none	0.8554822495	1.357472e+15
13	D	405	0.002115	4.3257e+15	1.045	2.635e+18	Stareso	La Bib	UH	natural sunlight	PR-740	MS-75	BS Kinetics flat	P2	2015.06.29	afternoon	20	W	exposed	Cystoseira sp.	sunny	none	0.8554822495	5.056451e+15
14	D	405	0.001376	2.8143e+15	0.6579	1.666e+18	Stareso	La Bib	UH	natural sunlight	PR-740	MS-75	BS Kinetics flat	P2	2015.06.29	afternoon	20	W	exposed	Cystoseira sp.	sunny	none	0.8554822495	3.289681e+15
15	D	405	0.001466	2.9983e+15	0.6979	1.765e+18	Stareso	La Bib	UH	natural sunlight	PR-740	MS-75	BS Kinetics flat	P2	2015.06.29	afternoon	20	W	exposed	Cystoseira sp.	sunny	none	0.8554822495	3.504849e+15
16	D	405	0.001309	2.6772e+15	0.6694	1.698e+18	Stareso	La Bib	UH	natural sunlight	PR-740	MS-75	BS Kinetics flat	P3	2015.06.29	afternoon	20	W	exposed	Cystoseira sp.	sunny	none	0.8554822495	3.129501e+15
17	D	405	0.001523	3.1149e+15	0.7531	1.905e+18	Stareso	La Bib	UH	natural sunlight	PR-740	MS-75	BS Kinetics flat	P3	2015.06.29	afternoon	20	W	exposed	Cystoseira sp.	sunny	none	0.8554822495	3.641123e+15
18	D	405	0.00175	3.5792e+15	0.8979	2.275e+18	Stareso	La Bib	UH	natural sunlight	PR-740	MS-75	BS Kinetics flat	P3	2015.06.29	afternoon	20	W	exposed	Cystoseira sp.	sunny	none	0.8554822495	4.183824e+15
19	D	405	0.002531	5.1765e+15	1.283	3.23e+18	Stareso	La Bib	UH	natural sunlight	PR-740	MS-75	BS Kinetics flat	P4	2015.06.29	afternoon	20	W	exposed	Cystoseira sp.	sunny	none	0.8554822495	6.051005e+15
20	D	405	0.002362	4.8309e+15	1.168	2.939e+18	Stareso	La Bib	UH	natural sunlight	PR-740	MS-75	BS Kinetics flat	P4	2015.06.29	afternoon	20	W	exposed	Cystoseira sp.	sunny	none	0.8554822495	5.646968e+15
21	D	405	0.002339	4.7838e+15	1.15	2.893e+18	Stareso	La Bib	UH	natural sunlight	PR-740	MS-75	BS Kinetics flat	P4	2015.06.29	afternoon	20	W	exposed	Cystoseira sp.	sunny	none	0.8554822495	5.59198e+15
22	D	405	0.003075	6.2891e+15	1.397	3.497e+18	Stareso	La Bib	UH	natural sunlight	PR-740	MS-75	BS Kinetics flat	P5	2015.06.29	afternoon	20	W	exposed	Rock	sunny	none	0.8554822495	7.351577e+15
23	D	405	0.00315	6.4425e+15	1.422	3.558e+18	Stareso	La Bib	UH	natural sunlight	PR-740	MS-75	BS Kinetics flat	P5	2015.06.29	afternoon	20	W	exposed	Rock	sunny	none	0.8554822495	7.530884e+15
24	D	405	0.002726	5.5754e+15	1.264	3.169e+18	Stareso	La Bib	UH	natural sunlight	PR-740	MS-75	BS Kinetics flat	P5	2015.06.29	afternoon	20	W	exposed	Rock	sunny	none	0.8554822495	6.517203e+15
25	D	405	0.001578	3.2274e+15	0.7889	1.983e+18	Stareso	La Bib	UH	natural sunlight	PR-740	MS-75	BS Kinetics flat	P6	2015.06.29	afternoon	20	W	exposed	Dictyota linearis	sunny	none	0.8554822495	3.772614e+15
26	D	405	0.001578	3.2274e+15	0.8302	2.092e+18	Stareso	La Bib	UH	natural sunlight	PR-740	MS-75	BS Kinetics flat	P6	2015.06.29	afternoon	20	W	exposed	Dictyota linearis	sunny	none	0.8554822495	3.772614e+15
27	D	405	0.001544	3.1579e+15	0.7902	1.989e+18	Stareso	La Bib	UH	natural sunlight	PR-740	MS-75	BS Kinetics flat	P6	2015.06.29	afternoon	20	W	exposed	Dictyota linearis	sunny	none	0.8554822495	3.691328e+15
28	D	405	0.0007788	1.5928e+15	0.3748	9.501e+17	Stareso	La Bib	UH	natural sunlight	PR-740	MS-75	BS Kinetics flat	P7	2015.06.29	afternoon	20	W	exposed	Dictyota linearis	sunny	none	0.8554822495	1.861921e+15
29	D	405	0.0006873	1.4057e+15	0.323	8.186e+17	Stareso	La Bib	UH	natural sunlight	PR-740	MS-75	BS Kinetics flat	P7	2015.06.29	afternoon	20	W	exposed	Dictyota linearis	sunny	none	0.8554822495	1.643167e+15
30	D	405	0.0008572	1.7532e+15	0.427	1.082e+18	Stareso	La Bib	UH	natural sunlight	PR-740	MS-75	BS Kinetics flat	P7	2015.06.29	afternoon	20	W	exposed	Dictyota linearis	sunny	none	0.8554822495	2.049357e+15
31	D	405	0.0009617	1.9669e+15	0.5198	1.324e+18	Stareso	La Bib	UH	natural sunlight	PR-740	MS-75	BS Kinetics flat	P8	2015.06.29	afternoon	20	W	exposed	Dictyota linearis	sunny	none	0.8554822495	2.299191e+15
32	D	405	0.000995	2.035e+15	0.5289	1.345e+18	Stareso	La Bib	UH	natural sunlight	PR-740	MS-75	BS Kinetics flat	P8	2015.06.29	afternoon	20	W	exposed	Dictyota linearis	sunny	none	0.8554822495	2.378803e+15
33	D	405	0.0009115	1.8642e+15	0.4707	1.197e+18	Stareso	La Bib	UH	natural sunlight	PR-740	MS-75	BS Kinetics flat	P8	2015.06.29	afternoon	20	W	exposed	Dictyota linearis	sunny	none	0.8554822495	2.179175e+15
34	D	405	0.0004524	9.2527e+14	0.2193	5.576e+17	Stareso	La Bib	UH	natural sunlight	PR-740	MS-75	BS Kinetics flat	P9	2015.06.29	afternoon	20	W	exposed	Dictyota linearis	sunny	none	0.8554822495	1.081578e+15
35	D	405	0.0003252	6.6512e+14	0.1444	3.669e+17	Stareso	La Bib	UH	natural sunlight	PR-740	MS-75	BS Kinetics flat	P9	2015.06.29	afternoon	20	W	exposed	Dictyota linearis	sunny	none	0.8554822495	7.774741e+14
36	D	405	0.0002814	5.7553e+14	0.1196	3.035e+17	Stareso	La Bib	UH	natural sunlight	PR-740	MS-75	BS Kinetics flat	P9	2015.06.29	afternoon	20	W	exposed	Dictyota linearis	sunny	none	0.8554822495	6.72759e+14
37	D	405	0.0004419	9.038e+14	0.2224	5.689e+17	Stareso	La Bib	UH	natural sunlight	PR-740	MS-75	BS Kinetics flat	P10	2015.06.29	afternoon	20	W	exposed	Dictyota linearis	sunny	none	0.8554822495	1.056475e+15
38	D	405	0.0005281	1.0801e+15	0.2704	6.918e+17	Stareso	La Bib	UH	natural sunlight	PR-740	MS-75	BS Kinetics flat	P10	2015.06.29	afternoon	20	W	exposed	Dictyota linearis	sunny	none	0.8554822495	1.262559e+15
39	D	405	0.0004568	9.3427e+14	0.2312	5.91e+17	Stareso	La Bib	UH	natural sunlight	PR-740	MS-75	BS Kinetics flat	P10	2015.06.29	afternoon	20	W	exposed	Dictyota linearis	sunny	none	0.8554822495	1.092098e+15
40	D	405	0.02288	4.6795e+16	8.456	2.079e+19	Stareso	La Bib	UH	natural sunlight	PR-740	MS-75	BS Kinetics flat	DWS	2015.06.29	afternoon	20	W	exposed		sunny	none	0.8554822495	5.470052e+16
41	D	405	0.02322	4.7491e+16	8.425	2.07e+19	Stareso	La Bib	UH	natural sunlight	PR-740	MS-75	BS Kinetics flat	DWS	2015.06.29	afternoon	20	W	exposed		sunny	none	0.8554822495	5.551337e+16
42	D	405	0.02166	4.43e+16	7.745	1.901e+19	Stareso	La Bib	UH	natural sunlight	PR-740	MS-75	BS Kinetics flat	DWS	2015.06.29	afternoon	20	W	exposed		sunny	none	0.8554822495	5.178379e+16
43	D	405	0.001462	2.9902e+15	0.4757	1.156e+18	Stareso	La Bib	UH	natural sunlight	PR-740	MS-75	BS Kinetics flat	SDWS	2015.06.29	afternoon	20	W	exposed		sunny	none	0.8554822495	3.495286e+15
44	D	405	0.00154	3.1497e+15	0.5047	1.227e+18	Stareso	La Bib	UH	natural sunlight	PR-740	MS-75	BS Kinetics flat	SDWS	2015.06.29	afternoon	20	W	exposed		sunny	none	0.8554822495	3.681765e+15
45	D	405	0.001571	3.2131e+15	0.5143	1.251e+18	Stareso	La Bib	UH	natural sunlight	PR-740	MS-75	BS Kinetics flat	SDWS	2015.06.29	afternoon	20	W	exposed		sunny	none	0.8554822495	3.755879e+15
46	D	405	0.000198	4.0496e+14	0.06354	1.57e+17	Stareso	La Bib	UH	natural sunlight	PR-740	MS-75	BS Kinetics flat	Black	2015.06.29	afternoon	20	W	exposed		sunny	none	0.8554822495	4.733698e+14
47	D	405	0.0001879	3.843e+14	0.05977	1.477e+17	Stareso	La Bib	UH	natural sunlight	PR-740	MS-75	BS Kinetics flat	Black	2015.06.29	afternoon	20	W	exposed		sunny	none	0.8554822495	4.492232e+14
48	D	405	0.0002009	4.1089e+14	0.06455	1.593e+17	Stareso	La Bib	UH	natural sunlight	PR-740	MS-75	BS Kinetics flat	Black	2015.06.29	afternoon	20	W	exposed		sunny	none	0.8554822495	4.80303e+14
1	D	406	0.02369	4.8572e+16	8.106	1.989e+19	Stareso	La Bib	UH	natural sunlight	PR-740	MS-75	BS Kinetics flat	DWS	2015.06.29	afternoon	20	W	exposed		sunny	none	0.86122171	5.639849e+16
2	D	406	0.0249	5.1052e+16	8.551	2.099e+19	Stareso	La Bib	UH	natural sunlight	PR-740	MS-75	BS Kinetics flat	DWS	2015.06.29	afternoon	20	W	exposed		sunny	none	0.86122171	5.927913e+16
3	D	406	0.02264	4.6419e+16	7.564	1.854e+19	Stareso	La Bib	UH	natural sunlight	PR-740	MS-75	BS Kinetics flat	DWS	2015.06.29	afternoon	20	W	exposed		sunny	none	0.86122171	5.389877e+16
4	D	406	0.001486	3.0467e+15	0.472	1.149e+18	Stareso	La Bib	UH	natural sunlight	PR-740	MS-75	BS Kinetics flat	SDWS	2015.06.29	afternoon	20	W	exposed		sunny	none	0.86122171	3.537702e+15
5	D	406	0.001394	2.8581e+15	0.4471	1.089e+18	Stareso	La Bib	UH	natural sunlight	PR-740	MS-75	BS Kinetics flat	SDWS	2015.06.29	afternoon	20	W	exposed		sunny	none	0.86122171	3.318679e+15
6	D	406	0.001563	3.2046e+15	0.4979	1.212e+18	Stareso	La Bib	UH	natural sunlight	PR-740	MS-75	BS Kinetics flat	SDWS	2015.06.29	afternoon	20	W	exposed		sunny	none	0.86122171	3.721015e+15
7	D	406	0.0002382	4.8838e+14	0.0771	1.907e+17	Stareso	La Bib	UH	natural sunlight	PR-740	MS-75	BS Kinetics flat	Black	2015.06.29	afternoon	20	W	exposed		sunny	none	0.86122171	5.670798e+14
8	D	406	0.0002713	5.5625e+14	0.09189	2.279e+17	Stareso	La Bib	UH	natural sunlight	PR-740	MS-75	BS Kinetics flat	Black	2015.06.29	afternoon	20	W	exposed		sunny	none	0.86122171	6.458806e+14
9	D	406	0.0002082	4.2687e+14	0.0669	1.656e+17	Stareso	La Bib	UH	natural sunlight	PR-740	MS-75	BS Kinetics flat	Black	2015.06.29	afternoon	20	W	exposed		sunny	none	0.86122171	4.956592e+14
10	D	406	0.0005953	1.2205e+15	0.2994	7.658e+17	Stareso	La Bib	UH	natural sunlight	PR-740	MS-75	BS Kinetics flat	P1	2015.06.29	afternoon	20	W	exposed	Cystoseira sp.	sunny	none	0.86122171	1.417223e+15
11	D	406	0.0006452	1.3229e+15	0.3234	8.249e+17	Stareso	La Bib	UH	natural sunlight	PR-740	MS-75	BS Kinetics flat	P1	2015.06.29	afternoon	20	W	exposed	Cystoseira sp.	sunny	none	0.86122171	1.53602e+15
12	D	406	0.0005693	1.1672e+15	0.2807	7.171e+17	Stareso	La Bib	UH	natural sunlight	PR-740	MS-75	BS Kinetics flat	P1	2015.06.29	afternoon	20	W	exposed	Cystoseira sp.	sunny	none	0.86122171	1.355326e+15
13	D	406	0.002135	4.3774e+15	1.045	2.635e+18	Stareso	La Bib	UH	natural sunlight	PR-740	MS-75	BS Kinetics flat	P2	2015.06.29	afternoon	20	W	exposed	Cystoseira sp.	sunny	none	0.86122171	5.082768e+15
14	D	406	0.001387	2.8438e+15	0.6579	1.666e+18	Stareso	La Bib	UH	natural sunlight	PR-740	MS-75	BS Kinetics flat	P2	2015.06.29	afternoon	20	W	exposed	Cystoseira sp.	sunny	none	0.86122171	3.302014e+15
15	D	406	0.001475	3.0242e+15	0.6979	1.765e+18	Stareso	La Bib	UH	natural sunlight	PR-740	MS-75	BS Kinetics flat	P2	2015.06.29	afternoon	20	W	exposed	Cystoseira sp.	sunny	none	0.86122171	3.511514e+15
16	D	406	0.001321	2.7084e+15	0.6694	1.698e+18	Stareso	La Bib	UH	natural sunlight	PR-740	MS-75	BS Kinetics flat	P3	2015.06.29	afternoon	20	W	exposed	Cystoseira sp.	sunny	none	0.86122171	3.144889e+15
17	D	406	0.001537	3.1513e+15	0.7531	1.905e+18	Stareso	La Bib	UH	natural sunlight	PR-740	MS-75	BS Kinetics flat	P3	2015.06.29	afternoon	20	W	exposed	Cystoseira sp.	sunny	none	0.86122171	3.659117e+15
18	D	406	0.001768	3.6249e+15	0.8979	2.275e+18	Stareso	La Bib	UH	natural sunlight	PR-740	MS-75	BS Kinetics flat	P3	2015.06.29	afternoon	20	W	exposed	Cystoseira sp.	sunny	none	0.86122171	4.209056e+15
19	D	406	0.002563	5.2549e+15	1.283	3.23e+18	Stareso	La Bib	UH	natural sunlight	PR-740	MS-75	BS Kinetics flat	P4	2015.06.29	afternoon	20	W	exposed	Cystoseira sp.	sunny	none	0.86122171	6.101703e+15
20	D	406	0.002387	4.8941e+15	1.168	2.939e+18	Stareso	La Bib	UH	natural sunlight	PR-740	MS-75	BS Kinetics flat	P4	2015.06.29	afternoon	20	W	exposed	Cystoseira sp.	sunny	none	0.86122171	5.682702e+15
21	D	406	0.002354	4.8264e+15	1.15	2.893e+18	Stareso	La Bib	UH	natural sunlight	PR-740	MS-75	BS Kinetics flat	P4	2015.06.29	afternoon	20	W	exposed	Cystoseira sp.	sunny	none	0.86122171	5.604139e+15
22	D	406	0.00311	6.3764e+15	1.397	3.497e+18	Stareso	La Bib	UH	natural sunlight	PR-740	MS-75	BS Kinetics flat	P5	2015.06.29	afternoon	20	W	exposed	Rock	sunny	none	0.86122171	7.403939e+15
23	D	406	0.003182	6.5241e+15	1.422	3.558e+18	Stareso	La Bib	UH	natural sunlight	PR-740	MS-75	BS Kinetics flat	P5	2015.06.29	afternoon	20	W	exposed	Rock	sunny	none	0.86122171	7.575349e+15
24	D	406	0.002752	5.6424e+15	1.264	3.169e+18	Stareso	La Bib	UH	natural sunlight	PR-740	MS-75	BS Kinetics flat	P5	2015.06.29	afternoon	20	W	exposed	Rock	sunny	none	0.86122171	6.551653e+15
25	D	406	0.001597	3.2743e+15	0.7889	1.983e+18	Stareso	La Bib	UH	natural sunlight	PR-740	MS-75	BS Kinetics flat	P6	2015.06.29	afternoon	20	W	exposed	Dictyota linearis	sunny	none	0.86122171	3.801958e+15
26	D	406	0.001598	3.2764e+15	0.8302	2.092e+18	Stareso	La Bib	UH	natural sunlight	PR-740	MS-75	BS Kinetics flat	P6	2015.06.29	afternoon	20	W	exposed	Dictyota linearis	sunny	none	0.86122171	3.804339e+15
27	D	406	0.001557	3.1923e+15	0.7902	1.989e+18	Stareso	La Bib	UH	natural sunlight	PR-740	MS-75	BS Kinetics flat	P6	2015.06.29	afternoon	20	W	exposed	Dictyota linearis	sunny	none	0.86122171	3.706731e+15
28	D	406	0.0007862	1.6119e+15	0.3748	9.501e+17	Stareso	La Bib	UH	natural sunlight	PR-740	MS-75	BS Kinetics flat	P7	2015.06.29	afternoon	20	W	exposed	Dictyota linearis	sunny	none	0.86122171	1.871697e+15
29	D	406	0.0006915	1.4178e+15	0.323	8.186e+17	Stareso	La Bib	UH	natural sunlight	PR-740	MS-75	BS Kinetics flat	P7	2015.06.29	afternoon	20	W	exposed	Dictyota linearis	sunny	none	0.86122171	1.646246e+15
30	D	406	0.0008626	1.7686e+15	0.427	1.082e+18	Stareso	La Bib	UH	natural sunlight	PR-740	MS-75	BS Kinetics flat	P7	2015.06.29	afternoon	20	W	exposed	Dictyota linearis	sunny	none	0.86122171	2.053581e+15
31	D	406	0.0009702	1.9892e+15	0.5198	1.324e+18	Stareso	La Bib	UH	natural sunlight	PR-740	MS-75	BS Kinetics flat	P8	2015.06.29	afternoon	20	W	exposed	Dictyota linearis	sunny	none	0.86122171	2.309743e+15
32	D	406	0.001001	2.0524e+15	0.5289	1.345e+18	Stareso	La Bib	UH	natural sunlight	PR-740	MS-75	BS Kinetics flat	P8	2015.06.29	afternoon	20	W	exposed	Dictyota linearis	sunny	none	0.86122171	2.383068e+15
33	D	406	0.0009199	1.8861e+15	0.4707	1.197e+18	Stareso	La Bib	UH	natural sunlight	PR-740	MS-75	BS Kinetics flat	P8	2015.06.29	afternoon	20	W	exposed	Dictyota linearis	sunny	none	0.86122171	2.189995e+15
34	D	406	0.0004564	9.3576e+14	0.2193	5.576e+17	Stareso	La Bib	UH	natural sunlight	PR-740	MS-75	BS Kinetics flat	P9	2015.06.29	afternoon	20	W	exposed	Dictyota linearis	sunny	none	0.86122171	1.086546e+15
35	D	406	0.0003253	6.6696e+14	0.1444	3.669e+17	Stareso	La Bib	UH	natural sunlight	PR-740	MS-75	BS Kinetics flat	P9	2015.06.29	afternoon	20	W	exposed	Dictyota linearis	sunny	none	0.86122171	7.744377e+14
36	D	406	0.0002842	5.827e+14	0.1196	3.035e+17	Stareso	La Bib	UH	natural sunlight	PR-740	MS-75	BS Kinetics flat	P9	2015.06.29	afternoon	20	W	exposed	Dictyota linearis	sunny	none	0.86122171	6.765915e+14
37	D	406	0.0004451	9.1259e+14	0.2224	5.689e+17	Stareso	La Bib	UH	natural sunlight	PR-740	MS-75	BS Kinetics flat	P10	2015.06.29	afternoon	20	W	exposed	Dictyota linearis	sunny	none	0.86122171	1.059644e+15
38	D	406	0.0005309	1.0885e+15	0.2704	6.918e+17	Stareso	La Bib	UH	natural sunlight	PR-740	MS-75	BS Kinetics flat	P10	2015.06.29	afternoon	20	W	exposed	Dictyota linearis	sunny	none	0.86122171	1.263907e+15
39	D	406	0.0004594	9.4191e+14	0.2312	5.91e+17	Stareso	La Bib	UH	natural sunlight	PR-740	MS-75	BS Kinetics flat	P10	2015.06.29	afternoon	20	W	exposed	Dictyota linearis	sunny	none	0.86122171	1.093688e+15
40	D	406	0.02322	4.7608e+16	8.456	2.079e+19	Stareso	La Bib	UH	natural sunlight	PR-740	MS-75	BS Kinetics flat	DWS	2015.06.29	afternoon	20	W	exposed		sunny	none	0.86122171	5.527957e+16
41	D	406	0.02357	4.8326e+16	8.425	2.07e+19	Stareso	La Bib	UH	natural sunlight	PR-740	MS-75	BS Kinetics flat	DWS	2015.06.29	afternoon	20	W	exposed		sunny	none	0.86122171	5.611281e+16
42	D	406	0.022	4.5107e+16	7.745	1.901e+19	Stareso	La Bib	UH	natural sunlight	PR-740	MS-75	BS Kinetics flat	DWS	2015.06.29	afternoon	20	W	exposed		sunny	none	0.86122171	5.237513e+16
43	D	406	0.00148	3.0344e+15	0.4757	1.156e+18	Stareso	La Bib	UH	natural sunlight	PR-740	MS-75	BS Kinetics flat	SDWS	2015.06.29	afternoon	20	W	exposed		sunny	none	0.86122171	3.523418e+15
44	D	406	0.001562	3.2026e+15	0.5047	1.227e+18	Stareso	La Bib	UH	natural sunlight	PR-740	MS-75	BS Kinetics flat	SDWS	2015.06.29	afternoon	20	W	exposed		sunny	none	0.86122171	3.718634e+15
45	D	406	0.001596	3.2723e+15	0.5143	1.251e+18	Stareso	La Bib	UH	natural sunlight	PR-740	MS-75	BS Kinetics flat	SDWS	2015.06.29	afternoon	20	W	exposed		sunny	none	0.86122171	3.799578e+15
46	D	406	0.0001998	4.0965e+14	0.06354	1.57e+17	Stareso	La Bib	UH	natural sunlight	PR-740	MS-75	BS Kinetics flat	Black	2015.06.29	afternoon	20	W	exposed		sunny	none	0.86122171	4.756614e+14
47	D	406	0.0001887	3.8689e+14	0.05977	1.477e+17	Stareso	La Bib	UH	natural sunlight	PR-740	MS-75	BS Kinetics flat	Black	2015.06.29	afternoon	20	W	exposed		sunny	none	0.86122171	4.492358e+14
48	D	406	0.0002023	4.1478e+14	0.06455	1.593e+17	Stareso	La Bib	UH	natural sunlight	PR-740	MS-75	BS Kinetics flat	Black	2015.06.29	afternoon	20	W	exposed		sunny	none	0.86122171	4.816131e+14
1	D	407	0.02401	4.9349e+16	8.106	1.989e+19	Stareso	La Bib	UH	natural sunlight	PR-740	MS-75	BS Kinetics flat	DWS	2015.06.29	afternoon	20	W	exposed		sunny	none	0.8676226101	5.687836e+16
2	D	407	0.02516	5.1713e+16	8.551	2.099e+19	Stareso	La Bib	UH	natural sunlight	PR-740	MS-75	BS Kinetics flat	DWS	2015.06.29	afternoon	20	W	exposed		sunny	none	0.8676226101	5.960265e+16
3	D	407	0.02292	4.7109e+16	7.564	1.854e+19	Stareso	La Bib	UH	natural sunlight	PR-740	MS-75	BS Kinetics flat	DWS	2015.06.29	afternoon	20	W	exposed		sunny	none	0.8676226101	5.429621e+16
4	D	407	0.0015	3.083e+15	0.472	1.149e+18	Stareso	La Bib	UH	natural sunlight	PR-740	MS-75	BS Kinetics flat	SDWS	2015.06.29	afternoon	20	W	exposed		sunny	none	0.8676226101	3.553417e+15
5	D	407	0.001406	2.8898e+15	0.4471	1.089e+18	Stareso	La Bib	UH	natural sunlight	PR-740	MS-75	BS Kinetics flat	SDWS	2015.06.29	afternoon	20	W	exposed		sunny	none	0.8676226101	3.330736e+15
6	D	407	0.001579	3.2454e+15	0.4979	1.212e+18	Stareso	La Bib	UH	natural sunlight	PR-740	MS-75	BS Kinetics flat	SDWS	2015.06.29	afternoon	20	W	exposed		sunny	none	0.8676226101	3.740564e+15
7	D	407	0.0002397	4.9267e+14	0.0771	1.907e+17	Stareso	La Bib	UH	natural sunlight	PR-740	MS-75	BS Kinetics flat	Black	2015.06.29	afternoon	20	W	exposed		sunny	none	0.8676226101	5.67836e+14
8	D	407	0.0002739	5.6296e+14	0.09189	2.279e+17	Stareso	La Bib	UH	natural sunlight	PR-740	MS-75	BS Kinetics flat	Black	2015.06.29	afternoon	20	W	exposed		sunny	none	0.8676226101	6.48854e+14
9	D	407	0.0002095	4.306e+14	0.0669	1.656e+17	Stareso	La Bib	UH	natural sunlight	PR-740	MS-75	BS Kinetics flat	Black	2015.06.29	afternoon	20	W	exposed		sunny	none	0.8676226101	4.962939e+14
10	D	407	0.0006017	1.2367e+15	0.2994	7.658e+17	Stareso	La Bib	UH	natural sunlight	PR-740	MS-75	BS Kinetics flat	P1	2015.06.29	afternoon	20	W	exposed	Cystoseira sp.	sunny	none	0.8676226101	1.425394e+15
11	D	407	0.0006534	1.343e+15	0.3234	8.249e+17	Stareso	La Bib	UH	natural sunlight	PR-740	MS-75	BS Kinetics flat	P1	2015.06.29	afternoon	20	W	exposed	Cystoseira sp.	sunny	none	0.8676226101	1.547868e+15
12	D	407	0.000577	1.1859e+15	0.2807	7.171e+17	Stareso	La Bib	UH	natural sunlight	PR-740	MS-75	BS Kinetics flat	P1	2015.06.29	afternoon	20	W	exposed	Cystoseira sp.	sunny	none	0.8676226101	1.366881e+15
13	D	407	0.002165	4.4498e+15	1.045	2.635e+18	Stareso	La Bib	UH	natural sunlight	PR-740	MS-75	BS Kinetics flat	P2	2015.06.29	afternoon	20	W	exposed	Cystoseira sp.	sunny	none	0.8676226101	5.128765e+15
14	D	407	0.001409	2.896e+15	0.6579	1.666e+18	Stareso	La Bib	UH	natural sunlight	PR-740	MS-75	BS Kinetics flat	P2	2015.06.29	afternoon	20	W	exposed	Cystoseira sp.	sunny	none	0.8676226101	3.337843e+15
15	D	407	0.001496	3.0748e+15	0.6979	1.765e+18	Stareso	La Bib	UH	natural sunlight	PR-740	MS-75	BS Kinetics flat	P2	2015.06.29	afternoon	20	W	exposed	Cystoseira sp.	sunny	none	0.8676226101	3.543941e+15
16	D	407	0.001343	2.7603e+15	0.6694	1.698e+18	Stareso	La Bib	UH	natural sunlight	PR-740	MS-75	BS Kinetics flat	P3	2015.06.29	afternoon	20	W	exposed	Cystoseira sp.	sunny	none	0.8676226101	3.181493e+15
17	D	407	0.001555	3.1961e+15	0.7531	1.905e+18	Stareso	La Bib	UH	natural sunlight	PR-740	MS-75	BS Kinetics flat	P3	2015.06.29	afternoon	20	W	exposed	Cystoseira sp.	sunny	none	0.8676226101	3.683709e+15
18	D	407	0.001796	3.6914e+15	0.8979	2.275e+18	Stareso	La Bib	UH	natural sunlight	PR-740	MS-75	BS Kinetics flat	P3	2015.06.29	afternoon	20	W	exposed	Cystoseira sp.	sunny	none	0.8676226101	4.254625e+15
19	D	407	0.002608	5.3604e+15	1.283	3.23e+18	Stareso	La Bib	UH	natural sunlight	PR-740	MS-75	BS Kinetics flat	P4	2015.06.29	afternoon	20	W	exposed	Cystoseira sp.	sunny	none	0.8676226101	6.178208e+15
20	D	407	0.00243	4.9945e+15	1.168	2.939e+18	Stareso	La Bib	UH	natural sunlight	PR-740	MS-75	BS Kinetics flat	P4	2015.06.29	afternoon	20	W	exposed	Cystoseira sp.	sunny	none	0.8676226101	5.756536e+15
21	D	407	0.0024	4.9328e+15	1.15	2.893e+18	Stareso	La Bib	UH	natural sunlight	PR-740	MS-75	BS Kinetics flat	P4	2015.06.29	afternoon	20	W	exposed	Cystoseira sp.	sunny	none	0.8676226101	5.685467e+15
22	D	407	0.003162	6.499e+15	1.397	3.497e+18	Stareso	La Bib	UH	natural sunlight	PR-740	MS-75	BS Kinetics flat	P5	2015.06.29	afternoon	20	W	exposed	Rock	sunny	none	0.8676226101	7.490603e+15
23	D	407	0.00324	6.6593e+15	1.422	3.558e+18	Stareso	La Bib	UH	natural sunlight	PR-740	MS-75	BS Kinetics flat	P5	2015.06.29	afternoon	20	W	exposed	Rock	sunny	none	0.8676226101	7.675381e+15
24	D	407	0.002795	5.7447e+15	1.264	3.169e+18	Stareso	La Bib	UH	natural sunlight	PR-740	MS-75	BS Kinetics flat	P5	2015.06.29	afternoon	20	W	exposed	Rock	sunny	none	0.8676226101	6.6212e+15
25	D	407	0.001625	3.3399e+15	0.7889	1.983e+18	Stareso	La Bib	UH	natural sunlight	PR-740	MS-75	BS Kinetics flat	P6	2015.06.29	afternoon	20	W	exposed	Dictyota linearis	sunny	none	0.8676226101	3.849535e+15
26	D	407	0.001629	3.3482e+15	0.8302	2.092e+18	Stareso	La Bib	UH	natural sunlight	PR-740	MS-75	BS Kinetics flat	P6	2015.06.29	afternoon	20	W	exposed	Dictyota linearis	sunny	none	0.8676226101	3.859011e+15
27	D	407	0.001589	3.266e+15	0.7902	1.989e+18	Stareso	La Bib	UH	natural sunlight	PR-740	MS-75	BS Kinetics flat	P6	2015.06.29	afternoon	20	W	exposed	Dictyota linearis	sunny	none	0.8676226101	3.764253e+15
28	D	407	0.0007989	1.642e+15	0.3748	9.501e+17	Stareso	La Bib	UH	natural sunlight	PR-740	MS-75	BS Kinetics flat	P7	2015.06.29	afternoon	20	W	exposed	Dictyota linearis	sunny	none	0.8676226101	1.89255e+15
29	D	407	0.000703	1.4449e+15	0.323	8.186e+17	Stareso	La Bib	UH	natural sunlight	PR-740	MS-75	BS Kinetics flat	P7	2015.06.29	afternoon	20	W	exposed	Dictyota linearis	sunny	none	0.8676226101	1.665368e+15
30	D	407	0.0008791	1.8069e+15	0.427	1.082e+18	Stareso	La Bib	UH	natural sunlight	PR-740	MS-75	BS Kinetics flat	P7	2015.06.29	afternoon	20	W	exposed	Dictyota linearis	sunny	none	0.8676226101	2.082539e+15
31	D	407	0.0009867	2.028e+15	0.5198	1.324e+18	Stareso	La Bib	UH	natural sunlight	PR-740	MS-75	BS Kinetics flat	P8	2015.06.29	afternoon	20	W	exposed	Dictyota linearis	sunny	none	0.8676226101	2.337438e+15
32	D	407	0.001018	2.0923e+15	0.5289	1.345e+18	Stareso	La Bib	UH	natural sunlight	PR-740	MS-75	BS Kinetics flat	P8	2015.06.29	afternoon	20	W	exposed	Dictyota linearis	sunny	none	0.8676226101	2.411586e+15
33	D	407	0.0009334	1.9185e+15	0.4707	1.197e+18	Stareso	La Bib	UH	natural sunlight	PR-740	MS-75	BS Kinetics flat	P8	2015.06.29	afternoon	20	W	exposed	Dictyota linearis	sunny	none	0.8676226101	2.211173e+15
34	D	407	0.000462	9.4957e+14	0.2193	5.576e+17	Stareso	La Bib	UH	natural sunlight	PR-740	MS-75	BS Kinetics flat	P9	2015.06.29	afternoon	20	W	exposed	Dictyota linearis	sunny	none	0.8676226101	1.094452e+15
35	D	407	0.0003297	6.7765e+14	0.1444	3.669e+17	Stareso	La Bib	UH	natural sunlight	PR-740	MS-75	BS Kinetics flat	P9	2015.06.29	afternoon	20	W	exposed	Dictyota linearis	sunny	none	0.8676226101	7.810411e+14
36	D	407	0.0002873	5.905e+14	0.1196	3.035e+17	Stareso	La Bib	UH	natural sunlight	PR-740	MS-75	BS Kinetics flat	P9	2015.06.29	afternoon	20	W	exposed	Dictyota linearis	sunny	none	0.8676226101	6.805978e+14
37	D	407	0.000451	9.2696e+14	0.2224	5.689e+17	Stareso	La Bib	UH	natural sunlight	PR-740	MS-75	BS Kinetics flat	P10	2015.06.29	afternoon	20	W	exposed	Dictyota linearis	sunny	none	0.8676226101	1.068394e+15
38	D	407	0.0005381	1.106e+15	0.2704	6.918e+17	Stareso	La Bib	UH	natural sunlight	PR-740	MS-75	BS Kinetics flat	P10	2015.06.29	afternoon	20	W	exposed	Dictyota linearis	sunny	none	0.8676226101	1.274729e+15
39	D	407	0.0004665	9.5882e+14	0.2312	5.91e+17	Stareso	La Bib	UH	natural sunlight	PR-740	MS-75	BS Kinetics flat	P10	2015.06.29	afternoon	20	W	exposed	Dictyota linearis	sunny	none	0.8676226101	1.105113e+15
40	D	407	0.02349	4.828e+16	8.456	2.079e+19	Stareso	La Bib	UH	natural sunlight	PR-740	MS-75	BS Kinetics flat	DWS	2015.06.29	afternoon	20	W	exposed		sunny	none	0.8676226101	5.564651e+16
41	D	407	0.02383	4.8979e+16	8.425	2.07e+19	Stareso	La Bib	UH	natural sunlight	PR-740	MS-75	BS Kinetics flat	DWS	2015.06.29	afternoon	20	W	exposed		sunny	none	0.8676226101	5.645195e+16
42	D	407	0.02225	4.5732e+16	7.745	1.901e+19	Stareso	La Bib	UH	natural sunlight	PR-740	MS-75	BS Kinetics flat	DWS	2015.06.29	afternoon	20	W	exposed		sunny	none	0.8676226101	5.270902e+16
43	D	407	0.001499	3.081e+15	0.4757	1.156e+18	Stareso	La Bib	UH	natural sunlight	PR-740	MS-75	BS Kinetics flat	SDWS	2015.06.29	afternoon	20	W	exposed		sunny	none	0.8676226101	3.551048e+15
44	D	407	0.001582	3.2516e+15	0.5047	1.227e+18	Stareso	La Bib	UH	natural sunlight	PR-740	MS-75	BS Kinetics flat	SDWS	2015.06.29	afternoon	20	W	exposed		sunny	none	0.8676226101	3.747671e+15
45	D	407	0.001615	3.3194e+15	0.5143	1.251e+18	Stareso	La Bib	UH	natural sunlight	PR-740	MS-75	BS Kinetics flat	SDWS	2015.06.29	afternoon	20	W	exposed		sunny	none	0.8676226101	3.825846e+15
46	D	407	0.0002014	4.1395e+14	0.06354	1.57e+17	Stareso	La Bib	UH	natural sunlight	PR-740	MS-75	BS Kinetics flat	Black	2015.06.29	afternoon	20	W	exposed		sunny	none	0.8676226101	4.771055e+14
47	D	407	0.0001898	3.9011e+14	0.05977	1.477e+17	Stareso	La Bib	UH	natural sunlight	PR-740	MS-75	BS Kinetics flat	Black	2015.06.29	afternoon	20	W	exposed		sunny	none	0.8676226101	4.496257e+14
48	D	407	0.0002043	4.1991e+14	0.06455	1.593e+17	Stareso	La Bib	UH	natural sunlight	PR-740	MS-75	BS Kinetics flat	Black	2015.06.29	afternoon	20	W	exposed		sunny	none	0.8676226101	4.839754e+14
1	D	408	0.02513	5.1778e+16	8.106	1.989e+19	Stareso	La Bib	UH	natural sunlight	PR-740	MS-75	BS Kinetics flat	DWS	2015.06.29	afternoon	20	W	exposed		sunny	none	0.890556369	5.814102e+16
2	D	408	0.02623	5.4044e+16	8.551	2.099e+19	Stareso	La Bib	UH	natural sunlight	PR-740	MS-75	BS Kinetics flat	DWS	2015.06.29	afternoon	20	W	exposed		sunny	none	0.890556369	6.068599e+16
3	D	408	0.02386	4.9161e+16	7.564	1.854e+19	Stareso	La Bib	UH	natural sunlight	PR-740	MS-75	BS Kinetics flat	DWS	2015.06.29	afternoon	20	W	exposed		sunny	none	0.890556369	5.520273e+16
4	D	408	0.001565	3.2245e+15	0.472	1.149e+18	Stareso	La Bib	UH	natural sunlight	PR-740	MS-75	BS Kinetics flat	SDWS	2015.06.29	afternoon	20	W	exposed		sunny	none	0.890556369	3.620799e+15
5	D	408	0.001468	3.0247e+15	0.4471	1.089e+18	Stareso	La Bib	UH	natural sunlight	PR-740	MS-75	BS Kinetics flat	SDWS	2015.06.29	afternoon	20	W	exposed		sunny	none	0.890556369	3.396379e+15
6	D	408	0.001645	3.3894e+15	0.4979	1.212e+18	Stareso	La Bib	UH	natural sunlight	PR-740	MS-75	BS Kinetics flat	SDWS	2015.06.29	afternoon	20	W	exposed		sunny	none	0.890556369	3.805888e+15
7	D	408	0.000248	5.1098e+14	0.0771	1.907e+17	Stareso	La Bib	UH	natural sunlight	PR-740	MS-75	BS Kinetics flat	Black	2015.06.29	afternoon	20	W	exposed		sunny	none	0.890556369	5.737752e+14
8	D	408	0.0002846	5.8639e+14	0.09189	2.279e+17	Stareso	La Bib	UH	natural sunlight	PR-740	MS-75	BS Kinetics flat	Black	2015.06.29	afternoon	20	W	exposed		sunny	none	0.890556369	6.584534e+14
9	D	408	0.000217	4.4711e+14	0.0669	1.656e+17	Stareso	La Bib	UH	natural sunlight	PR-740	MS-75	BS Kinetics flat	Black	2015.06.29	afternoon	20	W	exposed		sunny	none	0.890556369	5.020533e+14
10	D	408	0.0006161	1.2694e+15	0.2994	7.658e+17	Stareso	La Bib	UH	natural sunlight	PR-740	MS-75	BS Kinetics flat	P1	2015.06.29	afternoon	20	W	exposed	Cystoseira sp.	sunny	none	0.890556369	1.425415e+15
11	D	408	0.0006699	1.3803e+15	0.3234	8.249e+17	Stareso	La Bib	UH	natural sunlight	PR-740	MS-75	BS Kinetics flat	P1	2015.06.29	afternoon	20	W	exposed	Cystoseira sp.	sunny	none	0.890556369	1.549887e+15
12	D	408	0.0005894	1.2144e+15	0.2807	7.171e+17	Stareso	La Bib	UH	natural sunlight	PR-740	MS-75	BS Kinetics flat	P1	2015.06.29	afternoon	20	W	exposed	Cystoseira sp.	sunny	none	0.890556369	1.363642e+15
13	D	408	0.002236	4.6071e+15	1.045	2.635e+18	Stareso	La Bib	UH	natural sunlight	PR-740	MS-75	BS Kinetics flat	P2	2015.06.29	afternoon	20	W	exposed	Cystoseira sp.	sunny	none	0.890556369	5.173232e+15
14	D	408	0.001448	2.9835e+15	0.6579	1.666e+18	Stareso	La Bib	UH	natural sunlight	PR-740	MS-75	BS Kinetics flat	P2	2015.06.29	afternoon	20	W	exposed	Cystoseira sp.	sunny	none	0.890556369	3.350107e+15
15	D	408	0.00154	3.173e+15	0.6979	1.765e+18	Stareso	La Bib	UH	natural sunlight	PR-740	MS-75	BS Kinetics flat	P2	2015.06.29	afternoon	20	W	exposed	Cystoseira sp.	sunny	none	0.890556369	3.562959e+15
16	D	408	0.001375	2.833e+15	0.6694	1.698e+18	Stareso	La Bib	UH	natural sunlight	PR-740	MS-75	BS Kinetics flat	P3	2015.06.29	afternoon	20	W	exposed	Cystoseira sp.	sunny	none	0.890556369	3.181214e+15
17	D	408	0.001598	3.2925e+15	0.7531	1.905e+18	Stareso	La Bib	UH	natural sunlight	PR-740	MS-75	BS Kinetics flat	P3	2015.06.29	afternoon	20	W	exposed	Cystoseira sp.	sunny	none	0.890556369	3.697149e+15
18	D	408	0.00184	3.7911e+15	0.8979	2.275e+18	Stareso	La Bib	UH	natural sunlight	PR-740	MS-75	BS Kinetics flat	P3	2015.06.29	afternoon	20	W	exposed	Cystoseira sp.	sunny	none	0.890556369	4.257042e+15
19	D	408	0.002688	5.5384e+15	1.283	3.23e+18	Stareso	La Bib	UH	natural sunlight	PR-740	MS-75	BS Kinetics flat	P4	2015.06.29	afternoon	20	W	exposed	Cystoseira sp.	sunny	none	0.890556369	6.218983e+15
20	D	408	0.002505	5.1613e+15	1.168	2.939e+18	Stareso	La Bib	UH	natural sunlight	PR-740	MS-75	BS Kinetics flat	P4	2015.06.29	afternoon	20	W	exposed	Cystoseira sp.	sunny	none	0.890556369	5.795593e+15
21	D	408	0.002475	5.0995e+15	1.15	2.893e+18	Stareso	La Bib	UH	natural sunlight	PR-740	MS-75	BS Kinetics flat	P4	2015.06.29	afternoon	20	W	exposed	Cystoseira sp.	sunny	none	0.890556369	5.726184e+15
22	D	408	0.003246	6.6881e+15	1.397	3.497e+18	Stareso	La Bib	UH	natural sunlight	PR-740	MS-75	BS Kinetics flat	P5	2015.06.29	afternoon	20	W	exposed	Rock	sunny	none	0.890556369	7.509978e+15
23	D	408	0.003331	6.8632e+15	1.422	3.558e+18	Stareso	La Bib	UH	natural sunlight	PR-740	MS-75	BS Kinetics flat	P5	2015.06.29	afternoon	20	W	exposed	Rock	sunny	none	0.890556369	7.706634e+15
24	D	408	0.002879	5.9319e+15	1.264	3.169e+18	Stareso	La Bib	UH	natural sunlight	PR-740	MS-75	BS Kinetics flat	P5	2015.06.29	afternoon	20	W	exposed	Rock	sunny	none	0.890556369	6.660883e+15
25	D	408	0.001669	3.4388e+15	0.7889	1.983e+18	Stareso	La Bib	UH	natural sunlight	PR-740	MS-75	BS Kinetics flat	P6	2015.06.29	afternoon	20	W	exposed	Dictyota linearis	sunny	none	0.890556369	3.861415e+15
26	D	408	0.001679	3.4594e+15	0.8302	2.092e+18	Stareso	La Bib	UH	natural sunlight	PR-740	MS-75	BS Kinetics flat	P6	2015.06.29	afternoon	20	W	exposed	Dictyota linearis	sunny	none	0.890556369	3.884551e+15
27	D	408	0.00164	3.3791e+15	0.7902	1.989e+18	Stareso	La Bib	UH	natural sunlight	PR-740	MS-75	BS Kinetics flat	P6	2015.06.29	afternoon	20	W	exposed	Dictyota linearis	sunny	none	0.890556369	3.79432e+15
28	D	408	0.0008194	1.6883e+15	0.3748	9.501e+17	Stareso	La Bib	UH	natural sunlight	PR-740	MS-75	BS Kinetics flat	P7	2015.06.29	afternoon	20	W	exposed	Dictyota linearis	sunny	none	0.890556369	1.895772e+15
29	D	408	0.0007207	1.4849e+15	0.323	8.186e+17	Stareso	La Bib	UH	natural sunlight	PR-740	MS-75	BS Kinetics flat	P7	2015.06.29	afternoon	20	W	exposed	Dictyota linearis	sunny	none	0.890556369	1.667419e+15
30	D	408	0.0009061	1.8669e+15	0.427	1.082e+18	Stareso	La Bib	UH	natural sunlight	PR-740	MS-75	BS Kinetics flat	P7	2015.06.29	afternoon	20	W	exposed	Dictyota linearis	sunny	none	0.890556369	2.096362e+15
31	D	408	0.001011	2.0831e+15	0.5198	1.324e+18	Stareso	La Bib	UH	natural sunlight	PR-740	MS-75	BS Kinetics flat	P8	2015.06.29	afternoon	20	W	exposed	Dictyota linearis	sunny	none	0.890556369	2.33906e+15
32	D	408	0.001044	2.1511e+15	0.5289	1.345e+18	Stareso	La Bib	UH	natural sunlight	PR-740	MS-75	BS Kinetics flat	P8	2015.06.29	afternoon	20	W	exposed	Dictyota linearis	sunny	none	0.890556369	2.415409e+15
33	D	408	0.000955	1.9677e+15	0.4707	1.197e+18	Stareso	La Bib	UH	natural sunlight	PR-740	MS-75	BS Kinetics flat	P8	2015.06.29	afternoon	20	W	exposed	Dictyota linearis	sunny	none	0.890556369	2.209497e+15
34	D	408	0.0004749	9.7848e+14	0.2193	5.576e+17	Stareso	La Bib	UH	natural sunlight	PR-740	MS-75	BS Kinetics flat	P9	2015.06.29	afternoon	20	W	exposed	Dictyota linearis	sunny	none	0.890556369	1.098733e+15
35	D	408	0.0003387	6.9786e+14	0.1444	3.669e+17	Stareso	La Bib	UH	natural sunlight	PR-740	MS-75	BS Kinetics flat	P9	2015.06.29	afternoon	20	W	exposed	Dictyota linearis	sunny	none	0.890556369	7.836197e+14
36	D	408	0.0002946	6.0699e+14	0.1196	3.035e+17	Stareso	La Bib	UH	natural sunlight	PR-740	MS-75	BS Kinetics flat	P9	2015.06.29	afternoon	20	W	exposed	Dictyota linearis	sunny	none	0.890556369	6.815895e+14
37	D	408	0.0004618	9.5149e+14	0.2224	5.689e+17	Stareso	La Bib	UH	natural sunlight	PR-740	MS-75	BS Kinetics flat	P10	2015.06.29	afternoon	20	W	exposed	Dictyota linearis	sunny	none	0.890556369	1.068425e+15
38	D	408	0.00055	1.1332e+15	0.2704	6.918e+17	Stareso	La Bib	UH	natural sunlight	PR-740	MS-75	BS Kinetics flat	P10	2015.06.29	afternoon	20	W	exposed	Dictyota linearis	sunny	none	0.890556369	1.272485e+15
39	D	408	0.0004777	9.8425e+14	0.2312	5.91e+17	Stareso	La Bib	UH	natural sunlight	PR-740	MS-75	BS Kinetics flat	P10	2015.06.29	afternoon	20	W	exposed	Dictyota linearis	sunny	none	0.890556369	1.105211e+15
40	D	408	0.02456	5.0603e+16	8.456	2.079e+19	Stareso	La Bib	UH	natural sunlight	PR-740	MS-75	BS Kinetics flat	DWS	2015.06.29	afternoon	20	W	exposed		sunny	none	0.890556369	5.682226e+16
41	D	408	0.02491	5.1325e+16	8.425	2.07e+19	Stareso	La Bib	UH	natural sunlight	PR-740	MS-75	BS Kinetics flat	DWS	2015.06.29	afternoon	20	W	exposed		sunny	none	0.890556369	5.763202e+16
42	D	408	0.02318	4.776e+16	7.745	1.901e+19	Stareso	La Bib	UH	natural sunlight	PR-740	MS-75	BS Kinetics flat	DWS	2015.06.29	afternoon	20	W	exposed		sunny	none	0.890556369	5.362948e+16
43	D	408	0.001573	3.241e+15	0.4757	1.156e+18	Stareso	La Bib	UH	natural sunlight	PR-740	MS-75	BS Kinetics flat	SDWS	2015.06.29	afternoon	20	W	exposed		sunny	none	0.890556369	3.639308e+15
44	D	408	0.001656	3.412e+15	0.5047	1.227e+18	Stareso	La Bib	UH	natural sunlight	PR-740	MS-75	BS Kinetics flat	SDWS	2015.06.29	afternoon	20	W	exposed		sunny	none	0.890556369	3.831338e+15
45	D	408	0.001687	3.4759e+15	0.5143	1.251e+18	Stareso	La Bib	UH	natural sunlight	PR-740	MS-75	BS Kinetics flat	SDWS	2015.06.29	afternoon	20	W	exposed		sunny	none	0.890556369	3.90306e+15
46	D	408	0.0002083	4.2918e+14	0.06354	1.57e+17	Stareso	La Bib	UH	natural sunlight	PR-740	MS-75	BS Kinetics flat	Black	2015.06.29	afternoon	20	W	exposed		sunny	none	0.890556369	4.819249e+14
47	D	408	0.0001967	4.0528e+14	0.05977	1.477e+17	Stareso	La Bib	UH	natural sunlight	PR-740	MS-75	BS Kinetics flat	Black	2015.06.29	afternoon	20	W	exposed		sunny	none	0.890556369	4.550871e+14
48	D	408	0.000211	4.3474e+14	0.06455	1.593e+17	Stareso	La Bib	UH	natural sunlight	PR-740	MS-75	BS Kinetics flat	Black	2015.06.29	afternoon	20	W	exposed		sunny	none	0.890556369	4.881717e+14
1	D	409	0.02572	5.3123e+16	8.106	1.989e+19	Stareso	La Bib	UH	natural sunlight	PR-740	MS-75	BS Kinetics flat	DWS	2015.06.29	afternoon	20	W	exposed		sunny	none	0.9312522686	5.704509e+16
2	D	409	0.02684	5.5437e+16	8.551	2.099e+19	Stareso	La Bib	UH	natural sunlight	PR-740	MS-75	BS Kinetics flat	DWS	2015.06.29	afternoon	20	W	exposed		sunny	none	0.9312522686	5.952917e+16
3	D	409	0.02451	5.0624e+16	7.564	1.854e+19	Stareso	La Bib	UH	natural sunlight	PR-740	MS-75	BS Kinetics flat	DWS	2015.06.29	afternoon	20	W	exposed		sunny	none	0.9312522686	5.43614e+16
4	D	409	0.001606	3.3171e+15	0.472	1.149e+18	Stareso	La Bib	UH	natural sunlight	PR-740	MS-75	BS Kinetics flat	SDWS	2015.06.29	afternoon	20	W	exposed		sunny	none	0.9312522686	3.561992e+15
5	D	409	0.001504	3.1064e+15	0.4471	1.089e+18	Stareso	La Bib	UH	natural sunlight	PR-740	MS-75	BS Kinetics flat	SDWS	2015.06.29	afternoon	20	W	exposed		sunny	none	0.9312522686	3.335763e+15
6	D	409	0.001691	3.4927e+15	0.4979	1.212e+18	Stareso	La Bib	UH	natural sunlight	PR-740	MS-75	BS Kinetics flat	SDWS	2015.06.29	afternoon	20	W	exposed		sunny	none	0.9312522686	3.750515e+15
7	D	409	0.0002531	5.2277e+14	0.0771	1.907e+17	Stareso	La Bib	UH	natural sunlight	PR-740	MS-75	BS Kinetics flat	Black	2015.06.29	afternoon	20	W	exposed		sunny	none	0.9312522686	5.613574e+14
8	D	409	0.0002901	5.9919e+14	0.09189	2.279e+17	Stareso	La Bib	UH	natural sunlight	PR-740	MS-75	BS Kinetics flat	Black	2015.06.29	afternoon	20	W	exposed		sunny	none	0.9312522686	6.434208e+14
9	D	409	0.0002211	4.5667e+14	0.0669	1.656e+17	Stareso	La Bib	UH	natural sunlight	PR-740	MS-75	BS Kinetics flat	Black	2015.06.29	afternoon	20	W	exposed		sunny	none	0.9312522686	4.903838e+14
10	D	409	0.000628	1.2971e+15	0.2994	7.658e+17	Stareso	La Bib	UH	natural sunlight	PR-740	MS-75	BS Kinetics flat	P1	2015.06.29	afternoon	20	W	exposed	Cystoseira sp.	sunny	none	0.9312522686	1.392858e+15
11	D	409	0.0006851	1.415e+15	0.3234	8.249e+17	Stareso	La Bib	UH	natural sunlight	PR-740	MS-75	BS Kinetics flat	P1	2015.06.29	afternoon	20	W	exposed	Cystoseira sp.	sunny	none	0.9312522686	1.519502e+15
12	D	409	0.0005991	1.2374e+15	0.2807	7.171e+17	Stareso	La Bib	UH	natural sunlight	PR-740	MS-75	BS Kinetics flat	P1	2015.06.29	afternoon	20	W	exposed	Cystoseira sp.	sunny	none	0.9312522686	1.32876e+15
13	D	409	0.002285	4.7196e+15	1.045	2.635e+18	Stareso	La Bib	UH	natural sunlight	PR-740	MS-75	BS Kinetics flat	P2	2015.06.29	afternoon	20	W	exposed	Cystoseira sp.	sunny	none	0.9312522686	5.067964e+15
14	D	409	0.00148	3.0569e+15	0.6579	1.666e+18	Stareso	La Bib	UH	natural sunlight	PR-740	MS-75	BS Kinetics flat	P2	2015.06.29	afternoon	20	W	exposed	Cystoseira sp.	sunny	none	0.9312522686	3.282533e+15
15	D	409	0.001575	3.2531e+15	0.6979	1.765e+18	Stareso	La Bib	UH	natural sunlight	PR-740	MS-75	BS Kinetics flat	P2	2015.06.29	afternoon	20	W	exposed	Cystoseira sp.	sunny	none	0.9312522686	3.493236e+15
16	D	409	0.001408	2.9082e+15	0.6694	1.698e+18	Stareso	La Bib	UH	natural sunlight	PR-740	MS-75	BS Kinetics flat	P3	2015.06.29	afternoon	20	W	exposed	Cystoseira sp.	sunny	none	0.9312522686	3.122842e+15
17	D	409	0.001632	3.3708e+15	0.7531	1.905e+18	Stareso	La Bib	UH	natural sunlight	PR-740	MS-75	BS Kinetics flat	P3	2015.06.29	afternoon	20	W	exposed	Cystoseira sp.	sunny	none	0.9312522686	3.619658e+15
18	D	409	0.001881	3.8851e+15	0.8979	2.275e+18	Stareso	La Bib	UH	natural sunlight	PR-740	MS-75	BS Kinetics flat	P3	2015.06.29	afternoon	20	W	exposed	Cystoseira sp.	sunny	none	0.9312522686	4.171922e+15
19	D	409	0.002756	5.6924e+15	1.283	3.23e+18	Stareso	La Bib	UH	natural sunlight	PR-740	MS-75	BS Kinetics flat	P4	2015.06.29	afternoon	20	W	exposed	Cystoseira sp.	sunny	none	0.9312522686	6.112608e+15
20	D	409	0.002565	5.2979e+15	1.168	2.939e+18	Stareso	La Bib	UH	natural sunlight	PR-740	MS-75	BS Kinetics flat	P4	2015.06.29	afternoon	20	W	exposed	Cystoseira sp.	sunny	none	0.9312522686	5.688984e+15
21	D	409	0.002536	5.238e+15	1.15	2.893e+18	Stareso	La Bib	UH	natural sunlight	PR-740	MS-75	BS Kinetics flat	P4	2015.06.29	afternoon	20	W	exposed	Cystoseira sp.	sunny	none	0.9312522686	5.624664e+15
22	D	409	0.003334	6.8862e+15	1.397	3.497e+18	Stareso	La Bib	UH	natural sunlight	PR-740	MS-75	BS Kinetics flat	P5	2015.06.29	afternoon	20	W	exposed	Rock	sunny	none	0.9312522686	7.39457e+15
23	D	409	0.003411	7.0452e+15	1.422	3.558e+18	Stareso	La Bib	UH	natural sunlight	PR-740	MS-75	BS Kinetics flat	P5	2015.06.29	afternoon	20	W	exposed	Rock	sunny	none	0.9312522686	7.565351e+15
24	D	409	0.00294	6.0724e+15	1.264	3.169e+18	Stareso	La Bib	UH	natural sunlight	PR-740	MS-75	BS Kinetics flat	P5	2015.06.29	afternoon	20	W	exposed	Rock	sunny	none	0.9312522686	6.520707e+15
25	D	409	0.001714	3.5402e+15	0.7889	1.983e+18	Stareso	La Bib	UH	natural sunlight	PR-740	MS-75	BS Kinetics flat	P6	2015.06.29	afternoon	20	W	exposed	Dictyota linearis	sunny	none	0.9312522686	3.801528e+15
26	D	409	0.001722	3.5567e+15	0.8302	2.092e+18	Stareso	La Bib	UH	natural sunlight	PR-740	MS-75	BS Kinetics flat	P6	2015.06.29	afternoon	20	W	exposed	Dictyota linearis	sunny	none	0.9312522686	3.819271e+15
27	D	409	0.001683	3.4762e+15	0.7902	1.989e+18	Stareso	La Bib	UH	natural sunlight	PR-740	MS-75	BS Kinetics flat	P6	2015.06.29	afternoon	20	W	exposed	Dictyota linearis	sunny	none	0.9312522686	3.732772e+15
28	D	409	0.0008374	1.7296e+15	0.3748	9.501e+17	Stareso	La Bib	UH	natural sunlight	PR-740	MS-75	BS Kinetics flat	P7	2015.06.29	afternoon	20	W	exposed	Dictyota linearis	sunny	none	0.9312522686	1.857292e+15
29	D	409	0.0007388	1.526e+15	0.323	8.186e+17	Stareso	La Bib	UH	natural sunlight	PR-740	MS-75	BS Kinetics flat	P7	2015.06.29	afternoon	20	W	exposed	Dictyota linearis	sunny	none	0.9312522686	1.638605e+15
30	D	409	0.0009278	1.9163e+15	0.427	1.082e+18	Stareso	La Bib	UH	natural sunlight	PR-740	MS-75	BS Kinetics flat	P7	2015.06.29	afternoon	20	W	exposed	Dictyota linearis	sunny	none	0.9312522686	2.057793e+15
31	D	409	0.001035	2.1377e+15	0.5198	1.324e+18	Stareso	La Bib	UH	natural sunlight	PR-740	MS-75	BS Kinetics flat	P8	2015.06.29	afternoon	20	W	exposed	Dictyota linearis	sunny	none	0.9312522686	2.295555e+15
32	D	409	0.001074	2.2183e+15	0.5289	1.345e+18	Stareso	La Bib	UH	natural sunlight	PR-740	MS-75	BS Kinetics flat	P8	2015.06.29	afternoon	20	W	exposed	Dictyota linearis	sunny	none	0.9312522686	2.382054e+15
33	D	409	0.0009818	2.0279e+15	0.4707	1.197e+18	Stareso	La Bib	UH	natural sunlight	PR-740	MS-75	BS Kinetics flat	P8	2015.06.29	afternoon	20	W	exposed	Dictyota linearis	sunny	none	0.9312522686	2.177561e+15
34	D	409	0.0004844	1.0005e+15	0.2193	5.576e+17	Stareso	La Bib	UH	natural sunlight	PR-740	MS-75	BS Kinetics flat	P9	2015.06.29	afternoon	20	W	exposed	Dictyota linearis	sunny	none	0.9312522686	1.074364e+15
35	D	409	0.0003455	7.1361e+14	0.1444	3.669e+17	Stareso	La Bib	UH	natural sunlight	PR-740	MS-75	BS Kinetics flat	P9	2015.06.29	afternoon	20	W	exposed	Dictyota linearis	sunny	none	0.9312522686	7.662939e+14
36	D	409	0.0002996	6.1881e+14	0.1196	3.035e+17	Stareso	La Bib	UH	natural sunlight	PR-740	MS-75	BS Kinetics flat	P9	2015.06.29	afternoon	20	W	exposed	Dictyota linearis	sunny	none	0.9312522686	6.644911e+14
37	D	409	0.0004707	9.7221e+14	0.2224	5.689e+17	Stareso	La Bib	UH	natural sunlight	PR-740	MS-75	BS Kinetics flat	P10	2015.06.29	afternoon	20	W	exposed	Dictyota linearis	sunny	none	0.9312522686	1.043978e+15
38	D	409	0.0005616	1.16e+15	0.2704	6.918e+17	Stareso	La Bib	UH	natural sunlight	PR-740	MS-75	BS Kinetics flat	P10	2015.06.29	afternoon	20	W	exposed	Dictyota linearis	sunny	none	0.9312522686	1.245588e+15
39	D	409	0.0004877	1.0073e+15	0.2312	5.91e+17	Stareso	La Bib	UH	natural sunlight	PR-740	MS-75	BS Kinetics flat	P10	2015.06.29	afternoon	20	W	exposed	Dictyota linearis	sunny	none	0.9312522686	1.081683e+15
40	D	409	0.02523	5.2111e+16	8.456	2.079e+19	Stareso	La Bib	UH	natural sunlight	PR-740	MS-75	BS Kinetics flat	DWS	2015.06.29	afternoon	20	W	exposed		sunny	none	0.9312522686	5.595831e+16
41	D	409	0.02557	5.2814e+16	8.425	2.07e+19	Stareso	La Bib	UH	natural sunlight	PR-740	MS-75	BS Kinetics flat	DWS	2015.06.29	afternoon	20	W	exposed		sunny	none	0.9312522686	5.671241e+16
42	D	409	0.02383	4.922e+16	7.745	1.901e+19	Stareso	La Bib	UH	natural sunlight	PR-740	MS-75	BS Kinetics flat	DWS	2015.06.29	afternoon	20	W	exposed		sunny	none	0.9312522686	5.285321e+16
43	D	409	0.001615	3.3357e+15	0.4757	1.156e+18	Stareso	La Bib	UH	natural sunlight	PR-740	MS-75	BS Kinetics flat	SDWS	2015.06.29	afternoon	20	W	exposed		sunny	none	0.9312522686	3.581953e+15
44	D	409	0.001698	3.5071e+15	0.5047	1.227e+18	Stareso	La Bib	UH	natural sunlight	PR-740	MS-75	BS Kinetics flat	SDWS	2015.06.29	afternoon	20	W	exposed		sunny	none	0.9312522686	3.766041e+15
45	D	409	0.001731	3.5753e+15	0.5143	1.251e+18	Stareso	La Bib	UH	natural sunlight	PR-740	MS-75	BS Kinetics flat	SDWS	2015.06.29	afternoon	20	W	exposed		sunny	none	0.9312522686	3.839232e+15
46	D	409	0.0002124	4.387e+14	0.06354	1.57e+17	Stareso	La Bib	UH	natural sunlight	PR-740	MS-75	BS Kinetics flat	Black	2015.06.29	afternoon	20	W	exposed		sunny	none	0.9312522686	4.710878e+14
47	D	409	0.0002006	4.1433e+14	0.05977	1.477e+17	Stareso	La Bib	UH	natural sunlight	PR-740	MS-75	BS Kinetics flat	Black	2015.06.29	afternoon	20	W	exposed		sunny	none	0.9312522686	4.449163e+14
48	D	409	0.0002153	4.4469e+14	0.06455	1.593e+17	Stareso	La Bib	UH	natural sunlight	PR-740	MS-75	BS Kinetics flat	Black	2015.06.29	afternoon	20	W	exposed		sunny	none	0.9312522686	4.775198e+14
1	D	410	0.02636	5.4578e+16	8.106	1.989e+19	Stareso	La Bib	UH	natural sunlight	PR-740	MS-75	BS Kinetics flat	DWS	2015.06.29	afternoon	20	W	exposed		sunny	none	0.9432750348	5.786052e+16
2	D	410	0.02759	5.7125e+16	8.551	2.099e+19	Stareso	La Bib	UH	natural sunlight	PR-740	MS-75	BS Kinetics flat	DWS	2015.06.29	afternoon	20	W	exposed		sunny	none	0.9432750348	6.056038e+16
3	D	410	0.02521	5.2197e+16	7.564	1.854e+19	Stareso	La Bib	UH	natural sunlight	PR-740	MS-75	BS Kinetics flat	DWS	2015.06.29	afternoon	20	W	exposed		sunny	none	0.9432750348	5.533625e+16
4	D	410	0.00165	3.4163e+15	0.472	1.149e+18	Stareso	La Bib	UH	natural sunlight	PR-740	MS-75	BS Kinetics flat	SDWS	2015.06.29	afternoon	20	W	exposed		sunny	none	0.9432750348	3.62177e+15
5	D	410	0.001549	3.2072e+15	0.4471	1.089e+18	Stareso	La Bib	UH	natural sunlight	PR-740	MS-75	BS Kinetics flat	SDWS	2015.06.29	afternoon	20	W	exposed		sunny	none	0.9432750348	3.400074e+15
6	D	410	0.001738	3.5985e+15	0.4979	1.212e+18	Stareso	La Bib	UH	natural sunlight	PR-740	MS-75	BS Kinetics flat	SDWS	2015.06.29	afternoon	20	W	exposed		sunny	none	0.9432750348	3.814931e+15
7	D	410	0.0002589	5.3605e+14	0.0771	1.907e+17	Stareso	La Bib	UH	natural sunlight	PR-740	MS-75	BS Kinetics flat	Black	2015.06.29	afternoon	20	W	exposed		sunny	none	0.9432750348	5.682886e+14
8	D	410	0.0002958	6.1245e+14	0.09189	2.279e+17	Stareso	La Bib	UH	natural sunlight	PR-740	MS-75	BS Kinetics flat	Black	2015.06.29	afternoon	20	W	exposed		sunny	none	0.9432750348	6.492845e+14
9	D	410	0.0002259	4.6773e+14	0.0669	1.656e+17	Stareso	La Bib	UH	natural sunlight	PR-740	MS-75	BS Kinetics flat	Black	2015.06.29	afternoon	20	W	exposed		sunny	none	0.9432750348	4.958532e+14
10	D	410	0.0006401	1.3253e+15	0.2994	7.658e+17	Stareso	La Bib	UH	natural sunlight	PR-740	MS-75	BS Kinetics flat	P1	2015.06.29	afternoon	20	W	exposed	Cystoseira sp.	sunny	none	0.9432750348	1.405027e+15
11	D	410	0.0006983	1.4458e+15	0.3234	8.249e+17	Stareso	La Bib	UH	natural sunlight	PR-740	MS-75	BS Kinetics flat	P1	2015.06.29	afternoon	20	W	exposed	Cystoseira sp.	sunny	none	0.9432750348	1.532777e+15
12	D	410	0.0006136	1.2705e+15	0.2807	7.171e+17	Stareso	La Bib	UH	natural sunlight	PR-740	MS-75	BS Kinetics flat	P1	2015.06.29	afternoon	20	W	exposed	Cystoseira sp.	sunny	none	0.9432750348	1.346859e+15
13	D	410	0.002347	4.8595e+15	1.045	2.635e+18	Stareso	La Bib	UH	natural sunlight	PR-740	MS-75	BS Kinetics flat	P2	2015.06.29	afternoon	20	W	exposed	Cystoseira sp.	sunny	none	0.9432750348	5.151693e+15
14	D	410	0.001517	3.1409e+15	0.6579	1.666e+18	Stareso	La Bib	UH	natural sunlight	PR-740	MS-75	BS Kinetics flat	P2	2015.06.29	afternoon	20	W	exposed	Cystoseira sp.	sunny	none	0.9432750348	3.329833e+15
15	D	410	0.00161	3.3335e+15	0.6979	1.765e+18	Stareso	La Bib	UH	natural sunlight	PR-740	MS-75	BS Kinetics flat	P2	2015.06.29	afternoon	20	W	exposed	Cystoseira sp.	sunny	none	0.9432750348	3.533969e+15
16	D	410	0.001441	2.9836e+15	0.6694	1.698e+18	Stareso	La Bib	UH	natural sunlight	PR-740	MS-75	BS Kinetics flat	P3	2015.06.29	afternoon	20	W	exposed	Cystoseira sp.	sunny	none	0.9432750348	3.163012e+15
17	D	410	0.001677	3.4722e+15	0.7531	1.905e+18	Stareso	La Bib	UH	natural sunlight	PR-740	MS-75	BS Kinetics flat	P3	2015.06.29	afternoon	20	W	exposed	Cystoseira sp.	sunny	none	0.9432750348	3.681035e+15
18	D	410	0.001928	3.9919e+15	0.8979	2.275e+18	Stareso	La Bib	UH	natural sunlight	PR-740	MS-75	BS Kinetics flat	P3	2015.06.29	afternoon	20	W	exposed	Cystoseira sp.	sunny	none	0.9432750348	4.231983e+15
19	D	410	0.002828	5.8554e+15	1.283	3.23e+18	Stareso	La Bib	UH	natural sunlight	PR-740	MS-75	BS Kinetics flat	P4	2015.06.29	afternoon	20	W	exposed	Cystoseira sp.	sunny	none	0.9432750348	6.207494e+15
20	D	410	0.002624	5.433e+15	1.168	2.939e+18	Stareso	La Bib	UH	natural sunlight	PR-740	MS-75	BS Kinetics flat	P4	2015.06.29	afternoon	20	W	exposed	Cystoseira sp.	sunny	none	0.9432750348	5.759711e+15
21	D	410	0.0026	5.3833e+15	1.15	2.893e+18	Stareso	La Bib	UH	natural sunlight	PR-740	MS-75	BS Kinetics flat	P4	2015.06.29	afternoon	20	W	exposed	Cystoseira sp.	sunny	none	0.9432750348	5.707031e+15
22	D	410	0.003421	7.0832e+15	1.397	3.497e+18	Stareso	La Bib	UH	natural sunlight	PR-740	MS-75	BS Kinetics flat	P5	2015.06.29	afternoon	20	W	exposed	Rock	sunny	none	0.9432750348	7.509136e+15
23	D	410	0.003484	7.2136e+15	1.422	3.558e+18	Stareso	La Bib	UH	natural sunlight	PR-740	MS-75	BS Kinetics flat	P5	2015.06.29	afternoon	20	W	exposed	Rock	sunny	none	0.9432750348	7.647422e+15
24	D	410	0.003013	6.2384e+15	1.264	3.169e+18	Stareso	La Bib	UH	natural sunlight	PR-740	MS-75	BS Kinetics flat	P5	2015.06.29	afternoon	20	W	exposed	Rock	sunny	none	0.9432750348	6.613571e+15
25	D	410	0.001761	3.6462e+15	0.7889	1.983e+18	Stareso	La Bib	UH	natural sunlight	PR-740	MS-75	BS Kinetics flat	P6	2015.06.29	afternoon	20	W	exposed	Dictyota linearis	sunny	none	0.9432750348	3.865416e+15
26	D	410	0.001772	3.6689e+15	0.8302	2.092e+18	Stareso	La Bib	UH	natural sunlight	PR-740	MS-75	BS Kinetics flat	P6	2015.06.29	afternoon	20	W	exposed	Dictyota linearis	sunny	none	0.9432750348	3.889561e+15
27	D	410	0.001729	3.5799e+15	0.7902	1.989e+18	Stareso	La Bib	UH	natural sunlight	PR-740	MS-75	BS Kinetics flat	P6	2015.06.29	afternoon	20	W	exposed	Dictyota linearis	sunny	none	0.9432750348	3.795176e+15
28	D	410	0.000853	1.7661e+15	0.3748	9.501e+17	Stareso	La Bib	UH	natural sunlight	PR-740	MS-75	BS Kinetics flat	P7	2015.06.29	afternoon	20	W	exposed	Dictyota linearis	sunny	none	0.9432750348	1.872345e+15
29	D	410	0.0007545	1.5622e+15	0.323	8.186e+17	Stareso	La Bib	UH	natural sunlight	PR-740	MS-75	BS Kinetics flat	P7	2015.06.29	afternoon	20	W	exposed	Dictyota linearis	sunny	none	0.9432750348	1.656137e+15
30	D	410	0.0009477	1.9622e+15	0.427	1.082e+18	Stareso	La Bib	UH	natural sunlight	PR-740	MS-75	BS Kinetics flat	P7	2015.06.29	afternoon	20	W	exposed	Dictyota linearis	sunny	none	0.9432750348	2.080213e+15
31	D	410	0.001061	2.1968e+15	0.5198	1.324e+18	Stareso	La Bib	UH	natural sunlight	PR-740	MS-75	BS Kinetics flat	P8	2015.06.29	afternoon	20	W	exposed	Dictyota linearis	sunny	none	0.9432750348	2.328908e+15
32	D	410	0.001099	2.2755e+15	0.5289	1.345e+18	Stareso	La Bib	UH	natural sunlight	PR-740	MS-75	BS Kinetics flat	P8	2015.06.29	afternoon	20	W	exposed	Dictyota linearis	sunny	none	0.9432750348	2.412318e+15
33	D	410	0.001004	2.0788e+15	0.4707	1.197e+18	Stareso	La Bib	UH	natural sunlight	PR-740	MS-75	BS Kinetics flat	P8	2015.06.29	afternoon	20	W	exposed	Dictyota linearis	sunny	none	0.9432750348	2.203792e+15
34	D	410	0.0004947	1.0243e+15	0.2193	5.576e+17	Stareso	La Bib	UH	natural sunlight	PR-740	MS-75	BS Kinetics flat	P9	2015.06.29	afternoon	20	W	exposed	Dictyota linearis	sunny	none	0.9432750348	1.085872e+15
35	D	410	0.0003521	7.2902e+14	0.1444	3.669e+17	Stareso	La Bib	UH	natural sunlight	PR-740	MS-75	BS Kinetics flat	P9	2015.06.29	afternoon	20	W	exposed	Dictyota linearis	sunny	none	0.9432750348	7.728637e+14
36	D	410	0.0003046	6.3067e+14	0.1196	3.035e+17	Stareso	La Bib	UH	natural sunlight	PR-740	MS-75	BS Kinetics flat	P9	2015.06.29	afternoon	20	W	exposed	Dictyota linearis	sunny	none	0.9432750348	6.686006e+14
37	D	410	0.0004805	9.9488e+14	0.2224	5.689e+17	Stareso	La Bib	UH	natural sunlight	PR-740	MS-75	BS Kinetics flat	P10	2015.06.29	afternoon	20	W	exposed	Dictyota linearis	sunny	none	0.9432750348	1.054703e+15
38	D	410	0.0005728	1.186e+15	0.2704	6.918e+17	Stareso	La Bib	UH	natural sunlight	PR-740	MS-75	BS Kinetics flat	P10	2015.06.29	afternoon	20	W	exposed	Dictyota linearis	sunny	none	0.9432750348	1.257303e+15
39	D	410	0.0004986	1.0324e+15	0.2312	5.91e+17	Stareso	La Bib	UH	natural sunlight	PR-740	MS-75	BS Kinetics flat	P10	2015.06.29	afternoon	20	W	exposed	Dictyota linearis	sunny	none	0.9432750348	1.094433e+15
40	D	410	0.026	5.3833e+16	8.456	2.079e+19	Stareso	La Bib	UH	natural sunlight	PR-740	MS-75	BS Kinetics flat	DWS	2015.06.29	afternoon	20	W	exposed		sunny	none	0.9432750348	5.707031e+16
41	D	410	0.02633	5.4516e+16	8.425	2.07e+19	Stareso	La Bib	UH	natural sunlight	PR-740	MS-75	BS Kinetics flat	DWS	2015.06.29	afternoon	20	W	exposed		sunny	none	0.9432750348	5.779467e+16
42	D	410	0.0246	5.0934e+16	7.745	1.901e+19	Stareso	La Bib	UH	natural sunlight	PR-740	MS-75	BS Kinetics flat	DWS	2015.06.29	afternoon	20	W	exposed		sunny	none	0.9432750348	5.399729e+16
43	D	410	0.001659	3.435e+15	0.4757	1.156e+18	Stareso	La Bib	UH	natural sunlight	PR-740	MS-75	BS Kinetics flat	SDWS	2015.06.29	afternoon	20	W	exposed		sunny	none	0.9432750348	3.641525e+15
44	D	410	0.001749	3.6213e+15	0.5047	1.227e+18	Stareso	La Bib	UH	natural sunlight	PR-740	MS-75	BS Kinetics flat	SDWS	2015.06.29	afternoon	20	W	exposed		sunny	none	0.9432750348	3.839076e+15
45	D	410	0.001781	3.6876e+15	0.5143	1.251e+18	Stareso	La Bib	UH	natural sunlight	PR-740	MS-75	BS Kinetics flat	SDWS	2015.06.29	afternoon	20	W	exposed		sunny	none	0.9432750348	3.909316e+15
46	D	410	0.0002174	4.5013e+14	0.06354	1.57e+17	Stareso	La Bib	UH	natural sunlight	PR-740	MS-75	BS Kinetics flat	Black	2015.06.29	afternoon	20	W	exposed		sunny	none	0.9432750348	4.771956e+14
47	D	410	0.0002059	4.2632e+14	0.05977	1.477e+17	Stareso	La Bib	UH	natural sunlight	PR-740	MS-75	BS Kinetics flat	Black	2015.06.29	afternoon	20	W	exposed		sunny	none	0.9432750348	4.51953e+14
48	D	410	0.0002208	4.5717e+14	0.06455	1.593e+17	Stareso	La Bib	UH	natural sunlight	PR-740	MS-75	BS Kinetics flat	Black	2015.06.29	afternoon	20	W	exposed		sunny	none	0.9432750348	4.846586e+14
1	D	411	0.02708	5.6206e+16	8.106	1.989e+19	Stareso	La Bib	UH	natural sunlight	PR-740	MS-75	BS Kinetics flat	DWS	2015.06.29	afternoon	20	W	exposed		sunny	none	0.9571109694	5.872453e+16
2	D	411	0.02834	5.8821e+16	8.551	2.099e+19	Stareso	La Bib	UH	natural sunlight	PR-740	MS-75	BS Kinetics flat	DWS	2015.06.29	afternoon	20	W	exposed		sunny	none	0.9571109694	6.145691e+16
3	D	411	0.0259	5.3757e+16	7.564	1.854e+19	Stareso	La Bib	UH	natural sunlight	PR-740	MS-75	BS Kinetics flat	DWS	2015.06.29	afternoon	20	W	exposed		sunny	none	0.9571109694	5.616563e+16
4	D	411	0.001697	3.5222e+15	0.472	1.149e+18	Stareso	La Bib	UH	natural sunlight	PR-740	MS-75	BS Kinetics flat	SDWS	2015.06.29	afternoon	20	W	exposed		sunny	none	0.9571109694	3.680042e+15
5	D	411	0.001591	3.3022e+15	0.4471	1.089e+18	Stareso	La Bib	UH	natural sunlight	PR-740	MS-75	BS Kinetics flat	SDWS	2015.06.29	afternoon	20	W	exposed		sunny	none	0.9571109694	3.450175e+15
6	D	411	0.001786	3.7069e+15	0.4979	1.212e+18	Stareso	La Bib	UH	natural sunlight	PR-740	MS-75	BS Kinetics flat	SDWS	2015.06.29	afternoon	20	W	exposed		sunny	none	0.9571109694	3.873043e+15
7	D	411	0.0002637	5.4732e+14	0.0771	1.907e+17	Stareso	La Bib	UH	natural sunlight	PR-740	MS-75	BS Kinetics flat	Black	2015.06.29	afternoon	20	W	exposed		sunny	none	0.9571109694	5.718486e+14
8	D	411	0.0003026	6.2806e+14	0.09189	2.279e+17	Stareso	La Bib	UH	natural sunlight	PR-740	MS-75	BS Kinetics flat	Black	2015.06.29	afternoon	20	W	exposed		sunny	none	0.9571109694	6.562054e+14
9	D	411	0.000231	4.7945e+14	0.0669	1.656e+17	Stareso	La Bib	UH	natural sunlight	PR-740	MS-75	BS Kinetics flat	Black	2015.06.29	afternoon	20	W	exposed		sunny	none	0.9571109694	5.009367e+14
10	D	411	0.0006576	1.3649e+15	0.2994	7.658e+17	Stareso	La Bib	UH	natural sunlight	PR-740	MS-75	BS Kinetics flat	P1	2015.06.29	afternoon	20	W	exposed	Cystoseira sp.	sunny	none	0.9571109694	1.426043e+15
11	D	411	0.0007179	1.49e+15	0.3234	8.249e+17	Stareso	La Bib	UH	natural sunlight	PR-740	MS-75	BS Kinetics flat	P1	2015.06.29	afternoon	20	W	exposed	Cystoseira sp.	sunny	none	0.9571109694	1.556807e+15
12	D	411	0.0006296	1.3068e+15	0.2807	7.171e+17	Stareso	La Bib	UH	natural sunlight	PR-740	MS-75	BS Kinetics flat	P1	2015.06.29	afternoon	20	W	exposed	Cystoseira sp.	sunny	none	0.9571109694	1.365324e+15
13	D	411	0.002421	5.0249e+15	1.045	2.635e+18	Stareso	La Bib	UH	natural sunlight	PR-740	MS-75	BS Kinetics flat	P2	2015.06.29	afternoon	20	W	exposed	Cystoseira sp.	sunny	none	0.9571109694	5.250077e+15
14	D	411	0.00156	3.2379e+15	0.6579	1.666e+18	Stareso	La Bib	UH	natural sunlight	PR-740	MS-75	BS Kinetics flat	P2	2015.06.29	afternoon	20	W	exposed	Cystoseira sp.	sunny	none	0.9571109694	3.382949e+15
15	D	411	0.001662	3.4496e+15	0.6979	1.765e+18	Stareso	La Bib	UH	natural sunlight	PR-740	MS-75	BS Kinetics flat	P2	2015.06.29	afternoon	20	W	exposed	Cystoseira sp.	sunny	none	0.9571109694	3.604142e+15
16	D	411	0.00148	3.0718e+15	0.6694	1.698e+18	Stareso	La Bib	UH	natural sunlight	PR-740	MS-75	BS Kinetics flat	P3	2015.06.29	afternoon	20	W	exposed	Cystoseira sp.	sunny	none	0.9571109694	3.209465e+15
17	D	411	0.001726	3.5824e+15	0.7531	1.905e+18	Stareso	La Bib	UH	natural sunlight	PR-740	MS-75	BS Kinetics flat	P3	2015.06.29	afternoon	20	W	exposed	Cystoseira sp.	sunny	none	0.9571109694	3.74293e+15
18	D	411	0.001987	4.1241e+15	0.8979	2.275e+18	Stareso	La Bib	UH	natural sunlight	PR-740	MS-75	BS Kinetics flat	P3	2015.06.29	afternoon	20	W	exposed	Cystoseira sp.	sunny	none	0.9571109694	4.308923e+15
19	D	411	0.00293	6.0814e+15	1.283	3.23e+18	Stareso	La Bib	UH	natural sunlight	PR-740	MS-75	BS Kinetics flat	P4	2015.06.29	afternoon	20	W	exposed	Cystoseira sp.	sunny	none	0.9571109694	6.353873e+15
20	D	411	0.002713	5.631e+15	1.168	2.939e+18	Stareso	La Bib	UH	natural sunlight	PR-740	MS-75	BS Kinetics flat	P4	2015.06.29	afternoon	20	W	exposed	Cystoseira sp.	sunny	none	0.9571109694	5.883296e+15
21	D	411	0.002679	5.5604e+15	1.15	2.893e+18	Stareso	La Bib	UH	natural sunlight	PR-740	MS-75	BS Kinetics flat	P4	2015.06.29	afternoon	20	W	exposed	Cystoseira sp.	sunny	none	0.9571109694	5.809565e+15
22	D	411	0.003522	7.3101e+15	1.397	3.497e+18	Stareso	La Bib	UH	natural sunlight	PR-740	MS-75	BS Kinetics flat	P5	2015.06.29	afternoon	20	W	exposed	Rock	sunny	none	0.9571109694	7.637659e+15
23	D	411	0.003608	7.4886e+15	1.422	3.558e+18	Stareso	La Bib	UH	natural sunlight	PR-740	MS-75	BS Kinetics flat	P5	2015.06.29	afternoon	20	W	exposed	Rock	sunny	none	0.9571109694	7.824155e+15
24	D	411	0.003114	6.4633e+15	1.264	3.169e+18	Stareso	La Bib	UH	natural sunlight	PR-740	MS-75	BS Kinetics flat	P5	2015.06.29	afternoon	20	W	exposed	Rock	sunny	none	0.9571109694	6.752887e+15
25	D	411	0.001813	3.763e+15	0.7889	1.983e+18	Stareso	La Bib	UH	natural sunlight	PR-740	MS-75	BS Kinetics flat	P6	2015.06.29	afternoon	20	W	exposed	Dictyota linearis	sunny	none	0.9571109694	3.931594e+15
26	D	411	0.00183	3.7983e+15	0.8302	2.092e+18	Stareso	La Bib	UH	natural sunlight	PR-740	MS-75	BS Kinetics flat	P6	2015.06.29	afternoon	20	W	exposed	Dictyota linearis	sunny	none	0.9571109694	3.96846e+15
27	D	411	0.001779	3.6924e+15	0.7902	1.989e+18	Stareso	La Bib	UH	natural sunlight	PR-740	MS-75	BS Kinetics flat	P6	2015.06.29	afternoon	20	W	exposed	Dictyota linearis	sunny	none	0.9571109694	3.857863e+15
28	D	411	0.0008835	1.8337e+15	0.3748	9.501e+17	Stareso	La Bib	UH	natural sunlight	PR-740	MS-75	BS Kinetics flat	P7	2015.06.29	afternoon	20	W	exposed	Dictyota linearis	sunny	none	0.9571109694	1.91592e+15
29	D	411	0.0007781	1.615e+15	0.323	8.186e+17	Stareso	La Bib	UH	natural sunlight	PR-740	MS-75	BS Kinetics flat	P7	2015.06.29	afternoon	20	W	exposed	Dictyota linearis	sunny	none	0.9571109694	1.687354e+15
30	D	411	0.0009796	2.0332e+15	0.427	1.082e+18	Stareso	La Bib	UH	natural sunlight	PR-740	MS-75	BS Kinetics flat	P7	2015.06.29	afternoon	20	W	exposed	Dictyota linearis	sunny	none	0.9571109694	2.124319e+15
31	D	411	0.001098	2.279e+15	0.5198	1.324e+18	Stareso	La Bib	UH	natural sunlight	PR-740	MS-75	BS Kinetics flat	P8	2015.06.29	afternoon	20	W	exposed	Dictyota linearis	sunny	none	0.9571109694	2.381076e+15
32	D	411	0.001129	2.3433e+15	0.5289	1.345e+18	Stareso	La Bib	UH	natural sunlight	PR-740	MS-75	BS Kinetics flat	P8	2015.06.29	afternoon	20	W	exposed	Dictyota linearis	sunny	none	0.9571109694	2.448301e+15
33	D	411	0.001033	2.144e+15	0.4707	1.197e+18	Stareso	La Bib	UH	natural sunlight	PR-740	MS-75	BS Kinetics flat	P8	2015.06.29	afternoon	20	W	exposed	Dictyota linearis	sunny	none	0.9571109694	2.24012e+15
34	D	411	0.0005086	1.0556e+15	0.2193	5.576e+17	Stareso	La Bib	UH	natural sunlight	PR-740	MS-75	BS Kinetics flat	P9	2015.06.29	afternoon	20	W	exposed	Dictyota linearis	sunny	none	0.9571109694	1.102928e+15
35	D	411	0.0003629	7.5322e+14	0.1444	3.669e+17	Stareso	La Bib	UH	natural sunlight	PR-740	MS-75	BS Kinetics flat	P9	2015.06.29	afternoon	20	W	exposed	Dictyota linearis	sunny	none	0.9571109694	7.869695e+14
36	D	411	0.0003146	6.5297e+14	0.1196	3.035e+17	Stareso	La Bib	UH	natural sunlight	PR-740	MS-75	BS Kinetics flat	P9	2015.06.29	afternoon	20	W	exposed	Dictyota linearis	sunny	none	0.9571109694	6.822281e+14
37	D	411	0.0004939	1.0251e+15	0.2224	5.689e+17	Stareso	La Bib	UH	natural sunlight	PR-740	MS-75	BS Kinetics flat	P10	2015.06.29	afternoon	20	W	exposed	Dictyota linearis	sunny	none	0.9571109694	1.07105e+15
38	D	411	0.0005908	1.2262e+15	0.2704	6.918e+17	Stareso	La Bib	UH	natural sunlight	PR-740	MS-75	BS Kinetics flat	P10	2015.06.29	afternoon	20	W	exposed	Dictyota linearis	sunny	none	0.9571109694	1.281184e+15
39	D	411	0.0005123	1.0633e+15	0.2312	5.91e+17	Stareso	La Bib	UH	natural sunlight	PR-740	MS-75	BS Kinetics flat	P10	2015.06.29	afternoon	20	W	exposed	Dictyota linearis	sunny	none	0.9571109694	1.110952e+15
40	D	411	0.02674	5.55e+16	8.456	2.079e+19	Stareso	La Bib	UH	natural sunlight	PR-740	MS-75	BS Kinetics flat	DWS	2015.06.29	afternoon	20	W	exposed		sunny	none	0.9571109694	5.798722e+16
41	D	411	0.02702	5.6081e+16	8.425	2.07e+19	Stareso	La Bib	UH	natural sunlight	PR-740	MS-75	BS Kinetics flat	DWS	2015.06.29	afternoon	20	W	exposed		sunny	none	0.9571109694	5.859442e+16
42	D	411	0.02523	5.2366e+16	7.745	1.901e+19	Stareso	La Bib	UH	natural sunlight	PR-740	MS-75	BS Kinetics flat	DWS	2015.06.29	afternoon	20	W	exposed		sunny	none	0.9571109694	5.47127e+16
43	D	411	0.001703	3.5347e+15	0.4757	1.156e+18	Stareso	La Bib	UH	natural sunlight	PR-740	MS-75	BS Kinetics flat	SDWS	2015.06.29	afternoon	20	W	exposed		sunny	none	0.9571109694	3.693053e+15
44	D	411	0.001798	3.7318e+15	0.5047	1.227e+18	Stareso	La Bib	UH	natural sunlight	PR-740	MS-75	BS Kinetics flat	SDWS	2015.06.29	afternoon	20	W	exposed		sunny	none	0.9571109694	3.899066e+15
45	D	411	0.001836	3.8107e+15	0.5143	1.251e+18	Stareso	La Bib	UH	natural sunlight	PR-740	MS-75	BS Kinetics flat	SDWS	2015.06.29	afternoon	20	W	exposed		sunny	none	0.9571109694	3.981471e+15
46	D	411	0.0002218	4.6036e+14	0.06354	1.57e+17	Stareso	La Bib	UH	natural sunlight	PR-740	MS-75	BS Kinetics flat	Black	2015.06.29	afternoon	20	W	exposed		sunny	none	0.9571109694	4.80986e+14
47	D	411	0.00021	4.3587e+14	0.05977	1.477e+17	Stareso	La Bib	UH	natural sunlight	PR-740	MS-75	BS Kinetics flat	Black	2015.06.29	afternoon	20	W	exposed		sunny	none	0.9571109694	4.55397e+14
48	D	411	0.0002259	4.6887e+14	0.06455	1.593e+17	Stareso	La Bib	UH	natural sunlight	PR-740	MS-75	BS Kinetics flat	Black	2015.06.29	afternoon	20	W	exposed		sunny	none	0.9571109694	4.898771e+14
1	D	412	0.02822	5.8715e+16	8.106	1.989e+19	Stareso	La Bib	UH	natural sunlight	PR-740	MS-75	BS Kinetics flat	DWS	2015.06.29	afternoon	20	W	exposed		sunny	none	0.9712241912	6.045415e+16
2	D	412	0.02955	6.1482e+16	8.551	2.099e+19	Stareso	La Bib	UH	natural sunlight	PR-740	MS-75	BS Kinetics flat	DWS	2015.06.29	afternoon	20	W	exposed		sunny	none	0.9712241912	6.330333e+16
3	D	412	0.02686	5.5885e+16	7.564	1.854e+19	Stareso	La Bib	UH	natural sunlight	PR-740	MS-75	BS Kinetics flat	DWS	2015.06.29	afternoon	20	W	exposed		sunny	none	0.9712241912	5.75407e+16
4	D	412	0.001761	3.6639e+15	0.472	1.149e+18	Stareso	La Bib	UH	natural sunlight	PR-740	MS-75	BS Kinetics flat	SDWS	2015.06.29	afternoon	20	W	exposed		sunny	none	0.9712241912	3.772493e+15
5	D	412	0.001654	3.4413e+15	0.4471	1.089e+18	Stareso	La Bib	UH	natural sunlight	PR-740	MS-75	BS Kinetics flat	SDWS	2015.06.29	afternoon	20	W	exposed		sunny	none	0.9712241912	3.543273e+15
6	D	412	0.001856	3.8616e+15	0.4979	1.212e+18	Stareso	La Bib	UH	natural sunlight	PR-740	MS-75	BS Kinetics flat	SDWS	2015.06.29	afternoon	20	W	exposed		sunny	none	0.9712241912	3.976006e+15
7	D	412	0.000273	5.68e+14	0.0771	1.907e+17	Stareso	La Bib	UH	natural sunlight	PR-740	MS-75	BS Kinetics flat	Black	2015.06.29	afternoon	20	W	exposed		sunny	none	0.9712241912	5.848328e+14
8	D	412	0.0003129	6.5102e+14	0.09189	2.279e+17	Stareso	La Bib	UH	natural sunlight	PR-740	MS-75	BS Kinetics flat	Black	2015.06.29	afternoon	20	W	exposed		sunny	none	0.9712241912	6.703084e+14
9	D	412	0.0002388	4.9685e+14	0.0669	1.656e+17	Stareso	La Bib	UH	natural sunlight	PR-740	MS-75	BS Kinetics flat	Black	2015.06.29	afternoon	20	W	exposed		sunny	none	0.9712241912	5.115681e+14
10	D	412	0.0006702	1.3944e+15	0.2994	7.658e+17	Stareso	La Bib	UH	natural sunlight	PR-740	MS-75	BS Kinetics flat	P1	2015.06.29	afternoon	20	W	exposed	Cystoseira sp.	sunny	none	0.9712241912	1.435732e+15
11	D	412	0.000735	1.5292e+15	0.3234	8.249e+17	Stareso	La Bib	UH	natural sunlight	PR-740	MS-75	BS Kinetics flat	P1	2015.06.29	afternoon	20	W	exposed	Cystoseira sp.	sunny	none	0.9712241912	1.57455e+15
12	D	412	0.0006405	1.3326e+15	0.2807	7.171e+17	Stareso	La Bib	UH	natural sunlight	PR-740	MS-75	BS Kinetics flat	P1	2015.06.29	afternoon	20	W	exposed	Cystoseira sp.	sunny	none	0.9712241912	1.372108e+15
13	D	412	0.002486	5.1724e+15	1.045	2.635e+18	Stareso	La Bib	UH	natural sunlight	PR-740	MS-75	BS Kinetics flat	P2	2015.06.29	afternoon	20	W	exposed	Cystoseira sp.	sunny	none	0.9712241912	5.325621e+15
14	D	412	0.001593	3.3144e+15	0.6579	1.666e+18	Stareso	La Bib	UH	natural sunlight	PR-740	MS-75	BS Kinetics flat	P2	2015.06.29	afternoon	20	W	exposed	Cystoseira sp.	sunny	none	0.9712241912	3.412596e+15
15	D	412	0.001696	3.5287e+15	0.6979	1.765e+18	Stareso	La Bib	UH	natural sunlight	PR-740	MS-75	BS Kinetics flat	P2	2015.06.29	afternoon	20	W	exposed	Cystoseira sp.	sunny	none	0.9712241912	3.633247e+15
16	D	412	0.001513	3.1479e+15	0.6694	1.698e+18	Stareso	La Bib	UH	natural sunlight	PR-740	MS-75	BS Kinetics flat	P3	2015.06.29	afternoon	20	W	exposed	Cystoseira sp.	sunny	none	0.9712241912	3.241216e+15
17	D	412	0.001763	3.6681e+15	0.7531	1.905e+18	Stareso	La Bib	UH	natural sunlight	PR-740	MS-75	BS Kinetics flat	P3	2015.06.29	afternoon	20	W	exposed	Cystoseira sp.	sunny	none	0.9712241912	3.776778e+15
18	D	412	0.002037	4.2382e+15	0.8979	2.275e+18	Stareso	La Bib	UH	natural sunlight	PR-740	MS-75	BS Kinetics flat	P3	2015.06.29	afternoon	20	W	exposed	Cystoseira sp.	sunny	none	0.9712241912	4.363753e+15
19	D	412	0.003011	6.2647e+15	1.283	3.23e+18	Stareso	La Bib	UH	natural sunlight	PR-740	MS-75	BS Kinetics flat	P4	2015.06.29	afternoon	20	W	exposed	Cystoseira sp.	sunny	none	0.9712241912	6.450299e+15
20	D	412	0.002782	5.7882e+15	1.168	2.939e+18	Stareso	La Bib	UH	natural sunlight	PR-740	MS-75	BS Kinetics flat	P4	2015.06.29	afternoon	20	W	exposed	Cystoseira sp.	sunny	none	0.9712241912	5.959725e+15
21	D	412	0.00275	5.7216e+15	1.15	2.893e+18	Stareso	La Bib	UH	natural sunlight	PR-740	MS-75	BS Kinetics flat	P4	2015.06.29	afternoon	20	W	exposed	Cystoseira sp.	sunny	none	0.9712241912	5.891173e+15
22	D	412	0.003607	7.5047e+15	1.397	3.497e+18	Stareso	La Bib	UH	natural sunlight	PR-740	MS-75	BS Kinetics flat	P5	2015.06.29	afternoon	20	W	exposed	Rock	sunny	none	0.9712241912	7.727077e+15
23	D	412	0.003694	7.6857e+15	1.422	3.558e+18	Stareso	La Bib	UH	natural sunlight	PR-740	MS-75	BS Kinetics flat	P5	2015.06.29	afternoon	20	W	exposed	Rock	sunny	none	0.9712241912	7.913452e+15
24	D	412	0.003198	6.6538e+15	1.264	3.169e+18	Stareso	La Bib	UH	natural sunlight	PR-740	MS-75	BS Kinetics flat	P5	2015.06.29	afternoon	20	W	exposed	Rock	sunny	none	0.9712241912	6.850899e+15
25	D	412	0.00186	3.8699e+15	0.7889	1.983e+18	Stareso	La Bib	UH	natural sunlight	PR-740	MS-75	BS Kinetics flat	P6	2015.06.29	afternoon	20	W	exposed	Dictyota linearis	sunny	none	0.9712241912	3.984575e+15
26	D	412	0.001882	3.9157e+15	0.8302	2.092e+18	Stareso	La Bib	UH	natural sunlight	PR-740	MS-75	BS Kinetics flat	P6	2015.06.29	afternoon	20	W	exposed	Dictyota linearis	sunny	none	0.9712241912	4.031705e+15
27	D	412	0.00183	3.8075e+15	0.7902	1.989e+18	Stareso	La Bib	UH	natural sunlight	PR-740	MS-75	BS Kinetics flat	P6	2015.06.29	afternoon	20	W	exposed	Dictyota linearis	sunny	none	0.9712241912	3.920308e+15
28	D	412	0.0009051	1.8832e+15	0.3748	9.501e+17	Stareso	La Bib	UH	natural sunlight	PR-740	MS-75	BS Kinetics flat	P7	2015.06.29	afternoon	20	W	exposed	Dictyota linearis	sunny	none	0.9712241912	1.938946e+15
29	D	412	0.0007956	1.6553e+15	0.323	8.186e+17	Stareso	La Bib	UH	natural sunlight	PR-740	MS-75	BS Kinetics flat	P7	2015.06.29	afternoon	20	W	exposed	Dictyota linearis	sunny	none	0.9712241912	1.70437e+15
30	D	412	0.001002	2.0848e+15	0.427	1.082e+18	Stareso	La Bib	UH	natural sunlight	PR-740	MS-75	BS Kinetics flat	P7	2015.06.29	afternoon	20	W	exposed	Dictyota linearis	sunny	none	0.9712241912	2.146529e+15
31	D	412	0.001119	2.3282e+15	0.5198	1.324e+18	Stareso	La Bib	UH	natural sunlight	PR-740	MS-75	BS Kinetics flat	P8	2015.06.29	afternoon	20	W	exposed	Dictyota linearis	sunny	none	0.9712241912	2.397172e+15
32	D	412	0.001157	2.4073e+15	0.5289	1.345e+18	Stareso	La Bib	UH	natural sunlight	PR-740	MS-75	BS Kinetics flat	P8	2015.06.29	afternoon	20	W	exposed	Dictyota linearis	sunny	none	0.9712241912	2.478577e+15
33	D	412	0.00106	2.2054e+15	0.4707	1.197e+18	Stareso	La Bib	UH	natural sunlight	PR-740	MS-75	BS Kinetics flat	P8	2015.06.29	afternoon	20	W	exposed	Dictyota linearis	sunny	none	0.9712241912	2.27078e+15
34	D	412	0.00052	1.0819e+15	0.2193	5.576e+17	Stareso	La Bib	UH	natural sunlight	PR-740	MS-75	BS Kinetics flat	P9	2015.06.29	afternoon	20	W	exposed	Dictyota linearis	sunny	none	0.9712241912	1.113967e+15
35	D	412	0.0003703	7.7045e+14	0.1444	3.669e+17	Stareso	La Bib	UH	natural sunlight	PR-740	MS-75	BS Kinetics flat	P9	2015.06.29	afternoon	20	W	exposed	Dictyota linearis	sunny	none	0.9712241912	7.932733e+14
36	D	412	0.0003201	6.66e+14	0.1196	3.035e+17	Stareso	La Bib	UH	natural sunlight	PR-740	MS-75	BS Kinetics flat	P9	2015.06.29	afternoon	20	W	exposed	Dictyota linearis	sunny	none	0.9712241912	6.857326e+14
37	D	412	0.0005036	1.0478e+15	0.2224	5.689e+17	Stareso	La Bib	UH	natural sunlight	PR-740	MS-75	BS Kinetics flat	P10	2015.06.29	afternoon	20	W	exposed	Dictyota linearis	sunny	none	0.9712241912	1.078834e+15
38	D	412	0.0006018	1.2521e+15	0.2704	6.918e+17	Stareso	La Bib	UH	natural sunlight	PR-740	MS-75	BS Kinetics flat	P10	2015.06.29	afternoon	20	W	exposed	Dictyota linearis	sunny	none	0.9712241912	1.289203e+15
39	D	412	0.0005234	1.089e+15	0.2312	5.91e+17	Stareso	La Bib	UH	natural sunlight	PR-740	MS-75	BS Kinetics flat	P10	2015.06.29	afternoon	20	W	exposed	Dictyota linearis	sunny	none	0.9712241912	1.121251e+15
40	D	412	0.02783	5.7903e+16	8.456	2.079e+19	Stareso	La Bib	UH	natural sunlight	PR-740	MS-75	BS Kinetics flat	DWS	2015.06.29	afternoon	20	W	exposed		sunny	none	0.9712241912	5.961867e+16
41	D	412	0.02819	5.8652e+16	8.425	2.07e+19	Stareso	La Bib	UH	natural sunlight	PR-740	MS-75	BS Kinetics flat	DWS	2015.06.29	afternoon	20	W	exposed		sunny	none	0.9712241912	6.038988e+16
42	D	412	0.02628	5.4678e+16	7.745	1.901e+19	Stareso	La Bib	UH	natural sunlight	PR-740	MS-75	BS Kinetics flat	DWS	2015.06.29	afternoon	20	W	exposed		sunny	none	0.9712241912	5.629819e+16
43	D	412	0.001775	3.6931e+15	0.4757	1.156e+18	Stareso	La Bib	UH	natural sunlight	PR-740	MS-75	BS Kinetics flat	SDWS	2015.06.29	afternoon	20	W	exposed		sunny	none	0.9712241912	3.802485e+15
44	D	412	0.001869	3.8886e+15	0.5047	1.227e+18	Stareso	La Bib	UH	natural sunlight	PR-740	MS-75	BS Kinetics flat	SDWS	2015.06.29	afternoon	20	W	exposed		sunny	none	0.9712241912	4.003856e+15
45	D	412	0.001913	3.9802e+15	0.5143	1.251e+18	Stareso	La Bib	UH	natural sunlight	PR-740	MS-75	BS Kinetics flat	SDWS	2015.06.29	afternoon	20	W	exposed		sunny	none	0.9712241912	4.098114e+15
46	D	412	0.000229	4.7646e+14	0.06354	1.57e+17	Stareso	La Bib	UH	natural sunlight	PR-740	MS-75	BS Kinetics flat	Black	2015.06.29	afternoon	20	W	exposed		sunny	none	0.9712241912	4.905741e+14
47	D	412	0.0002166	4.5066e+14	0.05977	1.477e+17	Stareso	La Bib	UH	natural sunlight	PR-740	MS-75	BS Kinetics flat	Black	2015.06.29	afternoon	20	W	exposed		sunny	none	0.9712241912	4.640102e+14
48	D	412	0.0002337	4.8624e+14	0.06455	1.593e+17	Stareso	La Bib	UH	natural sunlight	PR-740	MS-75	BS Kinetics flat	Black	2015.06.29	afternoon	20	W	exposed		sunny	none	0.9712241912	5.006426e+14
1	D	413	0.02881	6.0088e+16	8.106	1.989e+19	Stareso	La Bib	UH	natural sunlight	PR-740	MS-75	BS Kinetics flat	DWS	2015.06.29	afternoon	20	W	exposed		sunny	none	0.9737071355	6.171011e+16
2	D	413	0.03008	6.2736e+16	8.551	2.099e+19	Stareso	La Bib	UH	natural sunlight	PR-740	MS-75	BS Kinetics flat	DWS	2015.06.29	afternoon	20	W	exposed		sunny	none	0.9737071355	6.443041e+16
3	D	413	0.02734	5.7022e+16	7.564	1.854e+19	Stareso	La Bib	UH	natural sunlight	PR-740	MS-75	BS Kinetics flat	DWS	2015.06.29	afternoon	20	W	exposed		sunny	none	0.9737071355	5.856142e+16
4	D	413	0.001797	3.7479e+15	0.472	1.149e+18	Stareso	La Bib	UH	natural sunlight	PR-740	MS-75	BS Kinetics flat	SDWS	2015.06.29	afternoon	20	W	exposed		sunny	none	0.9737071355	3.849117e+15
5	D	413	0.001689	3.5227e+15	0.4471	1.089e+18	Stareso	La Bib	UH	natural sunlight	PR-740	MS-75	BS Kinetics flat	SDWS	2015.06.29	afternoon	20	W	exposed		sunny	none	0.9737071355	3.617785e+15
6	D	413	0.001897	3.9565e+15	0.4979	1.212e+18	Stareso	La Bib	UH	natural sunlight	PR-740	MS-75	BS Kinetics flat	SDWS	2015.06.29	afternoon	20	W	exposed		sunny	none	0.9737071355	4.063314e+15
7	D	413	0.0002771	5.7793e+14	0.0771	1.907e+17	Stareso	La Bib	UH	natural sunlight	PR-740	MS-75	BS Kinetics flat	Black	2015.06.29	afternoon	20	W	exposed		sunny	none	0.9737071355	5.935395e+14
8	D	413	0.0003184	6.6407e+14	0.09189	2.279e+17	Stareso	La Bib	UH	natural sunlight	PR-740	MS-75	BS Kinetics flat	Black	2015.06.29	afternoon	20	W	exposed		sunny	none	0.9737071355	6.820028e+14
9	D	413	0.0002424	5.0556e+14	0.0669	1.656e+17	Stareso	La Bib	UH	natural sunlight	PR-740	MS-75	BS Kinetics flat	Black	2015.06.29	afternoon	20	W	exposed		sunny	none	0.9737071355	5.192132e+14
10	D	413	0.0006816	1.4216e+15	0.2994	7.658e+17	Stareso	La Bib	UH	natural sunlight	PR-740	MS-75	BS Kinetics flat	P1	2015.06.29	afternoon	20	W	exposed	Cystoseira sp.	sunny	none	0.9737071355	1.459966e+15
11	D	413	0.000751	1.5663e+15	0.3234	8.249e+17	Stareso	La Bib	UH	natural sunlight	PR-740	MS-75	BS Kinetics flat	P1	2015.06.29	afternoon	20	W	exposed	Cystoseira sp.	sunny	none	0.9737071355	1.608618e+15
12	D	413	0.0006544	1.3648e+15	0.2807	7.171e+17	Stareso	La Bib	UH	natural sunlight	PR-740	MS-75	BS Kinetics flat	P1	2015.06.29	afternoon	20	W	exposed	Cystoseira sp.	sunny	none	0.9737071355	1.401704e+15
13	D	413	0.002536	5.2892e+15	1.045	2.635e+18	Stareso	La Bib	UH	natural sunlight	PR-740	MS-75	BS Kinetics flat	P2	2015.06.29	afternoon	20	W	exposed	Cystoseira sp.	sunny	none	0.9737071355	5.432032e+15
14	D	413	0.001626	3.3913e+15	0.6579	1.666e+18	Stareso	La Bib	UH	natural sunlight	PR-740	MS-75	BS Kinetics flat	P2	2015.06.29	afternoon	20	W	exposed	Cystoseira sp.	sunny	none	0.9737071355	3.482841e+15
15	D	413	0.001732	3.6123e+15	0.6979	1.765e+18	Stareso	La Bib	UH	natural sunlight	PR-740	MS-75	BS Kinetics flat	P2	2015.06.29	afternoon	20	W	exposed	Cystoseira sp.	sunny	none	0.9737071355	3.709889e+15
16	D	413	0.001542	3.2161e+15	0.6694	1.698e+18	Stareso	La Bib	UH	natural sunlight	PR-740	MS-75	BS Kinetics flat	P3	2015.06.29	afternoon	20	W	exposed	Cystoseira sp.	sunny	none	0.9737071355	3.302915e+15
17	D	413	0.0018	3.7542e+15	0.7531	1.905e+18	Stareso	La Bib	UH	natural sunlight	PR-740	MS-75	BS Kinetics flat	P3	2015.06.29	afternoon	20	W	exposed	Cystoseira sp.	sunny	none	0.9737071355	3.855543e+15
18	D	413	0.002076	4.3298e+15	0.8979	2.275e+18	Stareso	La Bib	UH	natural sunlight	PR-740	MS-75	BS Kinetics flat	P3	2015.06.29	afternoon	20	W	exposed	Cystoseira sp.	sunny	none	0.9737071355	4.446727e+15
19	D	413	0.003074	6.4113e+15	1.283	3.23e+18	Stareso	La Bib	UH	natural sunlight	PR-740	MS-75	BS Kinetics flat	P4	2015.06.29	afternoon	20	W	exposed	Cystoseira sp.	sunny	none	0.9737071355	6.584411e+15
20	D	413	0.002852	5.9483e+15	1.168	2.939e+18	Stareso	La Bib	UH	natural sunlight	PR-740	MS-75	BS Kinetics flat	P4	2015.06.29	afternoon	20	W	exposed	Cystoseira sp.	sunny	none	0.9737071355	6.108894e+15
21	D	413	0.002819	5.8794e+15	1.15	2.893e+18	Stareso	La Bib	UH	natural sunlight	PR-740	MS-75	BS Kinetics flat	P4	2015.06.29	afternoon	20	W	exposed	Cystoseira sp.	sunny	none	0.9737071355	6.038209e+15
22	D	413	0.003692	7.7002e+15	1.397	3.497e+18	Stareso	La Bib	UH	natural sunlight	PR-740	MS-75	BS Kinetics flat	P5	2015.06.29	afternoon	20	W	exposed	Rock	sunny	none	0.9737071355	7.908148e+15
23	D	413	0.003776	7.8754e+15	1.422	3.558e+18	Stareso	La Bib	UH	natural sunlight	PR-740	MS-75	BS Kinetics flat	P5	2015.06.29	afternoon	20	W	exposed	Rock	sunny	none	0.9737071355	8.088073e+15
24	D	413	0.003264	6.8076e+15	1.264	3.169e+18	Stareso	La Bib	UH	natural sunlight	PR-740	MS-75	BS Kinetics flat	P5	2015.06.29	afternoon	20	W	exposed	Rock	sunny	none	0.9737071355	6.991385e+15
25	D	413	0.001905	3.9732e+15	0.7889	1.983e+18	Stareso	La Bib	UH	natural sunlight	PR-740	MS-75	BS Kinetics flat	P6	2015.06.29	afternoon	20	W	exposed	Dictyota linearis	sunny	none	0.9737071355	4.08045e+15
26	D	413	0.00192	4.0044e+15	0.8302	2.092e+18	Stareso	La Bib	UH	natural sunlight	PR-740	MS-75	BS Kinetics flat	P6	2015.06.29	afternoon	20	W	exposed	Dictyota linearis	sunny	none	0.9737071355	4.112579e+15
27	D	413	0.00187	3.9002e+15	0.7902	1.989e+18	Stareso	La Bib	UH	natural sunlight	PR-740	MS-75	BS Kinetics flat	P6	2015.06.29	afternoon	20	W	exposed	Dictyota linearis	sunny	none	0.9737071355	4.005481e+15
28	D	413	0.000925	1.9292e+15	0.3748	9.501e+17	Stareso	La Bib	UH	natural sunlight	PR-740	MS-75	BS Kinetics flat	P7	2015.06.29	afternoon	20	W	exposed	Dictyota linearis	sunny	none	0.9737071355	1.981321e+15
29	D	413	0.0008102	1.6898e+15	0.323	8.186e+17	Stareso	La Bib	UH	natural sunlight	PR-740	MS-75	BS Kinetics flat	P7	2015.06.29	afternoon	20	W	exposed	Dictyota linearis	sunny	none	0.9737071355	1.735423e+15
30	D	413	0.001025	2.1378e+15	0.427	1.082e+18	Stareso	La Bib	UH	natural sunlight	PR-740	MS-75	BS Kinetics flat	P7	2015.06.29	afternoon	20	W	exposed	Dictyota linearis	sunny	none	0.9737071355	2.195518e+15
31	D	413	0.001146	2.3902e+15	0.5198	1.324e+18	Stareso	La Bib	UH	natural sunlight	PR-740	MS-75	BS Kinetics flat	P8	2015.06.29	afternoon	20	W	exposed	Dictyota linearis	sunny	none	0.9737071355	2.454696e+15
32	D	413	0.001184	2.4694e+15	0.5289	1.345e+18	Stareso	La Bib	UH	natural sunlight	PR-740	MS-75	BS Kinetics flat	P8	2015.06.29	afternoon	20	W	exposed	Dictyota linearis	sunny	none	0.9737071355	2.536091e+15
33	D	413	0.001079	2.2504e+15	0.4707	1.197e+18	Stareso	La Bib	UH	natural sunlight	PR-740	MS-75	BS Kinetics flat	P8	2015.06.29	afternoon	20	W	exposed	Dictyota linearis	sunny	none	0.9737071355	2.311184e+15
34	D	413	0.0005322	1.11e+15	0.2193	5.576e+17	Stareso	La Bib	UH	natural sunlight	PR-740	MS-75	BS Kinetics flat	P9	2015.06.29	afternoon	20	W	exposed	Dictyota linearis	sunny	none	0.9737071355	1.139956e+15
35	D	413	0.000378	7.8838e+14	0.1444	3.669e+17	Stareso	La Bib	UH	natural sunlight	PR-740	MS-75	BS Kinetics flat	P9	2015.06.29	afternoon	20	W	exposed	Dictyota linearis	sunny	none	0.9737071355	8.096641e+14
36	D	413	0.0003266	6.8117e+14	0.1196	3.035e+17	Stareso	La Bib	UH	natural sunlight	PR-740	MS-75	BS Kinetics flat	P9	2015.06.29	afternoon	20	W	exposed	Dictyota linearis	sunny	none	0.9737071355	6.995669e+14
37	D	413	0.0005121	1.0681e+15	0.2224	5.689e+17	Stareso	La Bib	UH	natural sunlight	PR-740	MS-75	BS Kinetics flat	P10	2015.06.29	afternoon	20	W	exposed	Dictyota linearis	sunny	none	0.9737071355	1.096902e+15
38	D	413	0.0006146	1.2818e+15	0.2704	6.918e+17	Stareso	La Bib	UH	natural sunlight	PR-740	MS-75	BS Kinetics flat	P10	2015.06.29	afternoon	20	W	exposed	Dictyota linearis	sunny	none	0.9737071355	1.316454e+15
39	D	413	0.0005325	1.1106e+15	0.2312	5.91e+17	Stareso	La Bib	UH	natural sunlight	PR-740	MS-75	BS Kinetics flat	P10	2015.06.29	afternoon	20	W	exposed	Dictyota linearis	sunny	none	0.9737071355	1.140598e+15
40	D	413	0.02839	5.9212e+16	8.456	2.079e+19	Stareso	La Bib	UH	natural sunlight	PR-740	MS-75	BS Kinetics flat	DWS	2015.06.29	afternoon	20	W	exposed		sunny	none	0.9737071355	6.081049e+16
41	D	413	0.02885	6.0171e+16	8.425	2.07e+19	Stareso	La Bib	UH	natural sunlight	PR-740	MS-75	BS Kinetics flat	DWS	2015.06.29	afternoon	20	W	exposed		sunny	none	0.9737071355	6.179579e+16
42	D	413	0.0268	5.5895e+16	7.745	1.901e+19	Stareso	La Bib	UH	natural sunlight	PR-740	MS-75	BS Kinetics flat	DWS	2015.06.29	afternoon	20	W	exposed		sunny	none	0.9737071355	5.740476e+16
43	D	413	0.001811	3.7771e+15	0.4757	1.156e+18	Stareso	La Bib	UH	natural sunlight	PR-740	MS-75	BS Kinetics flat	SDWS	2015.06.29	afternoon	20	W	exposed		sunny	none	0.9737071355	3.879105e+15
44	D	413	0.001909	3.9815e+15	0.5047	1.227e+18	Stareso	La Bib	UH	natural sunlight	PR-740	MS-75	BS Kinetics flat	SDWS	2015.06.29	afternoon	20	W	exposed		sunny	none	0.9737071355	4.089018e+15
45	D	413	0.001944	4.0545e+15	0.5143	1.251e+18	Stareso	La Bib	UH	natural sunlight	PR-740	MS-75	BS Kinetics flat	SDWS	2015.06.29	afternoon	20	W	exposed		sunny	none	0.9737071355	4.163987e+15
46	D	413	0.0002328	4.8554e+14	0.06354	1.57e+17	Stareso	La Bib	UH	natural sunlight	PR-740	MS-75	BS Kinetics flat	Black	2015.06.29	afternoon	20	W	exposed		sunny	none	0.9737071355	4.986503e+14
47	D	413	0.0002204	4.5968e+14	0.05977	1.477e+17	Stareso	La Bib	UH	natural sunlight	PR-740	MS-75	BS Kinetics flat	Black	2015.06.29	afternoon	20	W	exposed		sunny	none	0.9737071355	4.720899e+14
48	D	413	0.0002365	4.9326e+14	0.06455	1.593e+17	Stareso	La Bib	UH	natural sunlight	PR-740	MS-75	BS Kinetics flat	Black	2015.06.29	afternoon	20	W	exposed		sunny	none	0.9737071355	5.065755e+14
1	D	414	0.02924	6.1132e+16	8.106	1.989e+19	Stareso	La Bib	UH	natural sunlight	PR-740	MS-75	BS Kinetics flat	DWS	2015.06.29	afternoon	20	W	exposed		sunny	none	0.9724343311	6.286498e+16
2	D	414	0.03062	6.4017e+16	8.551	2.099e+19	Stareso	La Bib	UH	natural sunlight	PR-740	MS-75	BS Kinetics flat	DWS	2015.06.29	afternoon	20	W	exposed		sunny	none	0.9724343311	6.583194e+16
3	D	414	0.02788	5.8289e+16	7.564	1.854e+19	Stareso	La Bib	UH	natural sunlight	PR-740	MS-75	BS Kinetics flat	DWS	2015.06.29	afternoon	20	W	exposed		sunny	none	0.9724343311	5.994103e+16
4	D	414	0.001824	3.8134e+15	0.472	1.149e+18	Stareso	La Bib	UH	natural sunlight	PR-740	MS-75	BS Kinetics flat	SDWS	2015.06.29	afternoon	20	W	exposed		sunny	none	0.9724343311	3.921537e+15
5	D	414	0.001715	3.5856e+15	0.4471	1.089e+18	Stareso	La Bib	UH	natural sunlight	PR-740	MS-75	BS Kinetics flat	SDWS	2015.06.29	afternoon	20	W	exposed		sunny	none	0.9724343311	3.68719e+15
6	D	414	0.001926	4.0267e+15	0.4979	1.212e+18	Stareso	La Bib	UH	natural sunlight	PR-740	MS-75	BS Kinetics flat	SDWS	2015.06.29	afternoon	20	W	exposed		sunny	none	0.9724343311	4.140833e+15
7	D	414	0.0002807	5.8686e+14	0.0771	1.907e+17	Stareso	La Bib	UH	natural sunlight	PR-740	MS-75	BS Kinetics flat	Black	2015.06.29	afternoon	20	W	exposed		sunny	none	0.9724343311	6.034952e+14
8	D	414	0.0003226	6.7446e+14	0.09189	2.279e+17	Stareso	La Bib	UH	natural sunlight	PR-740	MS-75	BS Kinetics flat	Black	2015.06.29	afternoon	20	W	exposed		sunny	none	0.9724343311	6.935788e+14
9	D	414	0.0002448	5.118e+14	0.0669	1.656e+17	Stareso	La Bib	UH	natural sunlight	PR-740	MS-75	BS Kinetics flat	Black	2015.06.29	afternoon	20	W	exposed		sunny	none	0.9724343311	5.263115e+14
10	D	414	0.0006942	1.4514e+15	0.2994	7.658e+17	Stareso	La Bib	UH	natural sunlight	PR-740	MS-75	BS Kinetics flat	P1	2015.06.29	afternoon	20	W	exposed	Cystoseira sp.	sunny	none	0.9724343311	1.492506e+15
11	D	414	0.0007613	1.5916e+15	0.3234	8.249e+17	Stareso	La Bib	UH	natural sunlight	PR-740	MS-75	BS Kinetics flat	P1	2015.06.29	afternoon	20	W	exposed	Cystoseira sp.	sunny	none	0.9724343311	1.636769e+15
12	D	414	0.0006631	1.3863e+15	0.2807	7.171e+17	Stareso	La Bib	UH	natural sunlight	PR-740	MS-75	BS Kinetics flat	P1	2015.06.29	afternoon	20	W	exposed	Cystoseira sp.	sunny	none	0.9724343311	1.425642e+15
13	D	414	0.002589	5.4128e+15	1.045	2.635e+18	Stareso	La Bib	UH	natural sunlight	PR-740	MS-75	BS Kinetics flat	P2	2015.06.29	afternoon	20	W	exposed	Cystoseira sp.	sunny	none	0.9724343311	5.56626e+15
14	D	414	0.00165	3.4497e+15	0.6579	1.666e+18	Stareso	La Bib	UH	natural sunlight	PR-740	MS-75	BS Kinetics flat	P2	2015.06.29	afternoon	20	W	exposed	Cystoseira sp.	sunny	none	0.9724343311	3.547443e+15
15	D	414	0.001772	3.7047e+15	0.6979	1.765e+18	Stareso	La Bib	UH	natural sunlight	PR-740	MS-75	BS Kinetics flat	P2	2015.06.29	afternoon	20	W	exposed	Cystoseira sp.	sunny	none	0.9724343311	3.809738e+15
16	D	414	0.001575	3.2929e+15	0.6694	1.698e+18	Stareso	La Bib	UH	natural sunlight	PR-740	MS-75	BS Kinetics flat	P3	2015.06.29	afternoon	20	W	exposed	Cystoseira sp.	sunny	none	0.9724343311	3.386195e+15
17	D	414	0.001831	3.8281e+15	0.7531	1.905e+18	Stareso	La Bib	UH	natural sunlight	PR-740	MS-75	BS Kinetics flat	P3	2015.06.29	afternoon	20	W	exposed	Cystoseira sp.	sunny	none	0.9724343311	3.936586e+15
18	D	414	0.002118	4.4281e+15	0.8979	2.275e+18	Stareso	La Bib	UH	natural sunlight	PR-740	MS-75	BS Kinetics flat	P3	2015.06.29	afternoon	20	W	exposed	Cystoseira sp.	sunny	none	0.9724343311	4.553626e+15
19	D	414	0.003131	6.546e+15	1.283	3.23e+18	Stareso	La Bib	UH	natural sunlight	PR-740	MS-75	BS Kinetics flat	P4	2015.06.29	afternoon	20	W	exposed	Cystoseira sp.	sunny	none	0.9724343311	6.731541e+15
20	D	414	0.002902	6.0672e+15	1.168	2.939e+18	Stareso	La Bib	UH	natural sunlight	PR-740	MS-75	BS Kinetics flat	P4	2015.06.29	afternoon	20	W	exposed	Cystoseira sp.	sunny	none	0.9724343311	6.239199e+15
21	D	414	0.002869	5.9982e+15	1.15	2.893e+18	Stareso	La Bib	UH	natural sunlight	PR-740	MS-75	BS Kinetics flat	P4	2015.06.29	afternoon	20	W	exposed	Cystoseira sp.	sunny	none	0.9724343311	6.16825e+15
22	D	414	0.003765	7.8715e+15	1.397	3.497e+18	Stareso	La Bib	UH	natural sunlight	PR-740	MS-75	BS Kinetics flat	P5	2015.06.29	afternoon	20	W	exposed	Rock	sunny	none	0.9724343311	8.094619e+15
23	D	414	0.003844	8.0367e+15	1.422	3.558e+18	Stareso	La Bib	UH	natural sunlight	PR-740	MS-75	BS Kinetics flat	P5	2015.06.29	afternoon	20	W	exposed	Rock	sunny	none	0.9724343311	8.264466e+15
24	D	414	0.003329	6.9599e+15	1.264	3.169e+18	Stareso	La Bib	UH	natural sunlight	PR-740	MS-75	BS Kinetics flat	P5	2015.06.29	afternoon	20	W	exposed	Rock	sunny	none	0.9724343311	7.157234e+15
25	D	414	0.001941	4.058e+15	0.7889	1.983e+18	Stareso	La Bib	UH	natural sunlight	PR-740	MS-75	BS Kinetics flat	P6	2015.06.29	afternoon	20	W	exposed	Dictyota linearis	sunny	none	0.9724343311	4.173083e+15
26	D	414	0.001967	4.1124e+15	0.8302	2.092e+18	Stareso	La Bib	UH	natural sunlight	PR-740	MS-75	BS Kinetics flat	P6	2015.06.29	afternoon	20	W	exposed	Dictyota linearis	sunny	none	0.9724343311	4.228982e+15
27	D	414	0.001915	4.0037e+15	0.7902	1.989e+18	Stareso	La Bib	UH	natural sunlight	PR-740	MS-75	BS Kinetics flat	P6	2015.06.29	afternoon	20	W	exposed	Dictyota linearis	sunny	none	0.9724343311	4.117183e+15
28	D	414	0.0009411	1.9676e+15	0.3748	9.501e+17	Stareso	La Bib	UH	natural sunlight	PR-740	MS-75	BS Kinetics flat	P7	2015.06.29	afternoon	20	W	exposed	Dictyota linearis	sunny	none	0.9724343311	2.023332e+15
29	D	414	0.0008231	1.7209e+15	0.323	8.186e+17	Stareso	La Bib	UH	natural sunlight	PR-740	MS-75	BS Kinetics flat	P7	2015.06.29	afternoon	20	W	exposed	Dictyota linearis	sunny	none	0.9724343311	1.769636e+15
30	D	414	0.001046	2.1869e+15	0.427	1.082e+18	Stareso	La Bib	UH	natural sunlight	PR-740	MS-75	BS Kinetics flat	P7	2015.06.29	afternoon	20	W	exposed	Dictyota linearis	sunny	none	0.9724343311	2.248864e+15
31	D	414	0.001164	2.4336e+15	0.5198	1.324e+18	Stareso	La Bib	UH	natural sunlight	PR-740	MS-75	BS Kinetics flat	P8	2015.06.29	afternoon	20	W	exposed	Dictyota linearis	sunny	none	0.9724343311	2.50256e+15
32	D	414	0.001205	2.5193e+15	0.5289	1.345e+18	Stareso	La Bib	UH	natural sunlight	PR-740	MS-75	BS Kinetics flat	P8	2015.06.29	afternoon	20	W	exposed	Dictyota linearis	sunny	none	0.9724343311	2.590708e+15
33	D	414	0.001101	2.3019e+15	0.4707	1.197e+18	Stareso	La Bib	UH	natural sunlight	PR-740	MS-75	BS Kinetics flat	P8	2015.06.29	afternoon	20	W	exposed	Dictyota linearis	sunny	none	0.9724343311	2.367112e+15
34	D	414	0.0005392	1.1273e+15	0.2193	5.576e+17	Stareso	La Bib	UH	natural sunlight	PR-740	MS-75	BS Kinetics flat	P9	2015.06.29	afternoon	20	W	exposed	Dictyota linearis	sunny	none	0.9724343311	1.159261e+15
35	D	414	0.0003845	8.0387e+14	0.1444	3.669e+17	Stareso	La Bib	UH	natural sunlight	PR-740	MS-75	BS Kinetics flat	P9	2015.06.29	afternoon	20	W	exposed	Dictyota linearis	sunny	none	0.9724343311	8.266616e+14
36	D	414	0.0003324	6.9495e+14	0.1196	3.035e+17	Stareso	La Bib	UH	natural sunlight	PR-740	MS-75	BS Kinetics flat	P9	2015.06.29	afternoon	20	W	exposed	Dictyota linearis	sunny	none	0.9724343311	7.146484e+14
37	D	414	0.0005211	1.0895e+15	0.2224	5.689e+17	Stareso	La Bib	UH	natural sunlight	PR-740	MS-75	BS Kinetics flat	P10	2015.06.29	afternoon	20	W	exposed	Dictyota linearis	sunny	none	0.9724343311	1.120347e+15
38	D	414	0.0006253	1.3073e+15	0.2704	6.918e+17	Stareso	La Bib	UH	natural sunlight	PR-740	MS-75	BS Kinetics flat	P10	2015.06.29	afternoon	20	W	exposed	Dictyota linearis	sunny	none	0.9724343311	1.344373e+15
39	D	414	0.0005437	1.1367e+15	0.2312	5.91e+17	Stareso	La Bib	UH	natural sunlight	PR-740	MS-75	BS Kinetics flat	P10	2015.06.29	afternoon	20	W	exposed	Dictyota linearis	sunny	none	0.9724343311	1.168936e+15
40	D	414	0.0289	6.0421e+16	8.456	2.079e+19	Stareso	La Bib	UH	natural sunlight	PR-740	MS-75	BS Kinetics flat	DWS	2015.06.29	afternoon	20	W	exposed		sunny	none	0.9724343311	6.2134e+16
41	D	414	0.02927	6.1195e+16	8.425	2.07e+19	Stareso	La Bib	UH	natural sunlight	PR-740	MS-75	BS Kinetics flat	DWS	2015.06.29	afternoon	20	W	exposed		sunny	none	0.9724343311	6.292948e+16
42	D	414	0.02722	5.6909e+16	7.745	1.901e+19	Stareso	La Bib	UH	natural sunlight	PR-740	MS-75	BS Kinetics flat	DWS	2015.06.29	afternoon	20	W	exposed		sunny	none	0.9724343311	5.852205e+16
43	D	414	0.001839	3.8448e+15	0.4757	1.156e+18	Stareso	La Bib	UH	natural sunlight	PR-740	MS-75	BS Kinetics flat	SDWS	2015.06.29	afternoon	20	W	exposed		sunny	none	0.9724343311	3.953786e+15
44	D	414	0.001941	4.058e+15	0.5047	1.227e+18	Stareso	La Bib	UH	natural sunlight	PR-740	MS-75	BS Kinetics flat	SDWS	2015.06.29	afternoon	20	W	exposed		sunny	none	0.9724343311	4.173083e+15
45	D	414	0.001977	4.1333e+15	0.5143	1.251e+18	Stareso	La Bib	UH	natural sunlight	PR-740	MS-75	BS Kinetics flat	SDWS	2015.06.29	afternoon	20	W	exposed		sunny	none	0.9724343311	4.250481e+15
46	D	414	0.0002359	4.932e+14	0.06354	1.57e+17	Stareso	La Bib	UH	natural sunlight	PR-740	MS-75	BS Kinetics flat	Black	2015.06.29	afternoon	20	W	exposed		sunny	none	0.9724343311	5.071768e+14
47	D	414	0.0002221	4.6434e+14	0.05977	1.477e+17	Stareso	La Bib	UH	natural sunlight	PR-740	MS-75	BS Kinetics flat	Black	2015.06.29	afternoon	20	W	exposed		sunny	none	0.9724343311	4.775073e+14
48	D	414	0.0002397	5.0114e+14	0.06455	1.593e+17	Stareso	La Bib	UH	natural sunlight	PR-740	MS-75	BS Kinetics flat	Black	2015.06.29	afternoon	20	W	exposed		sunny	none	0.9724343311	5.153467e+14
1	D	415	0.02951	6.1846e+16	8.106	1.989e+19	Stareso	La Bib	UH	natural sunlight	PR-740	MS-75	BS Kinetics flat	DWS	2015.06.29	afternoon	20	W	exposed		sunny	none	0.974523704	6.346237e+16
2	D	415	0.03096	6.4884e+16	8.551	2.099e+19	Stareso	La Bib	UH	natural sunlight	PR-740	MS-75	BS Kinetics flat	DWS	2015.06.29	afternoon	20	W	exposed		sunny	none	0.974523704	6.658065e+16
3	D	415	0.0281	5.8891e+16	7.564	1.854e+19	Stareso	La Bib	UH	natural sunlight	PR-740	MS-75	BS Kinetics flat	DWS	2015.06.29	afternoon	20	W	exposed		sunny	none	0.974523704	6.043011e+16
4	D	415	0.001843	3.8625e+15	0.472	1.149e+18	Stareso	La Bib	UH	natural sunlight	PR-740	MS-75	BS Kinetics flat	SDWS	2015.06.29	afternoon	20	W	exposed		sunny	none	0.974523704	3.963441e+15
5	D	415	0.001733	3.6319e+15	0.4471	1.089e+18	Stareso	La Bib	UH	natural sunlight	PR-740	MS-75	BS Kinetics flat	SDWS	2015.06.29	afternoon	20	W	exposed		sunny	none	0.974523704	3.726882e+15
6	D	415	0.001947	4.0804e+15	0.4979	1.212e+18	Stareso	La Bib	UH	natural sunlight	PR-740	MS-75	BS Kinetics flat	SDWS	2015.06.29	afternoon	20	W	exposed		sunny	none	0.974523704	4.187097e+15
7	D	415	0.0002832	5.9352e+14	0.0771	1.907e+17	Stareso	La Bib	UH	natural sunlight	PR-740	MS-75	BS Kinetics flat	Black	2015.06.29	afternoon	20	W	exposed		sunny	none	0.974523704	6.090323e+14
8	D	415	0.0003248	6.807e+14	0.09189	2.279e+17	Stareso	La Bib	UH	natural sunlight	PR-740	MS-75	BS Kinetics flat	Black	2015.06.29	afternoon	20	W	exposed		sunny	none	0.974523704	6.984947e+14
9	D	415	0.0002463	5.1618e+14	0.0669	1.656e+17	Stareso	La Bib	UH	natural sunlight	PR-740	MS-75	BS Kinetics flat	Black	2015.06.29	afternoon	20	W	exposed		sunny	none	0.974523704	5.296774e+14
10	D	415	0.0007029	1.4731e+15	0.2994	7.658e+17	Stareso	La Bib	UH	natural sunlight	PR-740	MS-75	BS Kinetics flat	P1	2015.06.29	afternoon	20	W	exposed	Cystoseira sp.	sunny	none	0.974523704	1.511613e+15
11	D	415	0.0007748	1.6238e+15	0.3234	8.249e+17	Stareso	La Bib	UH	natural sunlight	PR-740	MS-75	BS Kinetics flat	P1	2015.06.29	afternoon	20	W	exposed	Cystoseira sp.	sunny	none	0.974523704	1.666237e+15
12	D	415	0.0006754	1.4155e+15	0.2807	7.171e+17	Stareso	La Bib	UH	natural sunlight	PR-740	MS-75	BS Kinetics flat	P1	2015.06.29	afternoon	20	W	exposed	Cystoseira sp.	sunny	none	0.974523704	1.452473e+15
13	D	415	0.002641	5.5349e+15	1.045	2.635e+18	Stareso	La Bib	UH	natural sunlight	PR-740	MS-75	BS Kinetics flat	P2	2015.06.29	afternoon	20	W	exposed	Cystoseira sp.	sunny	none	0.974523704	5.67957e+15
14	D	415	0.001686	3.5334e+15	0.6579	1.666e+18	Stareso	La Bib	UH	natural sunlight	PR-740	MS-75	BS Kinetics flat	P2	2015.06.29	afternoon	20	W	exposed	Cystoseira sp.	sunny	none	0.974523704	3.625807e+15
15	D	415	0.001793	3.7577e+15	0.6979	1.765e+18	Stareso	La Bib	UH	natural sunlight	PR-740	MS-75	BS Kinetics flat	P2	2015.06.29	afternoon	20	W	exposed	Cystoseira sp.	sunny	none	0.974523704	3.855914e+15
16	D	415	0.001606	3.3658e+15	0.6694	1.698e+18	Stareso	La Bib	UH	natural sunlight	PR-740	MS-75	BS Kinetics flat	P3	2015.06.29	afternoon	20	W	exposed	Cystoseira sp.	sunny	none	0.974523704	3.453764e+15
17	D	415	0.001862	3.9023e+15	0.7531	1.905e+18	Stareso	La Bib	UH	natural sunlight	PR-740	MS-75	BS Kinetics flat	P3	2015.06.29	afternoon	20	W	exposed	Cystoseira sp.	sunny	none	0.974523704	4.004301e+15
18	D	415	0.002152	4.5101e+15	0.8979	2.275e+18	Stareso	La Bib	UH	natural sunlight	PR-740	MS-75	BS Kinetics flat	P3	2015.06.29	afternoon	20	W	exposed	Cystoseira sp.	sunny	none	0.974523704	4.627957e+15
19	D	415	0.003201	6.7085e+15	1.283	3.23e+18	Stareso	La Bib	UH	natural sunlight	PR-740	MS-75	BS Kinetics flat	P4	2015.06.29	afternoon	20	W	exposed	Cystoseira sp.	sunny	none	0.974523704	6.883871e+15
20	D	415	0.002963	6.2097e+15	1.168	2.939e+18	Stareso	La Bib	UH	natural sunlight	PR-740	MS-75	BS Kinetics flat	P4	2015.06.29	afternoon	20	W	exposed	Cystoseira sp.	sunny	none	0.974523704	6.372043e+15
21	D	415	0.002932	6.1447e+15	1.15	2.893e+18	Stareso	La Bib	UH	natural sunlight	PR-740	MS-75	BS Kinetics flat	P4	2015.06.29	afternoon	20	W	exposed	Cystoseira sp.	sunny	none	0.974523704	6.305377e+15
22	D	415	0.003827	8.0204e+15	1.397	3.497e+18	Stareso	La Bib	UH	natural sunlight	PR-740	MS-75	BS Kinetics flat	P5	2015.06.29	afternoon	20	W	exposed	Rock	sunny	none	0.974523704	8.230108e+15
23	D	415	0.003921	8.2174e+15	1.422	3.558e+18	Stareso	La Bib	UH	natural sunlight	PR-740	MS-75	BS Kinetics flat	P5	2015.06.29	afternoon	20	W	exposed	Rock	sunny	none	0.974523704	8.432258e+15
24	D	415	0.003392	7.1088e+15	1.264	3.169e+18	Stareso	La Bib	UH	natural sunlight	PR-740	MS-75	BS Kinetics flat	P5	2015.06.29	afternoon	20	W	exposed	Rock	sunny	none	0.974523704	7.294624e+15
25	D	415	0.001979	4.1475e+15	0.7889	1.983e+18	Stareso	La Bib	UH	natural sunlight	PR-740	MS-75	BS Kinetics flat	P6	2015.06.29	afternoon	20	W	exposed	Dictyota linearis	sunny	none	0.974523704	4.255914e+15
26	D	415	0.001997	4.1852e+15	0.8302	2.092e+18	Stareso	La Bib	UH	natural sunlight	PR-740	MS-75	BS Kinetics flat	P6	2015.06.29	afternoon	20	W	exposed	Dictyota linearis	sunny	none	0.974523704	4.294624e+15
27	D	415	0.001948	4.0825e+15	0.7902	1.989e+18	Stareso	La Bib	UH	natural sunlight	PR-740	MS-75	BS Kinetics flat	P6	2015.06.29	afternoon	20	W	exposed	Dictyota linearis	sunny	none	0.974523704	4.189248e+15
28	D	415	0.0009584	2.0086e+15	0.3748	9.501e+17	Stareso	La Bib	UH	natural sunlight	PR-740	MS-75	BS Kinetics flat	P7	2015.06.29	afternoon	20	W	exposed	Dictyota linearis	sunny	none	0.974523704	2.061075e+15
29	D	415	0.0008397	1.7598e+15	0.323	8.186e+17	Stareso	La Bib	UH	natural sunlight	PR-740	MS-75	BS Kinetics flat	P7	2015.06.29	afternoon	20	W	exposed	Dictyota linearis	sunny	none	0.974523704	1.805807e+15
30	D	415	0.001063	2.2278e+15	0.427	1.082e+18	Stareso	La Bib	UH	natural sunlight	PR-740	MS-75	BS Kinetics flat	P7	2015.06.29	afternoon	20	W	exposed	Dictyota linearis	sunny	none	0.974523704	2.286022e+15
31	D	415	0.001188	2.4898e+15	0.5198	1.324e+18	Stareso	La Bib	UH	natural sunlight	PR-740	MS-75	BS Kinetics flat	P8	2015.06.29	afternoon	20	W	exposed	Dictyota linearis	sunny	none	0.974523704	2.554839e+15
32	D	415	0.001224	2.5652e+15	0.5289	1.345e+18	Stareso	La Bib	UH	natural sunlight	PR-740	MS-75	BS Kinetics flat	P8	2015.06.29	afternoon	20	W	exposed	Dictyota linearis	sunny	none	0.974523704	2.632258e+15
33	D	415	0.00112	2.3472e+15	0.4707	1.197e+18	Stareso	La Bib	UH	natural sunlight	PR-740	MS-75	BS Kinetics flat	P8	2015.06.29	afternoon	20	W	exposed	Dictyota linearis	sunny	none	0.974523704	2.408602e+15
34	D	415	0.0005501	1.1529e+15	0.2193	5.576e+17	Stareso	La Bib	UH	natural sunlight	PR-740	MS-75	BS Kinetics flat	P9	2015.06.29	afternoon	20	W	exposed	Dictyota linearis	sunny	none	0.974523704	1.183011e+15
35	D	415	0.0003912	8.1986e+14	0.1444	3.669e+17	Stareso	La Bib	UH	natural sunlight	PR-740	MS-75	BS Kinetics flat	P9	2015.06.29	afternoon	20	W	exposed	Dictyota linearis	sunny	none	0.974523704	8.412904e+14
36	D	415	0.0003365	7.0522e+14	0.1196	3.035e+17	Stareso	La Bib	UH	natural sunlight	PR-740	MS-75	BS Kinetics flat	P9	2015.06.29	afternoon	20	W	exposed	Dictyota linearis	sunny	none	0.974523704	7.236559e+14
37	D	415	0.0005288	1.1082e+15	0.2224	5.689e+17	Stareso	La Bib	UH	natural sunlight	PR-740	MS-75	BS Kinetics flat	P10	2015.06.29	afternoon	20	W	exposed	Dictyota linearis	sunny	none	0.974523704	1.137204e+15
38	D	415	0.0006331	1.3268e+15	0.2704	6.918e+17	Stareso	La Bib	UH	natural sunlight	PR-740	MS-75	BS Kinetics flat	P10	2015.06.29	afternoon	20	W	exposed	Dictyota linearis	sunny	none	0.974523704	1.361505e+15
39	D	415	0.0005497	1.152e+15	0.2312	5.91e+17	Stareso	La Bib	UH	natural sunlight	PR-740	MS-75	BS Kinetics flat	P10	2015.06.29	afternoon	20	W	exposed	Dictyota linearis	sunny	none	0.974523704	1.182151e+15
40	D	415	0.02932	6.1447e+16	8.456	2.079e+19	Stareso	La Bib	UH	natural sunlight	PR-740	MS-75	BS Kinetics flat	DWS	2015.06.29	afternoon	20	W	exposed		sunny	none	0.974523704	6.305377e+16
41	D	415	0.02959	6.2013e+16	8.425	2.07e+19	Stareso	La Bib	UH	natural sunlight	PR-740	MS-75	BS Kinetics flat	DWS	2015.06.29	afternoon	20	W	exposed		sunny	none	0.974523704	6.363441e+16
42	D	415	0.02758	5.7801e+16	7.745	1.901e+19	Stareso	La Bib	UH	natural sunlight	PR-740	MS-75	BS Kinetics flat	DWS	2015.06.29	afternoon	20	W	exposed		sunny	none	0.974523704	5.931183e+16
43	D	415	0.001863	3.9044e+15	0.4757	1.156e+18	Stareso	La Bib	UH	natural sunlight	PR-740	MS-75	BS Kinetics flat	SDWS	2015.06.29	afternoon	20	W	exposed		sunny	none	0.974523704	4.006452e+15
44	D	415	0.001961	4.1098e+15	0.5047	1.227e+18	Stareso	La Bib	UH	natural sunlight	PR-740	MS-75	BS Kinetics flat	SDWS	2015.06.29	afternoon	20	W	exposed		sunny	none	0.974523704	4.217205e+15
45	D	415	0.002003	4.1978e+15	0.5143	1.251e+18	Stareso	La Bib	UH	natural sunlight	PR-740	MS-75	BS Kinetics flat	SDWS	2015.06.29	afternoon	20	W	exposed		sunny	none	0.974523704	4.307527e+15
46	D	415	0.0002367	4.9606e+14	0.06354	1.57e+17	Stareso	La Bib	UH	natural sunlight	PR-740	MS-75	BS Kinetics flat	Black	2015.06.29	afternoon	20	W	exposed		sunny	none	0.974523704	5.090323e+14
47	D	415	0.0002241	4.6966e+14	0.05977	1.477e+17	Stareso	La Bib	UH	natural sunlight	PR-740	MS-75	BS Kinetics flat	Black	2015.06.29	afternoon	20	W	exposed		sunny	none	0.974523704	4.819355e+14
48	D	415	0.0002414	5.0591e+14	0.06455	1.593e+17	Stareso	La Bib	UH	natural sunlight	PR-740	MS-75	BS Kinetics flat	Black	2015.06.29	afternoon	20	W	exposed		sunny	none	0.974523704	5.191398e+14
1	D	416	0.03024	6.3528e+16	8.106	1.989e+19	Stareso	La Bib	UH	natural sunlight	PR-740	MS-75	BS Kinetics flat	DWS	2015.06.29	afternoon	20	W	exposed		sunny	none	0.9683111271	6.560721e+16
2	D	416	0.03172	6.6637e+16	8.551	2.099e+19	Stareso	La Bib	UH	natural sunlight	PR-740	MS-75	BS Kinetics flat	DWS	2015.06.29	afternoon	20	W	exposed		sunny	none	0.9683111271	6.881815e+16
3	D	416	0.02869	6.0272e+16	7.564	1.854e+19	Stareso	La Bib	UH	natural sunlight	PR-740	MS-75	BS Kinetics flat	DWS	2015.06.29	afternoon	20	W	exposed		sunny	none	0.9683111271	6.224441e+16
4	D	416	0.001888	3.9663e+15	0.472	1.149e+18	Stareso	La Bib	UH	natural sunlight	PR-740	MS-75	BS Kinetics flat	SDWS	2015.06.29	afternoon	20	W	exposed		sunny	none	0.9683111271	4.096112e+15
5	D	416	0.001774	3.7268e+15	0.4471	1.089e+18	Stareso	La Bib	UH	natural sunlight	PR-740	MS-75	BS Kinetics flat	SDWS	2015.06.29	afternoon	20	W	exposed		sunny	none	0.9683111271	3.848783e+15
6	D	416	0.001994	4.189e+15	0.4979	1.212e+18	Stareso	La Bib	UH	natural sunlight	PR-740	MS-75	BS Kinetics flat	SDWS	2015.06.29	afternoon	20	W	exposed		sunny	none	0.9683111271	4.326084e+15
7	D	416	0.0002876	6.0419e+14	0.0771	1.907e+17	Stareso	La Bib	UH	natural sunlight	PR-740	MS-75	BS Kinetics flat	Black	2015.06.29	afternoon	20	W	exposed		sunny	none	0.9683111271	6.239628e+14
8	D	416	0.0003307	6.9473e+14	0.09189	2.279e+17	Stareso	La Bib	UH	natural sunlight	PR-740	MS-75	BS Kinetics flat	Black	2015.06.29	afternoon	20	W	exposed		sunny	none	0.9683111271	7.174704e+14
9	D	416	0.0002507	5.2667e+14	0.0669	1.656e+17	Stareso	La Bib	UH	natural sunlight	PR-740	MS-75	BS Kinetics flat	Black	2015.06.29	afternoon	20	W	exposed		sunny	none	0.9683111271	5.439063e+14
10	D	416	0.0007125	1.4968e+15	0.2994	7.658e+17	Stareso	La Bib	UH	natural sunlight	PR-740	MS-75	BS Kinetics flat	P1	2015.06.29	afternoon	20	W	exposed	Cystoseira sp.	sunny	none	0.9683111271	1.545805e+15
11	D	416	0.0007859	1.651e+15	0.3234	8.249e+17	Stareso	La Bib	UH	natural sunlight	PR-740	MS-75	BS Kinetics flat	P1	2015.06.29	afternoon	20	W	exposed	Cystoseira sp.	sunny	none	0.9683111271	1.70505e+15
12	D	416	0.0006821	1.433e+15	0.2807	7.171e+17	Stareso	La Bib	UH	natural sunlight	PR-740	MS-75	BS Kinetics flat	P1	2015.06.29	afternoon	20	W	exposed	Cystoseira sp.	sunny	none	0.9683111271	1.47985e+15
13	D	416	0.002682	5.6343e+15	1.045	2.635e+18	Stareso	La Bib	UH	natural sunlight	PR-740	MS-75	BS Kinetics flat	P2	2015.06.29	afternoon	20	W	exposed	Cystoseira sp.	sunny	none	0.9683111271	5.818735e+15
14	D	416	0.001714	3.6008e+15	0.6579	1.666e+18	Stareso	La Bib	UH	natural sunlight	PR-740	MS-75	BS Kinetics flat	P2	2015.06.29	afternoon	20	W	exposed	Cystoseira sp.	sunny	none	0.9683111271	3.71861e+15
15	D	416	0.001819	3.8214e+15	0.6979	1.765e+18	Stareso	La Bib	UH	natural sunlight	PR-740	MS-75	BS Kinetics flat	P2	2015.06.29	afternoon	20	W	exposed	Cystoseira sp.	sunny	none	0.9683111271	3.946413e+15
16	D	416	0.001628	3.4201e+15	0.6694	1.698e+18	Stareso	La Bib	UH	natural sunlight	PR-740	MS-75	BS Kinetics flat	P3	2015.06.29	afternoon	20	W	exposed	Cystoseira sp.	sunny	none	0.9683111271	3.532028e+15
17	D	416	0.001895	3.981e+15	0.7531	1.905e+18	Stareso	La Bib	UH	natural sunlight	PR-740	MS-75	BS Kinetics flat	P3	2015.06.29	afternoon	20	W	exposed	Cystoseira sp.	sunny	none	0.9683111271	4.111298e+15
18	D	416	0.002185	4.5902e+15	0.8979	2.275e+18	Stareso	La Bib	UH	natural sunlight	PR-740	MS-75	BS Kinetics flat	P3	2015.06.29	afternoon	20	W	exposed	Cystoseira sp.	sunny	none	0.9683111271	4.740468e+15
19	D	416	0.003256	6.8402e+15	1.283	3.23e+18	Stareso	La Bib	UH	natural sunlight	PR-740	MS-75	BS Kinetics flat	P4	2015.06.29	afternoon	20	W	exposed	Cystoseira sp.	sunny	none	0.9683111271	7.064057e+15
20	D	416	0.003015	6.3339e+15	1.168	2.939e+18	Stareso	La Bib	UH	natural sunlight	PR-740	MS-75	BS Kinetics flat	P4	2015.06.29	afternoon	20	W	exposed	Cystoseira sp.	sunny	none	0.9683111271	6.541195e+15
21	D	416	0.002972	6.2436e+15	1.15	2.893e+18	Stareso	La Bib	UH	natural sunlight	PR-740	MS-75	BS Kinetics flat	P4	2015.06.29	afternoon	20	W	exposed	Cystoseira sp.	sunny	none	0.9683111271	6.447904e+15
22	D	416	0.003895	8.1826e+15	1.397	3.497e+18	Stareso	La Bib	UH	natural sunlight	PR-740	MS-75	BS Kinetics flat	P5	2015.06.29	afternoon	20	W	exposed	Rock	sunny	none	0.9683111271	8.4504e+15
23	D	416	0.00399	8.3822e+15	1.422	3.558e+18	Stareso	La Bib	UH	natural sunlight	PR-740	MS-75	BS Kinetics flat	P5	2015.06.29	afternoon	20	W	exposed	Rock	sunny	none	0.9683111271	8.656507e+15
24	D	416	0.003448	7.2436e+15	1.264	3.169e+18	Stareso	La Bib	UH	natural sunlight	PR-740	MS-75	BS Kinetics flat	P5	2015.06.29	afternoon	20	W	exposed	Rock	sunny	none	0.9683111271	7.480611e+15
25	D	416	0.002015	4.2331e+15	0.7889	1.983e+18	Stareso	La Bib	UH	natural sunlight	PR-740	MS-75	BS Kinetics flat	P6	2015.06.29	afternoon	20	W	exposed	Dictyota linearis	sunny	none	0.9683111271	4.371644e+15
26	D	416	0.002047	4.3003e+15	0.8302	2.092e+18	Stareso	La Bib	UH	natural sunlight	PR-740	MS-75	BS Kinetics flat	P6	2015.06.29	afternoon	20	W	exposed	Dictyota linearis	sunny	none	0.9683111271	4.44107e+15
27	D	416	0.001985	4.1701e+15	0.7902	1.989e+18	Stareso	La Bib	UH	natural sunlight	PR-740	MS-75	BS Kinetics flat	P6	2015.06.29	afternoon	20	W	exposed	Dictyota linearis	sunny	none	0.9683111271	4.306558e+15
28	D	416	0.0009716	2.0411e+15	0.3748	9.501e+17	Stareso	La Bib	UH	natural sunlight	PR-740	MS-75	BS Kinetics flat	P7	2015.06.29	afternoon	20	W	exposed	Dictyota linearis	sunny	none	0.9683111271	2.107935e+15
29	D	416	0.000854	1.7941e+15	0.323	8.186e+17	Stareso	La Bib	UH	natural sunlight	PR-740	MS-75	BS Kinetics flat	P7	2015.06.29	afternoon	20	W	exposed	Dictyota linearis	sunny	none	0.9683111271	1.852796e+15
30	D	416	0.00108	2.2689e+15	0.427	1.082e+18	Stareso	La Bib	UH	natural sunlight	PR-740	MS-75	BS Kinetics flat	P7	2015.06.29	afternoon	20	W	exposed	Dictyota linearis	sunny	none	0.9683111271	2.343115e+15
31	D	416	0.001203	2.5273e+15	0.5198	1.324e+18	Stareso	La Bib	UH	natural sunlight	PR-740	MS-75	BS Kinetics flat	P8	2015.06.29	afternoon	20	W	exposed	Dictyota linearis	sunny	none	0.9683111271	2.609969e+15
32	D	416	0.001248	2.6218e+15	0.5289	1.345e+18	Stareso	La Bib	UH	natural sunlight	PR-740	MS-75	BS Kinetics flat	P8	2015.06.29	afternoon	20	W	exposed	Dictyota linearis	sunny	none	0.9683111271	2.707599e+15
33	D	416	0.001138	2.3907e+15	0.4707	1.197e+18	Stareso	La Bib	UH	natural sunlight	PR-740	MS-75	BS Kinetics flat	P8	2015.06.29	afternoon	20	W	exposed	Dictyota linearis	sunny	none	0.9683111271	2.468949e+15
34	D	416	0.0005593	1.175e+15	0.2193	5.576e+17	Stareso	La Bib	UH	natural sunlight	PR-740	MS-75	BS Kinetics flat	P9	2015.06.29	afternoon	20	W	exposed	Dictyota linearis	sunny	none	0.9683111271	1.21343e+15
35	D	416	0.000396	8.3192e+14	0.1444	3.669e+17	Stareso	La Bib	UH	natural sunlight	PR-740	MS-75	BS Kinetics flat	P9	2015.06.29	afternoon	20	W	exposed	Dictyota linearis	sunny	none	0.9683111271	8.59142e+14
36	D	416	0.0003404	7.1511e+14	0.1196	3.035e+17	Stareso	La Bib	UH	natural sunlight	PR-740	MS-75	BS Kinetics flat	P9	2015.06.29	afternoon	20	W	exposed	Dictyota linearis	sunny	none	0.9683111271	7.38515e+14
37	D	416	0.0005356	1.1252e+15	0.2224	5.689e+17	Stareso	La Bib	UH	natural sunlight	PR-740	MS-75	BS Kinetics flat	P10	2015.06.29	afternoon	20	W	exposed	Dictyota linearis	sunny	none	0.9683111271	1.162011e+15
38	D	416	0.0006435	1.3519e+15	0.2704	6.918e+17	Stareso	La Bib	UH	natural sunlight	PR-740	MS-75	BS Kinetics flat	P10	2015.06.29	afternoon	20	W	exposed	Dictyota linearis	sunny	none	0.9683111271	1.396106e+15
39	D	416	0.0005582	1.1727e+15	0.2312	5.91e+17	Stareso	La Bib	UH	natural sunlight	PR-740	MS-75	BS Kinetics flat	P10	2015.06.29	afternoon	20	W	exposed	Dictyota linearis	sunny	none	0.9683111271	1.211043e+15
40	D	416	0.03005	6.3129e+16	8.456	2.079e+19	Stareso	La Bib	UH	natural sunlight	PR-740	MS-75	BS Kinetics flat	DWS	2015.06.29	afternoon	20	W	exposed		sunny	none	0.9683111271	6.5195e+16
41	D	416	0.03032	6.3696e+16	8.425	2.07e+19	Stareso	La Bib	UH	natural sunlight	PR-740	MS-75	BS Kinetics flat	DWS	2015.06.29	afternoon	20	W	exposed		sunny	none	0.9683111271	6.578077e+16
42	D	416	0.02822	5.9285e+16	7.745	1.901e+19	Stareso	La Bib	UH	natural sunlight	PR-740	MS-75	BS Kinetics flat	DWS	2015.06.29	afternoon	20	W	exposed		sunny	none	0.9683111271	6.122472e+16
43	D	416	0.001908	4.0083e+15	0.4757	1.156e+18	Stareso	La Bib	UH	natural sunlight	PR-740	MS-75	BS Kinetics flat	SDWS	2015.06.29	afternoon	20	W	exposed		sunny	none	0.9683111271	4.139503e+15
44	D	416	0.002017	4.2373e+15	0.5047	1.227e+18	Stareso	La Bib	UH	natural sunlight	PR-740	MS-75	BS Kinetics flat	SDWS	2015.06.29	afternoon	20	W	exposed		sunny	none	0.9683111271	4.375984e+15
45	D	416	0.002052	4.3108e+15	0.5143	1.251e+18	Stareso	La Bib	UH	natural sunlight	PR-740	MS-75	BS Kinetics flat	SDWS	2015.06.29	afternoon	20	W	exposed		sunny	none	0.9683111271	4.451918e+15
46	D	416	0.0002415	5.0734e+14	0.06354	1.57e+17	Stareso	La Bib	UH	natural sunlight	PR-740	MS-75	BS Kinetics flat	Black	2015.06.29	afternoon	20	W	exposed		sunny	none	0.9683111271	5.239465e+14
47	D	416	0.0002283	4.7961e+14	0.05977	1.477e+17	Stareso	La Bib	UH	natural sunlight	PR-740	MS-75	BS Kinetics flat	Black	2015.06.29	afternoon	20	W	exposed		sunny	none	0.9683111271	4.953084e+14
48	D	416	0.0002467	5.1827e+14	0.06455	1.593e+17	Stareso	La Bib	UH	natural sunlight	PR-740	MS-75	BS Kinetics flat	Black	2015.06.29	afternoon	20	W	exposed		sunny	none	0.9683111271	5.352281e+14
1	D	417	0.03104	6.5366e+16	8.106	1.989e+19	Stareso	La Bib	UH	natural sunlight	PR-740	MS-75	BS Kinetics flat	DWS	2015.06.29	afternoon	20	W	exposed		sunny	none	0.9652544743	6.77185e+16
2	D	417	0.03248	6.8398e+16	8.551	2.099e+19	Stareso	La Bib	UH	natural sunlight	PR-740	MS-75	BS Kinetics flat	DWS	2015.06.29	afternoon	20	W	exposed		sunny	none	0.9652544743	7.086008e+16
3	D	417	0.02949	6.2102e+16	7.564	1.854e+19	Stareso	La Bib	UH	natural sunlight	PR-740	MS-75	BS Kinetics flat	DWS	2015.06.29	afternoon	20	W	exposed		sunny	none	0.9652544743	6.433694e+16
4	D	417	0.001938	4.0811e+15	0.472	1.149e+18	Stareso	La Bib	UH	natural sunlight	PR-740	MS-75	BS Kinetics flat	SDWS	2015.06.29	afternoon	20	W	exposed		sunny	none	0.9652544743	4.228043e+15
5	D	417	0.001823	3.839e+15	0.4471	1.089e+18	Stareso	La Bib	UH	natural sunlight	PR-740	MS-75	BS Kinetics flat	SDWS	2015.06.29	afternoon	20	W	exposed		sunny	none	0.9652544743	3.977153e+15
6	D	417	0.002044	4.3044e+15	0.4979	1.212e+18	Stareso	La Bib	UH	natural sunlight	PR-740	MS-75	BS Kinetics flat	SDWS	2015.06.29	afternoon	20	W	exposed		sunny	none	0.9652544743	4.459298e+15
7	D	417	0.0002941	6.1933e+14	0.0771	1.907e+17	Stareso	La Bib	UH	natural sunlight	PR-740	MS-75	BS Kinetics flat	Black	2015.06.29	afternoon	20	W	exposed		sunny	none	0.9652544743	6.41624e+14
8	D	417	0.000338	7.1178e+14	0.09189	2.279e+17	Stareso	La Bib	UH	natural sunlight	PR-740	MS-75	BS Kinetics flat	Black	2015.06.29	afternoon	20	W	exposed		sunny	none	0.9652544743	7.373986e+14
9	D	417	0.0002567	5.4057e+14	0.0669	1.656e+17	Stareso	La Bib	UH	natural sunlight	PR-740	MS-75	BS Kinetics flat	Black	2015.06.29	afternoon	20	W	exposed		sunny	none	0.9652544743	5.600302e+14
10	D	417	0.0007271	1.5312e+15	0.2994	7.658e+17	Stareso	La Bib	UH	natural sunlight	PR-740	MS-75	BS Kinetics flat	P1	2015.06.29	afternoon	20	W	exposed	Cystoseira sp.	sunny	none	0.9652544743	1.58628e+15
11	D	417	0.000803	1.691e+15	0.3234	8.249e+17	Stareso	La Bib	UH	natural sunlight	PR-740	MS-75	BS Kinetics flat	P1	2015.06.29	afternoon	20	W	exposed	Cystoseira sp.	sunny	none	0.9652544743	1.751867e+15
12	D	417	0.0006965	1.4667e+15	0.2807	7.171e+17	Stareso	La Bib	UH	natural sunlight	PR-740	MS-75	BS Kinetics flat	P1	2015.06.29	afternoon	20	W	exposed	Cystoseira sp.	sunny	none	0.9652544743	1.519521e+15
13	D	417	0.002747	5.7848e+15	1.045	2.635e+18	Stareso	La Bib	UH	natural sunlight	PR-740	MS-75	BS Kinetics flat	P2	2015.06.29	afternoon	20	W	exposed	Cystoseira sp.	sunny	none	0.9652544743	5.993e+15
14	D	417	0.001743	3.6705e+15	0.6579	1.666e+18	Stareso	La Bib	UH	natural sunlight	PR-740	MS-75	BS Kinetics flat	P2	2015.06.29	afternoon	20	W	exposed	Cystoseira sp.	sunny	none	0.9652544743	3.802621e+15
15	D	417	0.001859	3.9148e+15	0.6979	1.765e+18	Stareso	La Bib	UH	natural sunlight	PR-740	MS-75	BS Kinetics flat	P2	2015.06.29	afternoon	20	W	exposed	Cystoseira sp.	sunny	none	0.9652544743	4.055692e+15
16	D	417	0.001665	3.5062e+15	0.6694	1.698e+18	Stareso	La Bib	UH	natural sunlight	PR-740	MS-75	BS Kinetics flat	P3	2015.06.29	afternoon	20	W	exposed	Cystoseira sp.	sunny	none	0.9652544743	3.632452e+15
17	D	417	0.001933	4.0706e+15	0.7531	1.905e+18	Stareso	La Bib	UH	natural sunlight	PR-740	MS-75	BS Kinetics flat	P3	2015.06.29	afternoon	20	W	exposed	Cystoseira sp.	sunny	none	0.9652544743	4.217135e+15
18	D	417	0.002237	4.7108e+15	0.8979	2.275e+18	Stareso	La Bib	UH	natural sunlight	PR-740	MS-75	BS Kinetics flat	P3	2015.06.29	afternoon	20	W	exposed	Cystoseira sp.	sunny	none	0.9652544743	4.880357e+15
19	D	417	0.003337	7.0272e+15	1.283	3.23e+18	Stareso	La Bib	UH	natural sunlight	PR-740	MS-75	BS Kinetics flat	P4	2015.06.29	afternoon	20	W	exposed	Cystoseira sp.	sunny	none	0.9652544743	7.280175e+15
20	D	417	0.003083	6.4923e+15	1.168	2.939e+18	Stareso	La Bib	UH	natural sunlight	PR-740	MS-75	BS Kinetics flat	P4	2015.06.29	afternoon	20	W	exposed	Cystoseira sp.	sunny	none	0.9652544743	6.726035e+15
21	D	417	0.003047	6.4165e+15	1.15	2.893e+18	Stareso	La Bib	UH	natural sunlight	PR-740	MS-75	BS Kinetics flat	P4	2015.06.29	afternoon	20	W	exposed	Cystoseira sp.	sunny	none	0.9652544743	6.647496e+15
22	D	417	0.003992	8.4066e+15	1.397	3.497e+18	Stareso	La Bib	UH	natural sunlight	PR-740	MS-75	BS Kinetics flat	P5	2015.06.29	afternoon	20	W	exposed	Rock	sunny	none	0.9652544743	8.709157e+15
23	D	417	0.004077	8.5856e+15	1.422	3.558e+18	Stareso	La Bib	UH	natural sunlight	PR-740	MS-75	BS Kinetics flat	P5	2015.06.29	afternoon	20	W	exposed	Rock	sunny	none	0.9652544743	8.894598e+15
24	D	417	0.003533	7.44e+15	1.264	3.169e+18	Stareso	La Bib	UH	natural sunlight	PR-740	MS-75	BS Kinetics flat	P5	2015.06.29	afternoon	20	W	exposed	Rock	sunny	none	0.9652544743	7.707779e+15
25	D	417	0.002063	4.3444e+15	0.7889	1.983e+18	Stareso	La Bib	UH	natural sunlight	PR-740	MS-75	BS Kinetics flat	P6	2015.06.29	afternoon	20	W	exposed	Dictyota linearis	sunny	none	0.9652544743	4.500749e+15
26	D	417	0.002097	4.416e+15	0.8302	2.092e+18	Stareso	La Bib	UH	natural sunlight	PR-740	MS-75	BS Kinetics flat	P6	2015.06.29	afternoon	20	W	exposed	Dictyota linearis	sunny	none	0.9652544743	4.574926e+15
27	D	417	0.00203	4.2749e+15	0.7902	1.989e+18	Stareso	La Bib	UH	natural sunlight	PR-740	MS-75	BS Kinetics flat	P6	2015.06.29	afternoon	20	W	exposed	Dictyota linearis	sunny	none	0.9652544743	4.428755e+15
28	D	417	0.0009943	2.0938e+15	0.3748	9.501e+17	Stareso	La Bib	UH	natural sunlight	PR-740	MS-75	BS Kinetics flat	P7	2015.06.29	afternoon	20	W	exposed	Dictyota linearis	sunny	none	0.9652544743	2.169217e+15
29	D	417	0.0008746	1.8418e+15	0.323	8.186e+17	Stareso	La Bib	UH	natural sunlight	PR-740	MS-75	BS Kinetics flat	P7	2015.06.29	afternoon	20	W	exposed	Dictyota linearis	sunny	none	0.9652544743	1.908073e+15
30	D	417	0.001106	2.3291e+15	0.427	1.082e+18	Stareso	La Bib	UH	natural sunlight	PR-740	MS-75	BS Kinetics flat	P7	2015.06.29	afternoon	20	W	exposed	Dictyota linearis	sunny	none	0.9652544743	2.412908e+15
31	D	417	0.001233	2.5965e+15	0.5198	1.324e+18	Stareso	La Bib	UH	natural sunlight	PR-740	MS-75	BS Kinetics flat	P8	2015.06.29	afternoon	20	W	exposed	Dictyota linearis	sunny	none	0.9652544743	2.689978e+15
32	D	417	0.001272	2.6786e+15	0.5289	1.345e+18	Stareso	La Bib	UH	natural sunlight	PR-740	MS-75	BS Kinetics flat	P8	2015.06.29	afternoon	20	W	exposed	Dictyota linearis	sunny	none	0.9652544743	2.775062e+15
33	D	417	0.001163	2.4491e+15	0.4707	1.197e+18	Stareso	La Bib	UH	natural sunlight	PR-740	MS-75	BS Kinetics flat	P8	2015.06.29	afternoon	20	W	exposed	Dictyota linearis	sunny	none	0.9652544743	2.537262e+15
34	D	417	0.00057	1.2003e+15	0.2193	5.576e+17	Stareso	La Bib	UH	natural sunlight	PR-740	MS-75	BS Kinetics flat	P9	2015.06.29	afternoon	20	W	exposed	Dictyota linearis	sunny	none	0.9652544743	1.243542e+15
35	D	417	0.0004036	8.4992e+14	0.1444	3.669e+17	Stareso	La Bib	UH	natural sunlight	PR-740	MS-75	BS Kinetics flat	P9	2015.06.29	afternoon	20	W	exposed	Dictyota linearis	sunny	none	0.9652544743	8.80515e+14
36	D	417	0.0003471	7.3094e+14	0.1196	3.035e+17	Stareso	La Bib	UH	natural sunlight	PR-740	MS-75	BS Kinetics flat	P9	2015.06.29	afternoon	20	W	exposed	Dictyota linearis	sunny	none	0.9652544743	7.572516e+14
37	D	417	0.0005481	1.1542e+15	0.2224	5.689e+17	Stareso	La Bib	UH	natural sunlight	PR-740	MS-75	BS Kinetics flat	P10	2015.06.29	afternoon	20	W	exposed	Dictyota linearis	sunny	none	0.9652544743	1.195764e+15
38	D	417	0.0006545	1.3783e+15	0.2704	6.918e+17	Stareso	La Bib	UH	natural sunlight	PR-740	MS-75	BS Kinetics flat	P10	2015.06.29	afternoon	20	W	exposed	Dictyota linearis	sunny	none	0.9652544743	1.427892e+15
39	D	417	0.0005696	1.1995e+15	0.2312	5.91e+17	Stareso	La Bib	UH	natural sunlight	PR-740	MS-75	BS Kinetics flat	P10	2015.06.29	afternoon	20	W	exposed	Dictyota linearis	sunny	none	0.9652544743	1.242669e+15
40	D	417	0.03082	6.4902e+16	8.456	2.079e+19	Stareso	La Bib	UH	natural sunlight	PR-740	MS-75	BS Kinetics flat	DWS	2015.06.29	afternoon	20	W	exposed		sunny	none	0.9652544743	6.723854e+16
41	D	417	0.03114	6.5576e+16	8.425	2.07e+19	Stareso	La Bib	UH	natural sunlight	PR-740	MS-75	BS Kinetics flat	DWS	2015.06.29	afternoon	20	W	exposed		sunny	none	0.9652544743	6.793666e+16
42	D	417	0.02905	6.1175e+16	7.745	1.901e+19	Stareso	La Bib	UH	natural sunlight	PR-740	MS-75	BS Kinetics flat	DWS	2015.06.29	afternoon	20	W	exposed		sunny	none	0.9652544743	6.337701e+16
43	D	417	0.001961	4.1296e+15	0.4757	1.156e+18	Stareso	La Bib	UH	natural sunlight	PR-740	MS-75	BS Kinetics flat	SDWS	2015.06.29	afternoon	20	W	exposed		sunny	none	0.9652544743	4.278221e+15
44	D	417	0.002071	4.3612e+15	0.5047	1.227e+18	Stareso	La Bib	UH	natural sunlight	PR-740	MS-75	BS Kinetics flat	SDWS	2015.06.29	afternoon	20	W	exposed		sunny	none	0.9652544743	4.518203e+15
45	D	417	0.002109	4.4412e+15	0.5143	1.251e+18	Stareso	La Bib	UH	natural sunlight	PR-740	MS-75	BS Kinetics flat	SDWS	2015.06.29	afternoon	20	W	exposed		sunny	none	0.9652544743	4.601105e+15
46	D	417	0.0002466	5.193e+14	0.06354	1.57e+17	Stareso	La Bib	UH	natural sunlight	PR-740	MS-75	BS Kinetics flat	Black	2015.06.29	afternoon	20	W	exposed		sunny	none	0.9652544743	5.379955e+14
47	D	417	0.0002326	4.8982e+14	0.05977	1.477e+17	Stareso	La Bib	UH	natural sunlight	PR-740	MS-75	BS Kinetics flat	Black	2015.06.29	afternoon	20	W	exposed		sunny	none	0.9652544743	5.074524e+14
48	D	417	0.000252	5.3067e+14	0.06455	1.593e+17	Stareso	La Bib	UH	natural sunlight	PR-740	MS-75	BS Kinetics flat	Black	2015.06.29	afternoon	20	W	exposed		sunny	none	0.9652544743	5.497765e+14
1	D	418	0.03138	6.624e+16	8.106	1.989e+19	Stareso	La Bib	UH	natural sunlight	PR-740	MS-75	BS Kinetics flat	DWS	2015.06.29	afternoon	20	W	exposed		sunny	none	0.9665209074	6.853452e+16
2	D	418	0.03295	6.9554e+16	8.551	2.099e+19	Stareso	La Bib	UH	natural sunlight	PR-740	MS-75	BS Kinetics flat	DWS	2015.06.29	afternoon	20	W	exposed		sunny	none	0.9665209074	7.196343e+16
3	D	418	0.02979	6.2884e+16	7.564	1.854e+19	Stareso	La Bib	UH	natural sunlight	PR-740	MS-75	BS Kinetics flat	DWS	2015.06.29	afternoon	20	W	exposed		sunny	none	0.9665209074	6.506193e+16
4	D	418	0.001963	4.1437e+15	0.472	1.149e+18	Stareso	La Bib	UH	natural sunlight	PR-740	MS-75	BS Kinetics flat	SDWS	2015.06.29	afternoon	20	W	exposed		sunny	none	0.9665209074	4.287229e+15
5	D	418	0.00185	3.9052e+15	0.4471	1.089e+18	Stareso	La Bib	UH	natural sunlight	PR-740	MS-75	BS Kinetics flat	SDWS	2015.06.29	afternoon	20	W	exposed		sunny	none	0.9665209074	4.040435e+15
6	D	418	0.002074	4.378e+15	0.4979	1.212e+18	Stareso	La Bib	UH	natural sunlight	PR-740	MS-75	BS Kinetics flat	SDWS	2015.06.29	afternoon	20	W	exposed		sunny	none	0.9665209074	4.529655e+15
7	D	418	0.0002969	6.2673e+14	0.0771	1.907e+17	Stareso	La Bib	UH	natural sunlight	PR-740	MS-75	BS Kinetics flat	Black	2015.06.29	afternoon	20	W	exposed		sunny	none	0.9665209074	6.484352e+14
8	D	418	0.0003413	7.2045e+14	0.09189	2.279e+17	Stareso	La Bib	UH	natural sunlight	PR-740	MS-75	BS Kinetics flat	Black	2015.06.29	afternoon	20	W	exposed		sunny	none	0.9665209074	7.454057e+14
9	D	418	0.0002588	5.463e+14	0.0669	1.656e+17	Stareso	La Bib	UH	natural sunlight	PR-740	MS-75	BS Kinetics flat	Black	2015.06.29	afternoon	20	W	exposed		sunny	none	0.9665209074	5.652241e+14
10	D	418	0.0007337	1.5488e+15	0.2994	7.658e+17	Stareso	La Bib	UH	natural sunlight	PR-740	MS-75	BS Kinetics flat	P1	2015.06.29	afternoon	20	W	exposed	Cystoseira sp.	sunny	none	0.9665209074	1.602415e+15
11	D	418	0.0008129	1.716e+15	0.3234	8.249e+17	Stareso	La Bib	UH	natural sunlight	PR-740	MS-75	BS Kinetics flat	P1	2015.06.29	afternoon	20	W	exposed	Cystoseira sp.	sunny	none	0.9665209074	1.775389e+15
12	D	418	0.0007026	1.4831e+15	0.2807	7.171e+17	Stareso	La Bib	UH	natural sunlight	PR-740	MS-75	BS Kinetics flat	P1	2015.06.29	afternoon	20	W	exposed	Cystoseira sp.	sunny	none	0.9665209074	1.534492e+15
13	D	418	0.002778	5.8641e+15	1.045	2.635e+18	Stareso	La Bib	UH	natural sunlight	PR-740	MS-75	BS Kinetics flat	P2	2015.06.29	afternoon	20	W	exposed	Cystoseira sp.	sunny	none	0.9665209074	6.067205e+15
14	D	418	0.001765	3.7257e+15	0.6579	1.666e+18	Stareso	La Bib	UH	natural sunlight	PR-740	MS-75	BS Kinetics flat	P2	2015.06.29	afternoon	20	W	exposed	Cystoseira sp.	sunny	none	0.9665209074	3.854793e+15
15	D	418	0.001878	3.9643e+15	0.6979	1.765e+18	Stareso	La Bib	UH	natural sunlight	PR-740	MS-75	BS Kinetics flat	P2	2015.06.29	afternoon	20	W	exposed	Cystoseira sp.	sunny	none	0.9665209074	4.101588e+15
16	D	418	0.001679	3.5442e+15	0.6694	1.698e+18	Stareso	La Bib	UH	natural sunlight	PR-740	MS-75	BS Kinetics flat	P3	2015.06.29	afternoon	20	W	exposed	Cystoseira sp.	sunny	none	0.9665209074	3.666968e+15
17	D	418	0.001955	4.1268e+15	0.7531	1.905e+18	Stareso	La Bib	UH	natural sunlight	PR-740	MS-75	BS Kinetics flat	P3	2015.06.29	afternoon	20	W	exposed	Cystoseira sp.	sunny	none	0.9665209074	4.269757e+15
18	D	418	0.002264	4.7791e+15	0.8979	2.275e+18	Stareso	La Bib	UH	natural sunlight	PR-740	MS-75	BS Kinetics flat	P3	2015.06.29	afternoon	20	W	exposed	Cystoseira sp.	sunny	none	0.9665209074	4.944619e+15
19	D	418	0.003371	7.1158e+15	1.283	3.23e+18	Stareso	La Bib	UH	natural sunlight	PR-740	MS-75	BS Kinetics flat	P4	2015.06.29	afternoon	20	W	exposed	Cystoseira sp.	sunny	none	0.9665209074	7.362328e+15
20	D	418	0.00312	6.586e+15	1.168	2.939e+18	Stareso	La Bib	UH	natural sunlight	PR-740	MS-75	BS Kinetics flat	P4	2015.06.29	afternoon	20	W	exposed	Cystoseira sp.	sunny	none	0.9665209074	6.814139e+15
21	D	418	0.003082	6.5058e+15	1.15	2.893e+18	Stareso	La Bib	UH	natural sunlight	PR-740	MS-75	BS Kinetics flat	P4	2015.06.29	afternoon	20	W	exposed	Cystoseira sp.	sunny	none	0.9665209074	6.731146e+15
22	D	418	0.004039	8.5259e+15	1.397	3.497e+18	Stareso	La Bib	UH	natural sunlight	PR-740	MS-75	BS Kinetics flat	P5	2015.06.29	afternoon	20	W	exposed	Rock	sunny	none	0.9665209074	8.821253e+15
23	D	418	0.00414	8.7391e+15	1.422	3.558e+18	Stareso	La Bib	UH	natural sunlight	PR-740	MS-75	BS Kinetics flat	P5	2015.06.29	afternoon	20	W	exposed	Rock	sunny	none	0.9665209074	9.041839e+15
24	D	418	0.003571	7.538e+15	1.264	3.169e+18	Stareso	La Bib	UH	natural sunlight	PR-740	MS-75	BS Kinetics flat	P5	2015.06.29	afternoon	20	W	exposed	Rock	sunny	none	0.9665209074	7.799132e+15
25	D	418	0.002096	4.4244e+15	0.7889	1.983e+18	Stareso	La Bib	UH	natural sunlight	PR-740	MS-75	BS Kinetics flat	P6	2015.06.29	afternoon	20	W	exposed	Dictyota linearis	sunny	none	0.9665209074	4.577704e+15
26	D	418	0.002113	4.4603e+15	0.8302	2.092e+18	Stareso	La Bib	UH	natural sunlight	PR-740	MS-75	BS Kinetics flat	P6	2015.06.29	afternoon	20	W	exposed	Dictyota linearis	sunny	none	0.9665209074	4.614832e+15
27	D	418	0.002065	4.359e+15	0.7902	1.989e+18	Stareso	La Bib	UH	natural sunlight	PR-740	MS-75	BS Kinetics flat	P6	2015.06.29	afternoon	20	W	exposed	Dictyota linearis	sunny	none	0.9665209074	4.509999e+15
28	D	418	0.001004	2.1193e+15	0.3748	9.501e+17	Stareso	La Bib	UH	natural sunlight	PR-740	MS-75	BS Kinetics flat	P7	2015.06.29	afternoon	20	W	exposed	Dictyota linearis	sunny	none	0.9665209074	2.192755e+15
29	D	418	0.0008805	1.8586e+15	0.323	8.186e+17	Stareso	La Bib	UH	natural sunlight	PR-740	MS-75	BS Kinetics flat	P7	2015.06.29	afternoon	20	W	exposed	Dictyota linearis	sunny	none	0.9665209074	1.923029e+15
30	D	418	0.001123	2.3705e+15	0.427	1.082e+18	Stareso	La Bib	UH	natural sunlight	PR-740	MS-75	BS Kinetics flat	P7	2015.06.29	afternoon	20	W	exposed	Dictyota linearis	sunny	none	0.9665209074	2.452653e+15
31	D	418	0.001248	2.6344e+15	0.5198	1.324e+18	Stareso	La Bib	UH	natural sunlight	PR-740	MS-75	BS Kinetics flat	P8	2015.06.29	afternoon	20	W	exposed	Dictyota linearis	sunny	none	0.9665209074	2.725656e+15
32	D	418	0.001291	2.7252e+15	0.5289	1.345e+18	Stareso	La Bib	UH	natural sunlight	PR-740	MS-75	BS Kinetics flat	P8	2015.06.29	afternoon	20	W	exposed	Dictyota linearis	sunny	none	0.9665209074	2.819568e+15
33	D	418	0.001171	2.4719e+15	0.4707	1.197e+18	Stareso	La Bib	UH	natural sunlight	PR-740	MS-75	BS Kinetics flat	P8	2015.06.29	afternoon	20	W	exposed	Dictyota linearis	sunny	none	0.9665209074	2.557486e+15
34	D	418	0.0005754	1.2146e+15	0.2193	5.576e+17	Stareso	La Bib	UH	natural sunlight	PR-740	MS-75	BS Kinetics flat	P9	2015.06.29	afternoon	20	W	exposed	Dictyota linearis	sunny	none	0.9665209074	1.256685e+15
35	D	418	0.0004083	8.6188e+14	0.1444	3.669e+17	Stareso	La Bib	UH	natural sunlight	PR-740	MS-75	BS Kinetics flat	P9	2015.06.29	afternoon	20	W	exposed	Dictyota linearis	sunny	none	0.9665209074	8.917349e+14
36	D	418	0.0003499	7.386e+14	0.1196	3.035e+17	Stareso	La Bib	UH	natural sunlight	PR-740	MS-75	BS Kinetics flat	P9	2015.06.29	afternoon	20	W	exposed	Dictyota linearis	sunny	none	0.9665209074	7.641882e+14
37	D	418	0.0005534	1.1682e+15	0.2224	5.689e+17	Stareso	La Bib	UH	natural sunlight	PR-740	MS-75	BS Kinetics flat	P10	2015.06.29	afternoon	20	W	exposed	Dictyota linearis	sunny	none	0.9665209074	1.208636e+15
38	D	418	0.0006608	1.3949e+15	0.2704	6.918e+17	Stareso	La Bib	UH	natural sunlight	PR-740	MS-75	BS Kinetics flat	P10	2015.06.29	afternoon	20	W	exposed	Dictyota linearis	sunny	none	0.9665209074	1.4432e+15
39	D	418	0.0005748	1.2133e+15	0.2312	5.91e+17	Stareso	La Bib	UH	natural sunlight	PR-740	MS-75	BS Kinetics flat	P10	2015.06.29	afternoon	20	W	exposed	Dictyota linearis	sunny	none	0.9665209074	1.255374e+15
40	D	418	0.03119	6.5839e+16	8.456	2.079e+19	Stareso	La Bib	UH	natural sunlight	PR-740	MS-75	BS Kinetics flat	DWS	2015.06.29	afternoon	20	W	exposed		sunny	none	0.9665209074	6.811955e+16
41	D	418	0.03152	6.6536e+16	8.425	2.07e+19	Stareso	La Bib	UH	natural sunlight	PR-740	MS-75	BS Kinetics flat	DWS	2015.06.29	afternoon	20	W	exposed		sunny	none	0.9665209074	6.884028e+16
42	D	418	0.0294	6.206e+16	7.745	1.901e+19	Stareso	La Bib	UH	natural sunlight	PR-740	MS-75	BS Kinetics flat	DWS	2015.06.29	afternoon	20	W	exposed		sunny	none	0.9665209074	6.421016e+16
43	D	418	0.001991	4.2028e+15	0.4757	1.156e+18	Stareso	La Bib	UH	natural sunlight	PR-740	MS-75	BS Kinetics flat	SDWS	2015.06.29	afternoon	20	W	exposed		sunny	none	0.9665209074	4.348382e+15
44	D	418	0.002096	4.4244e+15	0.5047	1.227e+18	Stareso	La Bib	UH	natural sunlight	PR-740	MS-75	BS Kinetics flat	SDWS	2015.06.29	afternoon	20	W	exposed		sunny	none	0.9665209074	4.577704e+15
45	D	418	0.002135	4.5068e+15	0.5143	1.251e+18	Stareso	La Bib	UH	natural sunlight	PR-740	MS-75	BS Kinetics flat	SDWS	2015.06.29	afternoon	20	W	exposed		sunny	none	0.9665209074	4.662881e+15
46	D	418	0.0002491	5.2583e+14	0.06354	1.57e+17	Stareso	La Bib	UH	natural sunlight	PR-740	MS-75	BS Kinetics flat	Black	2015.06.29	afternoon	20	W	exposed		sunny	none	0.9665209074	5.440391e+14
47	D	418	0.0002351	4.9627e+14	0.05977	1.477e+17	Stareso	La Bib	UH	natural sunlight	PR-740	MS-75	BS Kinetics flat	Black	2015.06.29	afternoon	20	W	exposed		sunny	none	0.9665209074	5.134629e+14
48	D	418	0.0002543	5.368e+14	0.06455	1.593e+17	Stareso	La Bib	UH	natural sunlight	PR-740	MS-75	BS Kinetics flat	Black	2015.06.29	afternoon	20	W	exposed		sunny	none	0.9665209074	5.55396e+14
1	D	419	0.0317	6.7076e+16	8.106	1.989e+19	Stareso	La Bib	UH	natural sunlight	PR-740	MS-75	BS Kinetics flat	DWS	2015.06.29	afternoon	20	W	exposed		sunny	none	0.9633679973	6.962616e+16
2	D	419	0.03327	7.0398e+16	8.551	2.099e+19	Stareso	La Bib	UH	natural sunlight	PR-740	MS-75	BS Kinetics flat	DWS	2015.06.29	afternoon	20	W	exposed		sunny	none	0.9633679973	7.307452e+16
3	D	419	0.03014	6.3775e+16	7.564	1.854e+19	Stareso	La Bib	UH	natural sunlight	PR-740	MS-75	BS Kinetics flat	DWS	2015.06.29	afternoon	20	W	exposed		sunny	none	0.9633679973	6.619976e+16
4	D	419	0.00199	4.2107e+15	0.472	1.149e+18	Stareso	La Bib	UH	natural sunlight	PR-740	MS-75	BS Kinetics flat	SDWS	2015.06.29	afternoon	20	W	exposed		sunny	none	0.9633679973	4.370854e+15
5	D	419	0.001867	3.9505e+15	0.4471	1.089e+18	Stareso	La Bib	UH	natural sunlight	PR-740	MS-75	BS Kinetics flat	SDWS	2015.06.29	afternoon	20	W	exposed		sunny	none	0.9633679973	4.100695e+15
6	D	419	0.002097	4.4371e+15	0.4979	1.212e+18	Stareso	La Bib	UH	natural sunlight	PR-740	MS-75	BS Kinetics flat	SDWS	2015.06.29	afternoon	20	W	exposed		sunny	none	0.9633679973	4.605869e+15
7	D	419	0.0002987	6.3203e+14	0.0771	1.907e+17	Stareso	La Bib	UH	natural sunlight	PR-740	MS-75	BS Kinetics flat	Black	2015.06.29	afternoon	20	W	exposed		sunny	none	0.9633679973	6.560673e+14
8	D	419	0.0003433	7.2641e+14	0.09189	2.279e+17	Stareso	La Bib	UH	natural sunlight	PR-740	MS-75	BS Kinetics flat	Black	2015.06.29	afternoon	20	W	exposed		sunny	none	0.9633679973	7.540272e+14
9	D	419	0.0002603	5.5078e+14	0.0669	1.656e+17	Stareso	La Bib	UH	natural sunlight	PR-740	MS-75	BS Kinetics flat	Black	2015.06.29	afternoon	20	W	exposed		sunny	none	0.9633679973	5.717252e+14
10	D	419	0.0007448	1.576e+15	0.2994	7.658e+17	Stareso	La Bib	UH	natural sunlight	PR-740	MS-75	BS Kinetics flat	P1	2015.06.29	afternoon	20	W	exposed	Cystoseira sp.	sunny	none	0.9633679973	1.635885e+15
11	D	419	0.0008281	1.7522e+15	0.3234	8.249e+17	Stareso	La Bib	UH	natural sunlight	PR-740	MS-75	BS Kinetics flat	P1	2015.06.29	afternoon	20	W	exposed	Cystoseira sp.	sunny	none	0.9633679973	1.818846e+15
12	D	419	0.0007143	1.5114e+15	0.2807	7.171e+17	Stareso	La Bib	UH	natural sunlight	PR-740	MS-75	BS Kinetics flat	P1	2015.06.29	afternoon	20	W	exposed	Cystoseira sp.	sunny	none	0.9633679973	1.568895e+15
13	D	419	0.002827	5.9818e+15	1.045	2.635e+18	Stareso	La Bib	UH	natural sunlight	PR-740	MS-75	BS Kinetics flat	P2	2015.06.29	afternoon	20	W	exposed	Cystoseira sp.	sunny	none	0.9633679973	6.209248e+15
14	D	419	0.001793	3.7939e+15	0.6579	1.666e+18	Stareso	La Bib	UH	natural sunlight	PR-740	MS-75	BS Kinetics flat	P2	2015.06.29	afternoon	20	W	exposed	Cystoseira sp.	sunny	none	0.9633679973	3.938161e+15
15	D	419	0.001913	4.0478e+15	0.6979	1.765e+18	Stareso	La Bib	UH	natural sunlight	PR-740	MS-75	BS Kinetics flat	P2	2015.06.29	afternoon	20	W	exposed	Cystoseira sp.	sunny	none	0.9633679973	4.20173e+15
16	D	419	0.001713	3.6246e+15	0.6694	1.698e+18	Stareso	La Bib	UH	natural sunlight	PR-740	MS-75	BS Kinetics flat	P3	2015.06.29	afternoon	20	W	exposed	Cystoseira sp.	sunny	none	0.9633679973	3.762448e+15
17	D	419	0.001989	4.2086e+15	0.7531	1.905e+18	Stareso	La Bib	UH	natural sunlight	PR-740	MS-75	BS Kinetics flat	P3	2015.06.29	afternoon	20	W	exposed	Cystoseira sp.	sunny	none	0.9633679973	4.368657e+15
18	D	419	0.002301	4.8688e+15	0.8979	2.275e+18	Stareso	La Bib	UH	natural sunlight	PR-740	MS-75	BS Kinetics flat	P3	2015.06.29	afternoon	20	W	exposed	Cystoseira sp.	sunny	none	0.9633679973	5.053937e+15
19	D	419	0.00344	7.2789e+15	1.283	3.23e+18	Stareso	La Bib	UH	natural sunlight	PR-740	MS-75	BS Kinetics flat	P4	2015.06.29	afternoon	20	W	exposed	Cystoseira sp.	sunny	none	0.9633679973	7.555646e+15
20	D	419	0.003178	6.7245e+15	1.168	2.939e+18	Stareso	La Bib	UH	natural sunlight	PR-740	MS-75	BS Kinetics flat	P4	2015.06.29	afternoon	20	W	exposed	Cystoseira sp.	sunny	none	0.9633679973	6.980187e+15
21	D	419	0.003138	6.6399e+15	1.15	2.893e+18	Stareso	La Bib	UH	natural sunlight	PR-740	MS-75	BS Kinetics flat	P4	2015.06.29	afternoon	20	W	exposed	Cystoseira sp.	sunny	none	0.9633679973	6.892331e+15
22	D	419	0.004107	8.6902e+15	1.397	3.497e+18	Stareso	La Bib	UH	natural sunlight	PR-740	MS-75	BS Kinetics flat	P5	2015.06.29	afternoon	20	W	exposed	Rock	sunny	none	0.9633679973	9.020651e+15
23	D	419	0.004211	8.9103e+15	1.422	3.558e+18	Stareso	La Bib	UH	natural sunlight	PR-740	MS-75	BS Kinetics flat	P5	2015.06.29	afternoon	20	W	exposed	Rock	sunny	none	0.9633679973	9.249078e+15
24	D	419	0.003642	7.7063e+15	1.264	3.169e+18	Stareso	La Bib	UH	natural sunlight	PR-740	MS-75	BS Kinetics flat	P5	2015.06.29	afternoon	20	W	exposed	Rock	sunny	none	0.9633679973	7.999321e+15
25	D	419	0.002132	4.5112e+15	0.7889	1.983e+18	Stareso	La Bib	UH	natural sunlight	PR-740	MS-75	BS Kinetics flat	P6	2015.06.29	afternoon	20	W	exposed	Dictyota linearis	sunny	none	0.9633679973	4.682744e+15
26	D	419	0.002159	4.5683e+15	0.8302	2.092e+18	Stareso	La Bib	UH	natural sunlight	PR-740	MS-75	BS Kinetics flat	P6	2015.06.29	afternoon	20	W	exposed	Dictyota linearis	sunny	none	0.9633679973	4.742047e+15
27	D	419	0.002102	4.4477e+15	0.7902	1.989e+18	Stareso	La Bib	UH	natural sunlight	PR-740	MS-75	BS Kinetics flat	P6	2015.06.29	afternoon	20	W	exposed	Dictyota linearis	sunny	none	0.9633679973	4.616851e+15
28	D	419	0.001022	2.1625e+15	0.3748	9.501e+17	Stareso	La Bib	UH	natural sunlight	PR-740	MS-75	BS Kinetics flat	P7	2015.06.29	afternoon	20	W	exposed	Dictyota linearis	sunny	none	0.9633679973	2.24473e+15
29	D	419	0.0008972	1.8984e+15	0.323	8.186e+17	Stareso	La Bib	UH	natural sunlight	PR-740	MS-75	BS Kinetics flat	P7	2015.06.29	afternoon	20	W	exposed	Dictyota linearis	sunny	none	0.9633679973	1.970618e+15
30	D	419	0.001141	2.4143e+15	0.427	1.082e+18	Stareso	La Bib	UH	natural sunlight	PR-740	MS-75	BS Kinetics flat	P7	2015.06.29	afternoon	20	W	exposed	Dictyota linearis	sunny	none	0.9633679973	2.506103e+15
31	D	419	0.001269	2.6851e+15	0.5198	1.324e+18	Stareso	La Bib	UH	natural sunlight	PR-740	MS-75	BS Kinetics flat	P8	2015.06.29	afternoon	20	W	exposed	Dictyota linearis	sunny	none	0.9633679973	2.787243e+15
32	D	419	0.001316	2.7846e+15	0.5289	1.345e+18	Stareso	La Bib	UH	natural sunlight	PR-740	MS-75	BS Kinetics flat	P8	2015.06.29	afternoon	20	W	exposed	Dictyota linearis	sunny	none	0.9633679973	2.890474e+15
33	D	419	0.001198	2.5349e+15	0.4707	1.197e+18	Stareso	La Bib	UH	natural sunlight	PR-740	MS-75	BS Kinetics flat	P8	2015.06.29	afternoon	20	W	exposed	Dictyota linearis	sunny	none	0.9633679973	2.631298e+15
34	D	419	0.0005854	1.2387e+15	0.2193	5.576e+17	Stareso	La Bib	UH	natural sunlight	PR-740	MS-75	BS Kinetics flat	P9	2015.06.29	afternoon	20	W	exposed	Dictyota linearis	sunny	none	0.9633679973	1.285778e+15
35	D	419	0.000414	8.76e+14	0.1444	3.669e+17	Stareso	La Bib	UH	natural sunlight	PR-740	MS-75	BS Kinetics flat	P9	2015.06.29	afternoon	20	W	exposed	Dictyota linearis	sunny	none	0.9633679973	9.093133e+14
36	D	419	0.000355	7.5116e+14	0.1196	3.035e+17	Stareso	La Bib	UH	natural sunlight	PR-740	MS-75	BS Kinetics flat	P9	2015.06.29	afternoon	20	W	exposed	Dictyota linearis	sunny	none	0.9633679973	7.797251e+14
37	D	419	0.0005614	1.1879e+15	0.2224	5.689e+17	Stareso	La Bib	UH	natural sunlight	PR-740	MS-75	BS Kinetics flat	P10	2015.06.29	afternoon	20	W	exposed	Dictyota linearis	sunny	none	0.9633679973	1.233064e+15
38	D	419	0.0006737	1.4255e+15	0.2704	6.918e+17	Stareso	La Bib	UH	natural sunlight	PR-740	MS-75	BS Kinetics flat	P10	2015.06.29	afternoon	20	W	exposed	Dictyota linearis	sunny	none	0.9633679973	1.479721e+15
39	D	419	0.0005856	1.2391e+15	0.2312	5.91e+17	Stareso	La Bib	UH	natural sunlight	PR-740	MS-75	BS Kinetics flat	P10	2015.06.29	afternoon	20	W	exposed	Dictyota linearis	sunny	none	0.9633679973	1.286217e+15
40	D	419	0.03164	6.6949e+16	8.456	2.079e+19	Stareso	La Bib	UH	natural sunlight	PR-740	MS-75	BS Kinetics flat	DWS	2015.06.29	afternoon	20	W	exposed		sunny	none	0.9633679973	6.949438e+16
41	D	419	0.03188	6.7456e+16	8.425	2.07e+19	Stareso	La Bib	UH	natural sunlight	PR-740	MS-75	BS Kinetics flat	DWS	2015.06.29	afternoon	20	W	exposed		sunny	none	0.9633679973	7.002151e+16
42	D	419	0.02959	6.2611e+16	7.745	1.901e+19	Stareso	La Bib	UH	natural sunlight	PR-740	MS-75	BS Kinetics flat	DWS	2015.06.29	afternoon	20	W	exposed		sunny	none	0.9633679973	6.499174e+16
43	D	419	0.002012	4.2573e+15	0.4757	1.156e+18	Stareso	La Bib	UH	natural sunlight	PR-740	MS-75	BS Kinetics flat	SDWS	2015.06.29	afternoon	20	W	exposed		sunny	none	0.9633679973	4.419175e+15
44	D	419	0.002123	4.4922e+15	0.5047	1.227e+18	Stareso	La Bib	UH	natural sunlight	PR-740	MS-75	BS Kinetics flat	SDWS	2015.06.29	afternoon	20	W	exposed		sunny	none	0.9633679973	4.662976e+15
45	D	419	0.002167	4.5853e+15	0.5143	1.251e+18	Stareso	La Bib	UH	natural sunlight	PR-740	MS-75	BS Kinetics flat	SDWS	2015.06.29	afternoon	20	W	exposed		sunny	none	0.9633679973	4.759618e+15
46	D	419	0.0002509	5.3089e+14	0.06354	1.57e+17	Stareso	La Bib	UH	natural sunlight	PR-740	MS-75	BS Kinetics flat	Black	2015.06.29	afternoon	20	W	exposed		sunny	none	0.9633679973	5.51079e+14
47	D	419	0.000237	5.0148e+14	0.05977	1.477e+17	Stareso	La Bib	UH	natural sunlight	PR-740	MS-75	BS Kinetics flat	Black	2015.06.29	afternoon	20	W	exposed		sunny	none	0.9633679973	5.205489e+14
48	D	419	0.0002559	5.4147e+14	0.06455	1.593e+17	Stareso	La Bib	UH	natural sunlight	PR-740	MS-75	BS Kinetics flat	Black	2015.06.29	afternoon	20	W	exposed		sunny	none	0.9633679973	5.62061e+14
1	D	420	0.03216	6.8211e+16	8.106	1.989e+19	Stareso	La Bib	UH	natural sunlight	PR-740	MS-75	BS Kinetics flat	DWS	2015.06.29	afternoon	20	W	exposed		sunny	none	0.9621461488	7.089501e+16
2	D	420	0.03369	7.1456e+16	8.551	2.099e+19	Stareso	La Bib	UH	natural sunlight	PR-740	MS-75	BS Kinetics flat	DWS	2015.06.29	afternoon	20	W	exposed		sunny	none	0.9621461488	7.426781e+16
3	D	420	0.03057	6.4839e+16	7.564	1.854e+19	Stareso	La Bib	UH	natural sunlight	PR-740	MS-75	BS Kinetics flat	DWS	2015.06.29	afternoon	20	W	exposed		sunny	none	0.9621461488	6.738994e+16
4	D	420	0.002017	4.2781e+15	0.472	1.149e+18	Stareso	La Bib	UH	natural sunlight	PR-740	MS-75	BS Kinetics flat	SDWS	2015.06.29	afternoon	20	W	exposed		sunny	none	0.9621461488	4.446369e+15
5	D	420	0.0019	4.0299e+15	0.4471	1.089e+18	Stareso	La Bib	UH	natural sunlight	PR-740	MS-75	BS Kinetics flat	SDWS	2015.06.29	afternoon	20	W	exposed		sunny	none	0.9621461488	4.188449e+15
6	D	420	0.00213	4.5177e+15	0.4979	1.212e+18	Stareso	La Bib	UH	natural sunlight	PR-740	MS-75	BS Kinetics flat	SDWS	2015.06.29	afternoon	20	W	exposed		sunny	none	0.9621461488	4.695472e+15
7	D	420	0.0003029	6.4245e+14	0.0771	1.907e+17	Stareso	La Bib	UH	natural sunlight	PR-740	MS-75	BS Kinetics flat	Black	2015.06.29	afternoon	20	W	exposed		sunny	none	0.9621461488	6.677269e+14
8	D	420	0.0003484	7.3896e+14	0.09189	2.279e+17	Stareso	La Bib	UH	natural sunlight	PR-740	MS-75	BS Kinetics flat	Black	2015.06.29	afternoon	20	W	exposed		sunny	none	0.9621461488	7.680293e+14
9	D	420	0.0002627	5.5719e+14	0.0669	1.656e+17	Stareso	La Bib	UH	natural sunlight	PR-740	MS-75	BS Kinetics flat	Black	2015.06.29	afternoon	20	W	exposed		sunny	none	0.9621461488	5.791082e+14
10	D	420	0.0007549	1.6011e+15	0.2994	7.658e+17	Stareso	La Bib	UH	natural sunlight	PR-740	MS-75	BS Kinetics flat	P1	2015.06.29	afternoon	20	W	exposed	Cystoseira sp.	sunny	none	0.9621461488	1.664137e+15
11	D	420	0.0008387	1.7789e+15	0.3234	8.249e+17	Stareso	La Bib	UH	natural sunlight	PR-740	MS-75	BS Kinetics flat	P1	2015.06.29	afternoon	20	W	exposed	Cystoseira sp.	sunny	none	0.9621461488	1.84887e+15
12	D	420	0.0007194	1.5258e+15	0.2807	7.171e+17	Stareso	La Bib	UH	natural sunlight	PR-740	MS-75	BS Kinetics flat	P1	2015.06.29	afternoon	20	W	exposed	Cystoseira sp.	sunny	none	0.9621461488	1.585879e+15
13	D	420	0.002867	6.0809e+15	1.045	2.635e+18	Stareso	La Bib	UH	natural sunlight	PR-740	MS-75	BS Kinetics flat	P2	2015.06.29	afternoon	20	W	exposed	Cystoseira sp.	sunny	none	0.9621461488	6.320149e+15
14	D	420	0.001818	3.856e+15	0.6579	1.666e+18	Stareso	La Bib	UH	natural sunlight	PR-740	MS-75	BS Kinetics flat	P2	2015.06.29	afternoon	20	W	exposed	Cystoseira sp.	sunny	none	0.9621461488	4.007684e+15
15	D	420	0.001937	4.1084e+15	0.6979	1.765e+18	Stareso	La Bib	UH	natural sunlight	PR-740	MS-75	BS Kinetics flat	P2	2015.06.29	afternoon	20	W	exposed	Cystoseira sp.	sunny	none	0.9621461488	4.270013e+15
16	D	420	0.001737	3.6842e+15	0.6694	1.698e+18	Stareso	La Bib	UH	natural sunlight	PR-740	MS-75	BS Kinetics flat	P3	2015.06.29	afternoon	20	W	exposed	Cystoseira sp.	sunny	none	0.9621461488	3.829124e+15
17	D	420	0.002018	4.2802e+15	0.7531	1.905e+18	Stareso	La Bib	UH	natural sunlight	PR-740	MS-75	BS Kinetics flat	P3	2015.06.29	afternoon	20	W	exposed	Cystoseira sp.	sunny	none	0.9621461488	4.448574e+15
18	D	420	0.002334	4.9504e+15	0.8979	2.275e+18	Stareso	La Bib	UH	natural sunlight	PR-740	MS-75	BS Kinetics flat	P3	2015.06.29	afternoon	20	W	exposed	Cystoseira sp.	sunny	none	0.9621461488	5.145179e+15
19	D	420	0.003493	7.4087e+15	1.283	3.23e+18	Stareso	La Bib	UH	natural sunlight	PR-740	MS-75	BS Kinetics flat	P4	2015.06.29	afternoon	20	W	exposed	Cystoseira sp.	sunny	none	0.9621461488	7.700133e+15
20	D	420	0.003235	6.8614e+15	1.168	2.939e+18	Stareso	La Bib	UH	natural sunlight	PR-740	MS-75	BS Kinetics flat	P4	2015.06.29	afternoon	20	W	exposed	Cystoseira sp.	sunny	none	0.9621461488	7.131385e+15
21	D	420	0.003186	6.7575e+15	1.15	2.893e+18	Stareso	La Bib	UH	natural sunlight	PR-740	MS-75	BS Kinetics flat	P4	2015.06.29	afternoon	20	W	exposed	Cystoseira sp.	sunny	none	0.9621461488	7.023368e+15
22	D	420	0.004175	8.8552e+15	1.397	3.497e+18	Stareso	La Bib	UH	natural sunlight	PR-740	MS-75	BS Kinetics flat	P5	2015.06.29	afternoon	20	W	exposed	Rock	sunny	none	0.9621461488	9.203565e+15
23	D	420	0.004272	9.0609e+15	1.422	3.558e+18	Stareso	La Bib	UH	natural sunlight	PR-740	MS-75	BS Kinetics flat	P5	2015.06.29	afternoon	20	W	exposed	Rock	sunny	none	0.9621461488	9.417397e+15
24	D	420	0.003697	7.8413e+15	1.264	3.169e+18	Stareso	La Bib	UH	natural sunlight	PR-740	MS-75	BS Kinetics flat	P5	2015.06.29	afternoon	20	W	exposed	Rock	sunny	none	0.9621461488	8.14984e+15
25	D	420	0.002164	4.5898e+15	0.7889	1.983e+18	Stareso	La Bib	UH	natural sunlight	PR-740	MS-75	BS Kinetics flat	P6	2015.06.29	afternoon	20	W	exposed	Dictyota linearis	sunny	none	0.9621461488	4.770423e+15
26	D	420	0.002195	4.6556e+15	0.8302	2.092e+18	Stareso	La Bib	UH	natural sunlight	PR-740	MS-75	BS Kinetics flat	P6	2015.06.29	afternoon	20	W	exposed	Dictyota linearis	sunny	none	0.9621461488	4.838761e+15
27	D	420	0.002135	4.5283e+15	0.7902	1.989e+18	Stareso	La Bib	UH	natural sunlight	PR-740	MS-75	BS Kinetics flat	P6	2015.06.29	afternoon	20	W	exposed	Dictyota linearis	sunny	none	0.9621461488	4.706494e+15
28	D	420	0.00104	2.2058e+15	0.3748	9.501e+17	Stareso	La Bib	UH	natural sunlight	PR-740	MS-75	BS Kinetics flat	P7	2015.06.29	afternoon	20	W	exposed	Dictyota linearis	sunny	none	0.9621461488	2.292625e+15
29	D	420	0.0009089	1.9278e+15	0.323	8.186e+17	Stareso	La Bib	UH	natural sunlight	PR-740	MS-75	BS Kinetics flat	P7	2015.06.29	afternoon	20	W	exposed	Dictyota linearis	sunny	none	0.9621461488	2.003622e+15
30	D	420	0.001158	2.4561e+15	0.427	1.082e+18	Stareso	La Bib	UH	natural sunlight	PR-740	MS-75	BS Kinetics flat	P7	2015.06.29	afternoon	20	W	exposed	Dictyota linearis	sunny	none	0.9621461488	2.552749e+15
31	D	420	0.001285	2.7255e+15	0.5198	1.324e+18	Stareso	La Bib	UH	natural sunlight	PR-740	MS-75	BS Kinetics flat	P8	2015.06.29	afternoon	20	W	exposed	Dictyota linearis	sunny	none	0.9621461488	2.832714e+15
32	D	420	0.001333	2.8273e+15	0.5289	1.345e+18	Stareso	La Bib	UH	natural sunlight	PR-740	MS-75	BS Kinetics flat	P8	2015.06.29	afternoon	20	W	exposed	Dictyota linearis	sunny	none	0.9621461488	2.938528e+15
33	D	420	0.001213	2.5728e+15	0.4707	1.197e+18	Stareso	La Bib	UH	natural sunlight	PR-740	MS-75	BS Kinetics flat	P8	2015.06.29	afternoon	20	W	exposed	Dictyota linearis	sunny	none	0.9621461488	2.673994e+15
34	D	420	0.0005906	1.2527e+15	0.2193	5.576e+17	Stareso	La Bib	UH	natural sunlight	PR-740	MS-75	BS Kinetics flat	P9	2015.06.29	afternoon	20	W	exposed	Dictyota linearis	sunny	none	0.9621461488	1.301946e+15
35	D	420	0.00042	8.9082e+14	0.1444	3.669e+17	Stareso	La Bib	UH	natural sunlight	PR-740	MS-75	BS Kinetics flat	P9	2015.06.29	afternoon	20	W	exposed	Dictyota linearis	sunny	none	0.9621461488	9.258677e+14
36	D	420	0.00036	7.6356e+14	0.1196	3.035e+17	Stareso	La Bib	UH	natural sunlight	PR-740	MS-75	BS Kinetics flat	P9	2015.06.29	afternoon	20	W	exposed	Dictyota linearis	sunny	none	0.9621461488	7.936008e+14
37	D	420	0.0005669	1.2024e+15	0.2224	5.689e+17	Stareso	La Bib	UH	natural sunlight	PR-740	MS-75	BS Kinetics flat	P10	2015.06.29	afternoon	20	W	exposed	Dictyota linearis	sunny	none	0.9621461488	1.249701e+15
38	D	420	0.0006825	1.4476e+15	0.2704	6.918e+17	Stareso	La Bib	UH	natural sunlight	PR-740	MS-75	BS Kinetics flat	P10	2015.06.29	afternoon	20	W	exposed	Dictyota linearis	sunny	none	0.9621461488	1.504535e+15
39	D	420	0.0005945	1.2609e+15	0.2312	5.91e+17	Stareso	La Bib	UH	natural sunlight	PR-740	MS-75	BS Kinetics flat	P10	2015.06.29	afternoon	20	W	exposed	Dictyota linearis	sunny	none	0.9621461488	1.310544e+15
40	D	420	0.03205	6.7978e+16	8.456	2.079e+19	Stareso	La Bib	UH	natural sunlight	PR-740	MS-75	BS Kinetics flat	DWS	2015.06.29	afternoon	20	W	exposed		sunny	none	0.9621461488	7.065252e+16
41	D	420	0.03245	6.8826e+16	8.425	2.07e+19	Stareso	La Bib	UH	natural sunlight	PR-740	MS-75	BS Kinetics flat	DWS	2015.06.29	afternoon	20	W	exposed		sunny	none	0.9621461488	7.15343e+16
42	D	420	0.03014	6.3927e+16	7.745	1.901e+19	Stareso	La Bib	UH	natural sunlight	PR-740	MS-75	BS Kinetics flat	DWS	2015.06.29	afternoon	20	W	exposed		sunny	none	0.9621461488	6.644203e+16
43	D	420	0.002045	4.3374e+15	0.4757	1.156e+18	Stareso	La Bib	UH	natural sunlight	PR-740	MS-75	BS Kinetics flat	SDWS	2015.06.29	afternoon	20	W	exposed		sunny	none	0.9621461488	4.508094e+15
44	D	420	0.002157	4.575e+15	0.5047	1.227e+18	Stareso	La Bib	UH	natural sunlight	PR-740	MS-75	BS Kinetics flat	SDWS	2015.06.29	afternoon	20	W	exposed		sunny	none	0.9621461488	4.754992e+15
45	D	420	0.002197	4.6598e+15	0.5143	1.251e+18	Stareso	La Bib	UH	natural sunlight	PR-740	MS-75	BS Kinetics flat	SDWS	2015.06.29	afternoon	20	W	exposed		sunny	none	0.9621461488	4.84317e+15
46	D	420	0.0002532	5.3704e+14	0.06354	1.57e+17	Stareso	La Bib	UH	natural sunlight	PR-740	MS-75	BS Kinetics flat	Black	2015.06.29	afternoon	20	W	exposed		sunny	none	0.9621461488	5.581659e+14
47	D	420	0.0002395	5.0798e+14	0.05977	1.477e+17	Stareso	La Bib	UH	natural sunlight	PR-740	MS-75	BS Kinetics flat	Black	2015.06.29	afternoon	20	W	exposed		sunny	none	0.9621461488	5.27965e+14
48	D	420	0.0002595	5.504e+14	0.06455	1.593e+17	Stareso	La Bib	UH	natural sunlight	PR-740	MS-75	BS Kinetics flat	Black	2015.06.29	afternoon	20	W	exposed		sunny	none	0.9621461488	5.720539e+14
1	D	421	0.03261	6.933e+16	8.106	1.989e+19	Stareso	La Bib	UH	natural sunlight	PR-740	MS-75	BS Kinetics flat	DWS	2015.06.29	afternoon	20	W	exposed		sunny	none	0.9634454598	7.196099e+16
2	D	421	0.03423	7.2775e+16	8.551	2.099e+19	Stareso	La Bib	UH	natural sunlight	PR-740	MS-75	BS Kinetics flat	DWS	2015.06.29	afternoon	20	W	exposed		sunny	none	0.9634454598	7.553587e+16
3	D	421	0.03097	6.5844e+16	7.564	1.854e+19	Stareso	La Bib	UH	natural sunlight	PR-740	MS-75	BS Kinetics flat	DWS	2015.06.29	afternoon	20	W	exposed		sunny	none	0.9634454598	6.834198e+16
4	D	421	0.00205	4.3584e+15	0.472	1.149e+18	Stareso	La Bib	UH	natural sunlight	PR-740	MS-75	BS Kinetics flat	SDWS	2015.06.29	afternoon	20	W	exposed		sunny	none	0.9634454598	4.523767e+15
5	D	421	0.001929	4.1012e+15	0.4471	1.089e+18	Stareso	La Bib	UH	natural sunlight	PR-740	MS-75	BS Kinetics flat	SDWS	2015.06.29	afternoon	20	W	exposed		sunny	none	0.9634454598	4.256754e+15
6	D	421	0.002164	4.6008e+15	0.4979	1.212e+18	Stareso	La Bib	UH	natural sunlight	PR-740	MS-75	BS Kinetics flat	SDWS	2015.06.29	afternoon	20	W	exposed		sunny	none	0.9634454598	4.775332e+15
7	D	421	0.000306	6.5057e+14	0.0771	1.907e+17	Stareso	La Bib	UH	natural sunlight	PR-740	MS-75	BS Kinetics flat	Black	2015.06.29	afternoon	20	W	exposed		sunny	none	0.9634454598	6.752549e+14
8	D	421	0.0003527	7.4986e+14	0.09189	2.279e+17	Stareso	La Bib	UH	natural sunlight	PR-740	MS-75	BS Kinetics flat	Black	2015.06.29	afternoon	20	W	exposed		sunny	none	0.9634454598	7.783085e+14
9	D	421	0.0002656	5.6468e+14	0.0669	1.656e+17	Stareso	La Bib	UH	natural sunlight	PR-740	MS-75	BS Kinetics flat	Black	2015.06.29	afternoon	20	W	exposed		sunny	none	0.9634454598	5.861036e+14
10	D	421	0.0007637	1.6237e+15	0.2994	7.658e+17	Stareso	La Bib	UH	natural sunlight	PR-740	MS-75	BS Kinetics flat	P1	2015.06.29	afternoon	20	W	exposed	Cystoseira sp.	sunny	none	0.9634454598	1.685269e+15
11	D	421	0.0008487	1.8044e+15	0.3234	8.249e+17	Stareso	La Bib	UH	natural sunlight	PR-740	MS-75	BS Kinetics flat	P1	2015.06.29	afternoon	20	W	exposed	Cystoseira sp.	sunny	none	0.9634454598	1.872839e+15
12	D	421	0.000729	1.5499e+15	0.2807	7.171e+17	Stareso	La Bib	UH	natural sunlight	PR-740	MS-75	BS Kinetics flat	P1	2015.06.29	afternoon	20	W	exposed	Cystoseira sp.	sunny	none	0.9634454598	1.608696e+15
13	D	421	0.002912	6.1911e+15	1.045	2.635e+18	Stareso	La Bib	UH	natural sunlight	PR-740	MS-75	BS Kinetics flat	P2	2015.06.29	afternoon	20	W	exposed	Cystoseira sp.	sunny	none	0.9634454598	6.425955e+15
14	D	421	0.001842	3.9162e+15	0.6579	1.666e+18	Stareso	La Bib	UH	natural sunlight	PR-740	MS-75	BS Kinetics flat	P2	2015.06.29	afternoon	20	W	exposed	Cystoseira sp.	sunny	none	0.9634454598	4.06477e+15
15	D	421	0.00197	4.1883e+15	0.6979	1.765e+18	Stareso	La Bib	UH	natural sunlight	PR-740	MS-75	BS Kinetics flat	P2	2015.06.29	afternoon	20	W	exposed	Cystoseira sp.	sunny	none	0.9634454598	4.347229e+15
16	D	421	0.001753	3.727e+15	0.6694	1.698e+18	Stareso	La Bib	UH	natural sunlight	PR-740	MS-75	BS Kinetics flat	P3	2015.06.29	afternoon	20	W	exposed	Cystoseira sp.	sunny	none	0.9634454598	3.868372e+15
17	D	421	0.002044	4.3456e+15	0.7531	1.905e+18	Stareso	La Bib	UH	natural sunlight	PR-740	MS-75	BS Kinetics flat	P3	2015.06.29	afternoon	20	W	exposed	Cystoseira sp.	sunny	none	0.9634454598	4.510526e+15
18	D	421	0.002369	5.0366e+15	0.8979	2.275e+18	Stareso	La Bib	UH	natural sunlight	PR-740	MS-75	BS Kinetics flat	P3	2015.06.29	afternoon	20	W	exposed	Cystoseira sp.	sunny	none	0.9634454598	5.227709e+15
19	D	421	0.003557	7.5624e+15	1.283	3.23e+18	Stareso	La Bib	UH	natural sunlight	PR-740	MS-75	BS Kinetics flat	P4	2015.06.29	afternoon	20	W	exposed	Cystoseira sp.	sunny	none	0.9634454598	7.849287e+15
20	D	421	0.003291	6.9968e+15	1.168	2.939e+18	Stareso	La Bib	UH	natural sunlight	PR-740	MS-75	BS Kinetics flat	P4	2015.06.29	afternoon	20	W	exposed	Cystoseira sp.	sunny	none	0.9634454598	7.262301e+15
21	D	421	0.003236	6.8799e+15	1.15	2.893e+18	Stareso	La Bib	UH	natural sunlight	PR-740	MS-75	BS Kinetics flat	P4	2015.06.29	afternoon	20	W	exposed	Cystoseira sp.	sunny	none	0.9634454598	7.140931e+15
22	D	421	0.004237	9.0081e+15	1.397	3.497e+18	Stareso	La Bib	UH	natural sunlight	PR-740	MS-75	BS Kinetics flat	P5	2015.06.29	afternoon	20	W	exposed	Rock	sunny	none	0.9634454598	9.349853e+15
23	D	421	0.004331	9.2079e+15	1.422	3.558e+18	Stareso	La Bib	UH	natural sunlight	PR-740	MS-75	BS Kinetics flat	P5	2015.06.29	afternoon	20	W	exposed	Rock	sunny	none	0.9634454598	9.557285e+15
24	D	421	0.003768	8.011e+15	1.264	3.169e+18	Stareso	La Bib	UH	natural sunlight	PR-740	MS-75	BS Kinetics flat	P5	2015.06.29	afternoon	20	W	exposed	Rock	sunny	none	0.9634454598	8.314904e+15
25	D	421	0.002199	4.6752e+15	0.7889	1.983e+18	Stareso	La Bib	UH	natural sunlight	PR-740	MS-75	BS Kinetics flat	P6	2015.06.29	afternoon	20	W	exposed	Dictyota linearis	sunny	none	0.9634454598	4.852567e+15
26	D	421	0.002227	4.7347e+15	0.8302	2.092e+18	Stareso	La Bib	UH	natural sunlight	PR-740	MS-75	BS Kinetics flat	P6	2015.06.29	afternoon	20	W	exposed	Dictyota linearis	sunny	none	0.9634454598	4.914355e+15
27	D	421	0.002162	4.5965e+15	0.7902	1.989e+18	Stareso	La Bib	UH	natural sunlight	PR-740	MS-75	BS Kinetics flat	P6	2015.06.29	afternoon	20	W	exposed	Dictyota linearis	sunny	none	0.9634454598	4.770919e+15
28	D	421	0.001051	2.2345e+15	0.3748	9.501e+17	Stareso	La Bib	UH	natural sunlight	PR-740	MS-75	BS Kinetics flat	P7	2015.06.29	afternoon	20	W	exposed	Dictyota linearis	sunny	none	0.9634454598	2.319258e+15
29	D	421	0.000918	1.9517e+15	0.323	8.186e+17	Stareso	La Bib	UH	natural sunlight	PR-740	MS-75	BS Kinetics flat	P7	2015.06.29	afternoon	20	W	exposed	Dictyota linearis	sunny	none	0.9634454598	2.025765e+15
30	D	421	0.001173	2.4939e+15	0.427	1.082e+18	Stareso	La Bib	UH	natural sunlight	PR-740	MS-75	BS Kinetics flat	P7	2015.06.29	afternoon	20	W	exposed	Dictyota linearis	sunny	none	0.9634454598	2.588477e+15
31	D	421	0.001304	2.7724e+15	0.5198	1.324e+18	Stareso	La Bib	UH	natural sunlight	PR-740	MS-75	BS Kinetics flat	P8	2015.06.29	afternoon	20	W	exposed	Dictyota linearis	sunny	none	0.9634454598	2.877557e+15
[truncated: 464,765 more rows]
