# Supplementary material for: Do the fluorescent red eyes of the marine fish Tripterygion delaisi stand out? In situ and in vivo measurements at two depths
Source: Ecol Evol. 2018 Apr 15;8(9):4685–94. doi: 10.1002/ece3.4025 (PMC5938470; doi:10.1002/ece3.4025)
Supplement: Supplementary file 3 [file ECE3-8-4685-s003.csv]

Wavelength (nm)	Series ID	Date YYYY.MM.DD	Sampling time	Exposure	Depth (m)	Substrate (specific)	Substrate radiance	DWS radiance	Relative radiance
380	A	2015.07.01	morning	non-exposed	20	Chaetomorpha linum	7.612729e+13	2.570007e+15	0.0296214364
380	A	2015.07.01	morning	non-exposed	20	Dictyota linearis	1.202233e+14	2.570007e+15	0.046779353
380	A	2015.07.01	morning	non-exposed	20	Halopteris ficiliana	1.264251e+14	2.570007e+15	0.0491925014
380	A	2015.07.01	morning	non-exposed	20	rock	4.263993e+13	2.570007e+15	0.0165913694
380	A	2015.07.02	early morning	non-exposed	20	Dictyota linearis	7.111994e+13	1.485002e+15	0.0478921448
380	A	2015.07.02	early morning	non-exposed	20	Halopteris ficiliana	9.679198e+13	1.485002e+15	0.0651796902
380	B	2015.07.01	morning	non-exposed	20	Halopteris ficiliana	1.59904e+14	2.879617e+15	0.0555296239
380	B	2015.07.01	morning	non-exposed	20	Jania rubens	1.509494e+14	2.879617e+15	0.0524199491
380	B	2015.07.01	morning	non-exposed	20	Sponge	4.071813e+14	2.879617e+15	0.1414012207
380	B	2015.07.02	early morning	non-exposed	20	Caulerpa racemosa	4.710812e+13	1.171177e+15	0.0402228907
380	B	2015.07.02	early morning	non-exposed	20	Dictyota linearis	1.308545e+14	1.171177e+15	0.1117291125
380	B	2015.07.02	early morning	non-exposed	20	Halopteris ficiliana	8.0081e+13	1.171177e+15	0.0683765213
380	B	2015.07.02	early morning	non-exposed	20	Jania rubens	1.329966e+14	1.171177e+15	0.1135580473
380	B	2015.07.02	early morning	non-exposed	20	rock	3.643412e+13	1.171177e+15	0.031108984
380	B	2015.07.02	early morning	non-exposed	20	Sponge	1.673727e+14	1.171177e+15	0.1429098865
380	F	2015.06.30	afternoon	non-exposed	20	Halopteris ficiliana	1.813659e+14	3.65222e+15	0.049659066
380	F	2015.06.30	midday	non-exposed	20	Halopteris ficiliana	1.939236e+14	3.65222e+15	0.0530974567
380	F	2015.06.30	midday	non-exposed	20	Sponge	6.577093e+13	3.65222e+15	0.0180084777
380	F	2015.06.30	midday	non-exposed	20	Udotea petiolata	4.266396e+13	3.65222e+15	0.0116816488
381	A	2015.07.01	morning	non-exposed	20	Chaetomorpha linum	7.898179e+13	2.669162e+15	0.0295904848
381	A	2015.07.01	morning	non-exposed	20	Dictyota linearis	1.246855e+14	2.669162e+15	0.0467133394
381	A	2015.07.01	morning	non-exposed	20	Halopteris ficiliana	1.310898e+14	2.669162e+15	0.0491127171
381	A	2015.07.01	morning	non-exposed	20	rock	4.412435e+13	2.669162e+15	0.0165311653
381	A	2015.07.02	early morning	non-exposed	20	Dictyota linearis	7.452381e+13	1.561954e+15	0.0477119138
381	A	2015.07.02	early morning	non-exposed	20	Halopteris ficiliana	1.014137e+14	1.561954e+15	0.0649274467
381	B	2015.07.01	morning	non-exposed	20	Halopteris ficiliana	1.657229e+14	3.010342e+15	0.0550512043
381	B	2015.07.01	morning	non-exposed	20	Jania rubens	1.565008e+14	3.010342e+15	0.0519877186
381	B	2015.07.01	morning	non-exposed	20	Sponge	4.196234e+14	3.010342e+15	0.1393939394
381	B	2015.07.02	early morning	non-exposed	20	Caulerpa racemosa	4.889846e+13	1.234959e+15	0.039595197
381	B	2015.07.02	early morning	non-exposed	20	Dictyota linearis	1.364278e+14	1.234959e+15	0.1104715109
381	B	2015.07.02	early morning	non-exposed	20	Halopteris ficiliana	8.370968e+13	1.234959e+15	0.0677833458
381	B	2015.07.02	early morning	non-exposed	20	Jania rubens	1.389314e+14	1.234959e+15	0.1124987797
381	B	2015.07.02	early morning	non-exposed	20	rock	3.845007e+13	1.234959e+15	0.0311346848
381	B	2015.07.02	early morning	non-exposed	20	Sponge	1.742711e+14	1.234959e+15	0.1411148352
381	F	2015.06.30	afternoon	non-exposed	20	Halopteris ficiliana	1.896021e+14	3.849026e+15	0.049259762
381	F	2015.06.30	midday	non-exposed	20	Halopteris ficiliana	2.018086e+14	3.849026e+15	0.0524310921
381	F	2015.06.30	midday	non-exposed	20	Sponge	6.82253e+13	3.849026e+15	0.0177253428
381	F	2015.06.30	midday	non-exposed	20	Udotea petiolata	4.414043e+13	3.849026e+15	0.0114679474
382	A	2015.07.01	morning	non-exposed	20	Chaetomorpha linum	7.926587e+13	2.700253e+15	0.0293549815
382	A	2015.07.01	morning	non-exposed	20	Dictyota linearis	1.25766e+14	2.700253e+15	0.0465756458
382	A	2015.07.01	morning	non-exposed	20	Halopteris ficiliana	1.320168e+14	2.700253e+15	0.0488905289
382	A	2015.07.01	morning	non-exposed	20	rock	4.434393e+13	2.700253e+15	0.0164221402
382	A	2015.07.02	early morning	non-exposed	20	Dictyota linearis	7.571071e+13	1.58493e+15	0.0477691081
382	A	2015.07.02	early morning	non-exposed	20	Halopteris ficiliana	1.029112e+14	1.58493e+15	0.0649310495
382	B	2015.07.01	morning	non-exposed	20	Halopteris ficiliana	1.665542e+14	3.040385e+15	0.0547806318
382	B	2015.07.01	morning	non-exposed	20	Jania rubens	1.578901e+14	3.040385e+15	0.0519309423
382	B	2015.07.01	morning	non-exposed	20	Sponge	4.204025e+14	3.040385e+15	0.1382727702
382	B	2015.07.02	early morning	non-exposed	20	Caulerpa racemosa	4.94216e+13	1.264635e+15	0.0390797353
382	B	2015.07.02	early morning	non-exposed	20	Dictyota linearis	1.381932e+14	1.264635e+15	0.1092751339
382	B	2015.07.02	early morning	non-exposed	20	Halopteris ficiliana	8.484972e+13	1.264635e+15	0.0670942326
382	B	2015.07.02	early morning	non-exposed	20	Jania rubens	1.408516e+14	1.264635e+15	0.1113772455
382	B	2015.07.02	early morning	non-exposed	20	rock	3.881987e+13	1.264635e+15	0.0306965017
382	B	2015.07.02	early morning	non-exposed	20	Sponge	1.767859e+14	1.264635e+15	0.139791995
382	F	2015.06.30	afternoon	non-exposed	20	Halopteris ficiliana	1.920268e+14	3.933003e+15	0.0488244832
382	F	2015.06.30	midday	non-exposed	20	Halopteris ficiliana	2.038522e+14	3.933003e+15	0.0518311715
382	F	2015.06.30	midday	non-exposed	20	Sponge	6.871197e+13	3.933003e+15	0.0174706121
382	F	2015.06.30	midday	non-exposed	20	Udotea petiolata	4.460698e+13	3.933003e+15	0.0113417106
383	A	2015.07.01	morning	non-exposed	20	Chaetomorpha linum	7.912296e+13	2.662217e+15	0.0297207034
383	A	2015.07.01	morning	non-exposed	20	Dictyota linearis	1.258406e+14	2.662217e+15	0.0472691
383	A	2015.07.01	morning	non-exposed	20	Halopteris ficiliana	1.321234e+14	2.662217e+15	0.0496290823
383	A	2015.07.01	morning	non-exposed	20	rock	4.402277e+13	2.662217e+15	0.0165361312
383	A	2015.07.02	early morning	non-exposed	20	Dictyota linearis	7.601501e+13	1.5773e+15	0.0481931231
383	A	2015.07.02	early morning	non-exposed	20	Halopteris ficiliana	1.038056e+14	1.5773e+15	0.0658122216
383	B	2015.07.01	morning	non-exposed	20	Halopteris ficiliana	1.661018e+14	2.984382e+15	0.0556570178
383	B	2015.07.01	morning	non-exposed	20	Jania rubens	1.574276e+14	2.984382e+15	0.0527504976
383	B	2015.07.01	morning	non-exposed	20	Sponge	4.176459e+14	2.984382e+15	0.1399438432
383	B	2015.07.02	early morning	non-exposed	20	Caulerpa racemosa	4.997116e+13	1.264425e+15	0.0395208463
383	B	2015.07.02	early morning	non-exposed	20	Dictyota linearis	1.391773e+14	1.264425e+15	0.1100715619
383	B	2015.07.02	early morning	non-exposed	20	Halopteris ficiliana	8.521691e+13	1.264425e+15	0.0673957685
383	B	2015.07.02	early morning	non-exposed	20	Jania rubens	1.416125e+14	1.264425e+15	0.1119975109
383	B	2015.07.02	early morning	non-exposed	20	rock	3.89871e+13	1.264425e+15	0.0308338519
383	B	2015.07.02	early morning	non-exposed	20	Sponge	1.770431e+14	1.264425e+15	0.1400186683
383	F	2015.06.30	afternoon	non-exposed	20	Halopteris ficiliana	1.932242e+14	3.887695e+15	0.0497014774
383	F	2015.06.30	midday	non-exposed	20	Halopteris ficiliana	2.04936e+14	3.887695e+15	0.0527140255
383	F	2015.06.30	midday	non-exposed	20	Sponge	6.851921e+13	3.887695e+15	0.0176246374
383	F	2015.06.30	midday	non-exposed	20	Udotea petiolata	4.447913e+13	3.887695e+15	0.0114410038
384	A	2015.07.01	morning	non-exposed	20	Chaetomorpha linum	8.06859e+13	2.753567e+15	0.0293023256
384	A	2015.07.01	morning	non-exposed	20	Dictyota linearis	1.283086e+14	2.753567e+15	0.0465972321
384	A	2015.07.01	morning	non-exposed	20	Halopteris ficiliana	1.346651e+14	2.753567e+15	0.0489056927
384	A	2015.07.01	morning	non-exposed	20	rock	4.463693e+13	2.753567e+15	0.0162105864
384	A	2015.07.02	early morning	non-exposed	20	Dictyota linearis	7.847802e+13	1.637323e+15	0.0479306775
384	A	2015.07.02	early morning	non-exposed	20	Halopteris ficiliana	1.06675e+14	1.637323e+15	0.0651520657
384	B	2015.07.01	morning	non-exposed	20	Halopteris ficiliana	1.6921e+14	3.083727e+15	0.0548718919
384	B	2015.07.01	morning	non-exposed	20	Jania rubens	1.606372e+14	3.083727e+15	0.0520918796
384	B	2015.07.01	morning	non-exposed	20	Sponge	4.233476e+14	3.083727e+15	0.1372843784
384	B	2015.07.02	early morning	non-exposed	20	Caulerpa racemosa	5.128415e+13	1.328108e+15	0.0386144471
384	B	2015.07.02	early morning	non-exposed	20	Dictyota linearis	1.42872e+14	1.328108e+15	0.1075755783
384	B	2015.07.02	early morning	non-exposed	20	Halopteris ficiliana	8.77967e+13	1.328108e+15	0.0661066083
384	B	2015.07.02	early morning	non-exposed	20	Jania rubens	1.445023e+14	1.328108e+15	0.108803171
384	B	2015.07.02	early morning	non-exposed	20	rock	4.025259e+13	1.328108e+15	0.0303082293
384	B	2015.07.02	early morning	non-exposed	20	Sponge	1.816199e+14	1.328108e+15	0.1367508726
384	F	2015.06.30	afternoon	non-exposed	20	Halopteris ficiliana	1.975151e+14	4.059831e+15	0.0486510548
384	F	2015.06.30	midday	non-exposed	20	Halopteris ficiliana	2.088079e+14	4.059831e+15	0.0514326495
384	F	2015.06.30	midday	non-exposed	20	Sponge	6.986912e+13	4.059831e+15	0.0172098574
384	F	2015.06.30	midday	non-exposed	20	Udotea petiolata	4.518693e+13	4.059831e+15	0.0111302497
385	A	2015.07.01	morning	non-exposed	20	Chaetomorpha linum	8.12917e+13	2.76635e+15	0.0293859047
385	A	2015.07.01	morning	non-exposed	20	Dictyota linearis	1.299375e+14	2.76635e+15	0.0469707377
385	A	2015.07.01	morning	non-exposed	20	Halopteris ficiliana	1.359904e+14	2.76635e+15	0.0491587672
385	A	2015.07.01	morning	non-exposed	20	rock	4.504298e+13	2.76635e+15	0.0162824564
385	A	2015.07.02	early morning	non-exposed	20	Dictyota linearis	7.987287e+13	1.654175e+15	0.048285633
385	A	2015.07.02	early morning	non-exposed	20	Halopteris ficiliana	1.087981e+14	1.654175e+15	0.0657718481
385	B	2015.07.01	morning	non-exposed	20	Halopteris ficiliana	1.710269e+14	3.09737e+15	0.0552168273
385	B	2015.07.01	morning	non-exposed	20	Jania rubens	1.620665e+14	3.09737e+15	0.0523239264
385	B	2015.07.01	morning	non-exposed	20	Sponge	4.245107e+14	3.09737e+15	0.1370552147
385	B	2015.07.02	early morning	non-exposed	20	Caulerpa racemosa	5.205861e+13	1.352315e+15	0.038495911
385	B	2015.07.02	early morning	non-exposed	20	Dictyota linearis	1.449569e+14	1.352315e+15	0.1071916365
385	B	2015.07.02	early morning	non-exposed	20	Halopteris ficiliana	8.947218e+13	1.352315e+15	0.0661622123
385	B	2015.07.02	early morning	non-exposed	20	Jania rubens	1.4707e+14	1.352315e+15	0.1087541804
385	B	2015.07.02	early morning	non-exposed	20	rock	4.10981e+13	1.352315e+15	0.030390917
385	B	2015.07.02	early morning	non-exposed	20	Sponge	1.840484e+14	1.352315e+15	0.1360986988
385	F	2015.06.30	afternoon	non-exposed	20	Halopteris ficiliana	2.015038e+14	4.10525e+15	0.0490844288
385	F	2015.06.30	midday	non-exposed	20	Halopteris ficiliana	2.118848e+14	4.10525e+15	0.0516131272
385	F	2015.06.30	midday	non-exposed	20	Sponge	7.073911e+13	4.10525e+15	0.0172313769
385	F	2015.06.30	midday	non-exposed	20	Udotea petiolata	4.584867e+13	4.10525e+15	0.0111683022
386	A	2015.07.01	morning	non-exposed	20	Chaetomorpha linum	8.435934e+13	2.864424e+15	0.0294507227
386	A	2015.07.01	morning	non-exposed	20	Dictyota linearis	1.349867e+14	2.864424e+15	0.0471252738
386	A	2015.07.01	morning	non-exposed	20	Halopteris ficiliana	1.413793e+14	2.864424e+15	0.0493569864
386	A	2015.07.01	morning	non-exposed	20	rock	4.661369e+13	2.864424e+15	0.0162733246
386	A	2015.07.02	early morning	non-exposed	20	Dictyota linearis	8.38374e+13	1.717654e+15	0.048809248
386	A	2015.07.02	early morning	non-exposed	20	Halopteris ficiliana	1.140864e+14	1.717654e+15	0.066419876
386	B	2015.07.01	morning	non-exposed	20	Halopteris ficiliana	1.775426e+14	3.197916e+15	0.0555182271
386	B	2015.07.01	morning	non-exposed	20	Jania rubens	1.685644e+14	3.197916e+15	0.0527106874
386	B	2015.07.01	morning	non-exposed	20	Sponge	4.388854e+14	3.197916e+15	0.1372410546
386	B	2015.07.02	early morning	non-exposed	20	Caulerpa racemosa	5.471388e+13	1.410907e+15	0.0387792125
386	B	2015.07.02	early morning	non-exposed	20	Dictyota linearis	1.520441e+14	1.410907e+15	0.1077633123
386	B	2015.07.02	early morning	non-exposed	20	Halopteris ficiliana	9.395384e+13	1.410907e+15	0.0665910789
386	B	2015.07.02	early morning	non-exposed	20	Jania rubens	1.539185e+14	1.410907e+15	0.1090918792
386	B	2015.07.02	early morning	non-exposed	20	rock	4.317337e+13	1.410907e+15	0.0305997225
386	B	2015.07.02	early morning	non-exposed	20	Sponge	1.928913e+14	1.410907e+15	0.1367143314
386	F	2015.06.30	afternoon	non-exposed	20	Halopteris ficiliana	2.105107e+14	4.279697e+15	0.0491882146
386	F	2015.06.30	midday	non-exposed	20	Halopteris ficiliana	2.207639e+14	4.279697e+15	0.051583993
386	F	2015.06.30	midday	non-exposed	20	Sponge	7.347629e+13	4.279697e+15	0.0171685723
386	F	2015.06.30	midday	non-exposed	20	Udotea petiolata	4.768268e+13	4.279697e+15	0.0111416007
387	A	2015.07.01	morning	non-exposed	20	Chaetomorpha linum	9.230774e+13	3.223576e+15	0.0286351951
387	A	2015.07.01	morning	non-exposed	20	Dictyota linearis	1.477328e+14	3.223576e+15	0.0458288541
387	A	2015.07.01	morning	non-exposed	20	Halopteris ficiliana	1.551947e+14	3.223576e+15	0.0481436473
387	A	2015.07.01	morning	non-exposed	20	rock	5.079826e+13	3.223576e+15	0.0157583548
387	A	2015.07.02	early morning	non-exposed	20	Dictyota linearis	9.250612e+13	1.948093e+15	0.0474854615
387	A	2015.07.02	early morning	non-exposed	20	Halopteris ficiliana	1.256698e+14	1.948093e+15	0.0645090987
387	B	2015.07.01	morning	non-exposed	20	Halopteris ficiliana	1.937547e+14	3.604017e+15	0.0537607501
387	B	2015.07.01	morning	non-exposed	20	Jania rubens	1.840429e+14	3.604017e+15	0.0510660535
387	B	2015.07.01	morning	non-exposed	20	Sponge	4.76116e+14	3.604017e+15	0.1321070234
387	B	2015.07.02	early morning	non-exposed	20	Caulerpa racemosa	6.032811e+13	1.613747e+15	0.0373838756
387	B	2015.07.02	early morning	non-exposed	20	Dictyota linearis	1.673487e+14	1.613747e+15	0.1037019747
387	B	2015.07.02	early morning	non-exposed	20	Halopteris ficiliana	1.038679e+14	1.613747e+15	0.0643644088
387	B	2015.07.02	early morning	non-exposed	20	Jania rubens	1.695711e+14	1.613747e+15	0.105079128
387	B	2015.07.02	early morning	non-exposed	20	rock	4.745339e+13	1.613747e+15	0.0294057234
387	B	2015.07.02	early morning	non-exposed	20	Sponge	2.122935e+14	1.613747e+15	0.1315531488
387	F	2015.06.30	afternoon	non-exposed	20	Halopteris ficiliana	2.3205e+14	4.868135e+15	0.0476671309
387	F	2015.06.30	midday	non-exposed	20	Halopteris ficiliana	2.422805e+14	4.868135e+15	0.0497686475
387	F	2015.06.30	midday	non-exposed	20	Sponge	8.042995e+13	4.868135e+15	0.0165217167
387	F	2015.06.30	midday	non-exposed	20	Udotea petiolata	5.214675e+13	4.868135e+15	0.0107118539
388	A	2015.07.01	morning	non-exposed	20	Chaetomorpha linum	9.616415e+13	3.334196e+15	0.0288417764
388	A	2015.07.01	morning	non-exposed	20	Dictyota linearis	1.537716e+14	3.334196e+15	0.0461195418
388	A	2015.07.01	morning	non-exposed	20	Halopteris ficiliana	1.616253e+14	3.334196e+15	0.0484750428
388	A	2015.07.01	morning	non-exposed	20	rock	5.259861e+13	3.334196e+15	0.0157754965
388	A	2015.07.02	early morning	non-exposed	20	Dictyota linearis	9.681894e+13	2.024817e+15	0.0478161354
388	A	2015.07.02	early morning	non-exposed	20	Halopteris ficiliana	1.315126e+14	2.024817e+15	0.0649503731
388	B	2015.07.01	morning	non-exposed	20	Halopteris ficiliana	2.012094e+14	3.729672e+15	0.0539482722
388	B	2015.07.01	morning	non-exposed	20	Jania rubens	1.909704e+14	3.729672e+15	0.0512029925
388	B	2015.07.01	morning	non-exposed	20	Sponge	4.931724e+14	3.729672e+15	0.1322294264
388	B	2015.07.02	early morning	non-exposed	20	Caulerpa racemosa	6.309749e+13	1.680901e+15	0.0375379031
388	B	2015.07.02	early morning	non-exposed	20	Dictyota linearis	1.747868e+14	1.680901e+15	0.1039839756
388	B	2015.07.02	early morning	non-exposed	20	Halopteris ficiliana	1.082051e+14	1.680901e+15	0.0643732985
388	B	2015.07.02	early morning	non-exposed	20	Jania rubens	1.773947e+14	1.680901e+15	0.1055355127
388	B	2015.07.02	early morning	non-exposed	20	rock	4.969672e+13	1.680901e+15	0.0295655253
388	B	2015.07.02	early morning	non-exposed	20	Sponge	2.213249e+14	1.680901e+15	0.1316703924
388	F	2015.06.30	afternoon	non-exposed	20	Halopteris ficiliana	2.432193e+14	5.044823e+15	0.0482116519
388	F	2015.06.30	midday	non-exposed	20	Halopteris ficiliana	2.529741e+14	5.044823e+15	0.0501452802
388	F	2015.06.30	midday	non-exposed	20	Sponge	8.354713e+13	5.044823e+15	0.0165609636
388	F	2015.06.30	midday	non-exposed	20	Udotea petiolata	5.419836e+13	5.044823e+15	0.0107433628
389	A	2015.07.01	morning	non-exposed	20	Chaetomorpha linum	9.834504e+13	3.429976e+15	0.0286722216
389	A	2015.07.01	morning	non-exposed	20	Dictyota linearis	1.576208e+14	3.429976e+15	0.0459539011
389	A	2015.07.01	morning	non-exposed	20	Halopteris ficiliana	1.652966e+14	3.429976e+15	0.0481917541
389	A	2015.07.01	morning	non-exposed	20	rock	5.375275e+13	3.429976e+15	0.0156714641
389	A	2015.07.02	early morning	non-exposed	20	Dictyota linearis	9.984209e+13	2.082197e+15	0.047950366
389	A	2015.07.02	early morning	non-exposed	20	Halopteris ficiliana	1.355115e+14	2.082197e+15	0.0650810143
389	B	2015.07.01	morning	non-exposed	20	Halopteris ficiliana	2.057572e+14	3.821189e+15	0.0538463887
389	B	2015.07.01	morning	non-exposed	20	Jania rubens	1.957102e+14	3.821189e+15	0.0512170957
389	B	2015.07.01	morning	non-exposed	20	Sponge	5.02786e+14	3.821189e+15	0.1315784361
389	B	2015.07.02	early morning	non-exposed	20	Caulerpa racemosa	6.47839e+13	1.740487e+15	0.0372217009
389	B	2015.07.02	early morning	non-exposed	20	Dictyota linearis	1.797907e+14	1.740487e+15	0.1032990702
389	B	2015.07.02	early morning	non-exposed	20	Halopteris ficiliana	1.116682e+14	1.740487e+15	0.0641591316
389	B	2015.07.02	early morning	non-exposed	20	Jania rubens	1.827638e+14	1.740487e+15	0.1050072507
389	B	2015.07.02	early morning	non-exposed	20	rock	5.151089e+13	1.740487e+15	0.0295956666
389	B	2015.07.02	early morning	non-exposed	20	Sponge	2.272596e+14	1.740487e+15	0.1305723791
389	F	2015.06.30	afternoon	non-exposed	20	Halopteris ficiliana	2.495669e+14	5.215672e+15	0.0478494165
389	F	2015.06.30	midday	non-exposed	20	Halopteris ficiliana	2.601712e+14	5.215672e+15	0.049882579
389	F	2015.06.30	midday	non-exposed	20	Sponge	8.557186e+13	5.215672e+15	0.01640668
389	F	2015.06.30	midday	non-exposed	20	Udotea petiolata	5.54824e+13	5.215672e+15	0.0106376317
390	A	2015.07.01	morning	non-exposed	20	Chaetomorpha linum	1.003409e+14	3.477727e+15	0.0288524241
390	A	2015.07.01	morning	non-exposed	20	Dictyota linearis	1.614478e+14	3.477727e+15	0.0464233706
390	A	2015.07.01	morning	non-exposed	20	Halopteris ficiliana	1.691222e+14	3.477727e+15	0.0486300835
390	A	2015.07.01	morning	non-exposed	20	rock	5.473947e+13	3.477727e+15	0.0157400107
390	A	2015.07.02	early morning	non-exposed	20	Dictyota linearis	1.029323e+14	2.134915e+15	0.048213775
390	A	2015.07.02	early morning	non-exposed	20	Halopteris ficiliana	1.396341e+14	2.134915e+15	0.0654049609
390	B	2015.07.01	morning	non-exposed	20	Halopteris ficiliana	2.098748e+14	3.891645e+15	0.0539295916
390	B	2015.07.01	morning	non-exposed	20	Jania rubens	2.000555e+14	3.891645e+15	0.0514063988
390	B	2015.07.01	morning	non-exposed	20	Sponge	5.106349e+14	3.891645e+15	0.1312131023
390	B	2015.07.02	early morning	non-exposed	20	Caulerpa racemosa	6.667157e+13	1.795337e+15	0.0371359574
390	B	2015.07.02	early morning	non-exposed	20	Dictyota linearis	1.850255e+14	1.795337e+15	0.1030588867
390	B	2015.07.02	early morning	non-exposed	20	Halopteris ficiliana	1.151597e+14	1.795337e+15	0.0641437388
390	B	2015.07.02	early morning	non-exposed	20	Jania rubens	1.881271e+14	1.795337e+15	0.1047864765
390	B	2015.07.02	early morning	non-exposed	20	rock	5.273102e+13	1.795337e+15	0.0293710913
390	B	2015.07.02	early morning	non-exposed	20	Sponge	2.325946e+14	1.795337e+15	0.1295547896
390	F	2015.06.30	afternoon	non-exposed	20	Halopteris ficiliana	2.557806e+14	5.340544e+15	0.047894116
390	F	2015.06.30	midday	non-exposed	20	Halopteris ficiliana	2.670976e+14	5.340544e+15	0.0500131835
390	F	2015.06.30	midday	non-exposed	20	Sponge	8.763058e+13	5.340544e+15	0.0164085484
390	F	2015.06.30	midday	non-exposed	20	Udotea petiolata	5.69999e+13	5.340544e+15	0.0106730502
391	A	2015.07.01	morning	non-exposed	20	Chaetomorpha linum	1.029857e+14	3.571641e+15	0.0288342682
391	A	2015.07.01	morning	non-exposed	20	Dictyota linearis	1.656142e+14	3.571641e+15	0.0463691994
391	A	2015.07.01	morning	non-exposed	20	Halopteris ficiliana	1.735443e+14	3.571641e+15	0.0485894952
391	A	2015.07.01	morning	non-exposed	20	rock	5.603889e+13	3.571641e+15	0.0156899541
391	A	2015.07.02	early morning	non-exposed	20	Dictyota linearis	1.064535e+14	2.194784e+15	0.0485029543
391	A	2015.07.02	early morning	non-exposed	20	Halopteris ficiliana	1.443446e+14	2.194784e+15	0.0657671115
391	B	2015.07.01	morning	non-exposed	20	Halopteris ficiliana	2.153694e+14	3.994556e+15	0.0539157396
391	B	2015.07.01	morning	non-exposed	20	Jania rubens	2.050352e+14	3.994556e+15	0.0513286522
391	B	2015.07.01	morning	non-exposed	20	Sponge	5.194453e+14	3.994556e+15	0.1300383002
391	B	2015.07.02	early morning	non-exposed	20	Caulerpa racemosa	6.878825e+13	1.861188e+15	0.0369593299
391	B	2015.07.02	early morning	non-exposed	20	Dictyota linearis	1.908433e+14	1.861188e+15	0.1025384585
391	B	2015.07.02	early morning	non-exposed	20	Halopteris ficiliana	1.193395e+14	1.861188e+15	0.0641200532
391	B	2015.07.02	early morning	non-exposed	20	Jania rubens	1.940452e+14	1.861188e+15	0.1042588171
391	B	2015.07.02	early morning	non-exposed	20	rock	5.458911e+13	1.861188e+15	0.029330254
391	B	2015.07.02	early morning	non-exposed	20	Sponge	2.389594e+14	1.861188e+15	0.1283908091
391	F	2015.06.30	afternoon	non-exposed	20	Halopteris ficiliana	2.648151e+14	5.512822e+15	0.0480362099
391	F	2015.06.30	midday	non-exposed	20	Halopteris ficiliana	2.740019e+14	5.512822e+15	0.0497026563
391	F	2015.06.30	midday	non-exposed	20	Sponge	8.968262e+13	5.512822e+15	0.0162680058
391	F	2015.06.30	midday	non-exposed	20	Udotea petiolata	5.836292e+13	5.512822e+15	0.0105867583
392	A	2015.07.01	morning	non-exposed	20	Chaetomorpha linum	1.041375e+14	3.625677e+15	0.0287222388
392	A	2015.07.01	morning	non-exposed	20	Dictyota linearis	1.671473e+14	3.625677e+15	0.046100986
392	A	2015.07.01	morning	non-exposed	20	Halopteris ficiliana	1.753319e+14	3.625677e+15	0.0483583972
392	A	2015.07.01	morning	non-exposed	20	rock	5.640182e+13	3.625677e+15	0.0155562195
392	A	2015.07.02	early morning	non-exposed	20	Dictyota linearis	1.083069e+14	2.237864e+15	0.0483974522
392	A	2015.07.02	early morning	non-exposed	20	Halopteris ficiliana	1.466303e+14	2.237864e+15	0.0655224397
392	B	2015.07.01	morning	non-exposed	20	Halopteris ficiliana	2.174023e+14	4.057537e+15	0.0535798828
392	B	2015.07.01	morning	non-exposed	20	Jania rubens	2.073038e+14	4.057537e+15	0.0510910385
392	B	2015.07.01	morning	non-exposed	20	Sponge	5.210488e+14	4.057537e+15	0.1284150574
392	B	2015.07.02	early morning	non-exposed	20	Caulerpa racemosa	6.996425e+13	1.911451e+15	0.03660269
392	B	2015.07.02	early morning	non-exposed	20	Dictyota linearis	1.933225e+14	1.911451e+15	0.1011391114
392	B	2015.07.02	early morning	non-exposed	20	Halopteris ficiliana	1.21282e+14	1.911451e+15	0.063450204
392	B	2015.07.02	early morning	non-exposed	20	Jania rubens	1.970958e+14	1.911451e+15	0.1031131933
392	B	2015.07.02	early morning	non-exposed	20	rock	5.547021e+13	1.911451e+15	0.0290199486
392	B	2015.07.02	early morning	non-exposed	20	Sponge	2.417118e+14	1.911451e+15	0.1264545867
392	F	2015.06.30	afternoon	non-exposed	20	Halopteris ficiliana	2.680928e+14	5.641626e+15	0.0475204813
392	F	2015.06.30	midday	non-exposed	20	Halopteris ficiliana	2.779288e+14	5.641626e+15	0.0492639529
392	F	2015.06.30	midday	non-exposed	20	Sponge	9.051252e+13	5.641626e+15	0.0160436935
392	F	2015.06.30	midday	non-exposed	20	Udotea petiolata	5.905942e+13	5.641626e+15	0.01046851
393	A	2015.07.01	morning	non-exposed	20	Chaetomorpha linum	1.046809e+14	3.627506e+15	0.0288575402
393	A	2015.07.01	morning	non-exposed	20	Dictyota linearis	1.683418e+14	3.627506e+15	0.0464070468
393	A	2015.07.01	morning	non-exposed	20	Halopteris ficiliana	1.765127e+14	3.627506e+15	0.0486595139
393	A	2015.07.01	morning	non-exposed	20	rock	5.665049e+13	3.627506e+15	0.0156169283
393	A	2015.07.02	early morning	non-exposed	20	Dictyota linearis	1.09457e+14	2.252274e+15	0.0485984442
393	A	2015.07.02	early morning	non-exposed	20	Halopteris ficiliana	1.4834e+14	2.252274e+15	0.0658623054
393	B	2015.07.01	morning	non-exposed	20	Halopteris ficiliana	2.179294e+14	4.043735e+15	0.0538930831
393	B	2015.07.01	morning	non-exposed	20	Jania rubens	2.079095e+14	4.043735e+15	0.0514152036
393	B	2015.07.01	morning	non-exposed	20	Sponge	5.20089e+14	4.043735e+15	0.1286159879
393	B	2015.07.02	early morning	non-exposed	20	Caulerpa racemosa	7.083474e+13	1.929432e+15	0.0367127381
393	B	2015.07.02	early morning	non-exposed	20	Dictyota linearis	1.954406e+14	1.929432e+15	0.1012943594
393	B	2015.07.02	early morning	non-exposed	20	Halopteris ficiliana	1.225301e+14	1.929432e+15	0.0635057901
393	B	2015.07.02	early morning	non-exposed	20	Jania rubens	1.992786e+14	1.929432e+15	0.1032835263
393	B	2015.07.02	early morning	non-exposed	20	rock	5.610273e+13	1.929432e+15	0.0290773254
393	B	2015.07.02	early morning	non-exposed	20	Sponge	2.429629e+14	1.929432e+15	0.1259245424
393	F	2015.06.30	afternoon	non-exposed	20	Halopteris ficiliana	2.712917e+14	5.652797e+15	0.0479924774
393	F	2015.06.30	midday	non-exposed	20	Halopteris ficiliana	2.805353e+14	5.652797e+15	0.0496276935
393	F	2015.06.30	midday	non-exposed	20	Sponge	9.131589e+13	5.652797e+15	0.0161541077
393	F	2015.06.30	midday	non-exposed	20	Udotea petiolata	5.938932e+13	5.652797e+15	0.0105061839
394	A	2015.07.01	morning	non-exposed	20	Chaetomorpha linum	1.067147e+14	3.680589e+15	0.0289939113
394	A	2015.07.01	morning	non-exposed	20	Dictyota linearis	1.720039e+14	3.680589e+15	0.0467327084
394	A	2015.07.01	morning	non-exposed	20	Halopteris ficiliana	1.803075e+14	3.680589e+15	0.0489887568
394	A	2015.07.01	morning	non-exposed	20	rock	5.749075e+13	3.680589e+15	0.0156199865
394	A	2015.07.02	early morning	non-exposed	20	Dictyota linearis	1.129065e+14	2.296805e+15	0.0491580748
394	A	2015.07.02	early morning	non-exposed	20	Halopteris ficiliana	1.527324e+14	2.296805e+15	0.0664977801
394	B	2015.07.01	morning	non-exposed	20	Halopteris ficiliana	2.224767e+14	4.098199e+15	0.0542864583
394	B	2015.07.01	morning	non-exposed	20	Jania rubens	2.121701e+14	4.098199e+15	0.0517715476
394	B	2015.07.01	morning	non-exposed	20	Sponge	5.261034e+14	4.098199e+15	0.1283742731
394	B	2015.07.02	early morning	non-exposed	20	Caulerpa racemosa	7.281498e+13	1.984644e+15	0.0366891904
394	B	2015.07.02	early morning	non-exposed	20	Dictyota linearis	2.007161e+14	1.984644e+15	0.1011345509
394	B	2015.07.02	early morning	non-exposed	20	Halopteris ficiliana	1.263911e+14	1.984644e+15	0.0636845124
394	B	2015.07.02	early morning	non-exposed	20	Jania rubens	2.047143e+14	1.984644e+15	0.1031491406
394	B	2015.07.02	early morning	non-exposed	20	rock	5.793184e+13	1.984644e+15	0.0291900418
394	B	2015.07.02	early morning	non-exposed	20	Sponge	2.481472e+14	1.984644e+15	0.1250336064
394	F	2015.06.30	afternoon	non-exposed	20	Halopteris ficiliana	2.792723e+14	5.78607e+15	0.0482663224
394	F	2015.06.30	midday	non-exposed	20	Halopteris ficiliana	2.877188e+14	5.78607e+15	0.0497261158
394	F	2015.06.30	midday	non-exposed	20	Sponge	9.310026e+13	5.78607e+15	0.0160904135
394	F	2015.06.30	midday	non-exposed	20	Udotea petiolata	6.061394e+13	5.78607e+15	0.0104758392
395	A	2015.07.01	morning	non-exposed	20	Chaetomorpha linum	1.122699e+14	3.915599e+15	0.0286724859
395	A	2015.07.01	morning	non-exposed	20	Dictyota linearis	1.815507e+14	3.915599e+15	0.0463660059
395	A	2015.07.01	morning	non-exposed	20	Halopteris ficiliana	1.89858e+14	3.915599e+15	0.0484876038
395	A	2015.07.01	morning	non-exposed	20	rock	6.043936e+13	3.915599e+15	0.0154355337
395	A	2015.07.02	early morning	non-exposed	20	Dictyota linearis	1.201809e+14	2.45983e+15	0.0488574052
395	A	2015.07.02	early morning	non-exposed	20	Halopteris ficiliana	1.627168e+14	2.45983e+15	0.0661496111
395	B	2015.07.01	morning	non-exposed	20	Halopteris ficiliana	2.349044e+14	4.368111e+15	0.0537771154
395	B	2015.07.01	morning	non-exposed	20	Jania rubens	2.24191e+14	4.368111e+15	0.0513244763
395	B	2015.07.01	morning	non-exposed	20	Sponge	5.510605e+14	4.368111e+15	0.1261553509
395	B	2015.07.02	early morning	non-exposed	20	Caulerpa racemosa	7.74219e+13	2.143076e+15	0.0361265242
395	B	2015.07.02	early morning	non-exposed	20	Dictyota linearis	2.133784e+14	2.143076e+15	0.099566402
395	B	2015.07.02	early morning	non-exposed	20	Halopteris ficiliana	1.346321e+14	2.143076e+15	0.0628218759
395	B	2015.07.02	early morning	non-exposed	20	Jania rubens	2.17811e+14	2.143076e+15	0.1016347144
395	B	2015.07.02	early morning	non-exposed	20	rock	6.170682e+13	2.143076e+15	0.0287935675
395	B	2015.07.02	early morning	non-exposed	20	Sponge	2.61752e+14	2.143076e+15	0.1221384191
395	F	2015.06.30	afternoon	non-exposed	20	Halopteris ficiliana	2.969026e+14	6.226222e+15	0.0476858417
395	F	2015.06.30	midday	non-exposed	20	Halopteris ficiliana	3.039573e+14	6.226222e+15	0.0488189044
395	F	2015.06.30	midday	non-exposed	20	Sponge	9.804306e+13	6.226222e+15	0.0157467978
395	F	2015.06.30	midday	non-exposed	20	Udotea petiolata	6.380026e+13	6.226222e+15	0.0102470265
396	A	2015.07.01	morning	non-exposed	20	Chaetomorpha linum	1.209898e+14	4.271836e+15	0.0283226718
396	A	2015.07.01	morning	non-exposed	20	Dictyota linearis	1.954947e+14	4.271836e+15	0.0457636177
396	A	2015.07.01	morning	non-exposed	20	Halopteris ficiliana	2.049857e+14	4.271836e+15	0.0479853784
396	A	2015.07.01	morning	non-exposed	20	rock	6.493816e+13	4.271836e+15	0.0152014622
396	A	2015.07.02	early morning	non-exposed	20	Dictyota linearis	1.306547e+14	2.698985e+15	0.0484088342
396	A	2015.07.02	early morning	non-exposed	20	Halopteris ficiliana	1.765494e+14	2.698985e+15	0.0654132448
396	B	2015.07.01	morning	non-exposed	20	Halopteris ficiliana	2.528099e+14	4.760523e+15	0.0531054975
396	B	2015.07.01	morning	non-exposed	20	Jania rubens	2.414473e+14	4.760523e+15	0.0507186522
396	B	2015.07.01	morning	non-exposed	20	Sponge	5.882692e+14	4.760523e+15	0.1235723871
396	B	2015.07.02	early morning	non-exposed	20	Caulerpa racemosa	8.384681e+13	2.365711e+15	0.0354425443
396	B	2015.07.02	early morning	non-exposed	20	Dictyota linearis	2.3145e+14	2.365711e+15	0.0978352835
396	B	2015.07.02	early morning	non-exposed	20	Halopteris ficiliana	1.463948e+14	2.365711e+15	0.0618819382
396	B	2015.07.02	early morning	non-exposed	20	Jania rubens	2.363581e+14	2.365711e+15	0.099909991
396	B	2015.07.02	early morning	non-exposed	20	rock	6.733723e+13	2.365711e+15	0.0284638464
396	B	2015.07.02	early morning	non-exposed	20	Sponge	2.827071e+14	2.365711e+15	0.1195019502
396	F	2015.06.30	afternoon	non-exposed	20	Halopteris ficiliana	3.217984e+14	6.824575e+15	0.0471528861
396	F	2015.06.30	midday	non-exposed	20	Halopteris ficiliana	3.282663e+14	6.824575e+15	0.048100624
396	F	2015.06.30	midday	non-exposed	20	Sponge	1.055402e+14	6.824575e+15	0.0154647253
396	F	2015.06.30	midday	non-exposed	20	Udotea petiolata	6.877809e+13	6.824575e+15	0.0100780031
397	A	2015.07.01	morning	non-exposed	20	Chaetomorpha linum	1.324853e+14	4.680867e+15	0.0283035848
397	A	2015.07.01	morning	non-exposed	20	Dictyota linearis	2.146632e+14	4.680867e+15	0.045859707
397	A	2015.07.01	morning	non-exposed	20	Halopteris ficiliana	2.249676e+14	4.680867e+15	0.0480610969
397	A	2015.07.01	morning	non-exposed	20	rock	7.09467e+13	4.680867e+15	0.0151567422
397	A	2015.07.02	early morning	non-exposed	20	Dictyota linearis	1.446175e+14	2.970373e+15	0.0486866497
397	A	2015.07.02	early morning	non-exposed	20	Halopteris ficiliana	1.951543e+14	2.970373e+15	0.0657002678
397	B	2015.07.01	morning	non-exposed	20	Halopteris ficiliana	2.762332e+14	5.200066e+15	0.0531211002
397	B	2015.07.01	morning	non-exposed	20	Jania rubens	2.63907e+14	5.200066e+15	0.050750692
397	B	2015.07.01	morning	non-exposed	20	Sponge	6.38766e+14	5.200066e+15	0.1228380477
397	B	2015.07.02	early morning	non-exposed	20	Caulerpa racemosa	9.240272e+13	2.619165e+15	0.0352794532
397	B	2015.07.02	early morning	non-exposed	20	Dictyota linearis	2.551518e+14	2.619165e+15	0.0974172363
397	B	2015.07.02	early morning	non-exposed	20	Halopteris ficiliana	1.616451e+14	2.619165e+15	0.0617162579
397	B	2015.07.02	early morning	non-exposed	20	Jania rubens	2.602666e+14	2.619165e+15	0.0993700576
397	B	2015.07.02	early morning	non-exposed	20	rock	7.42325e+13	2.619165e+15	0.0283420453
397	B	2015.07.02	early morning	non-exposed	20	Sponge	3.099047e+14	2.619165e+15	0.1183219408
397	F	2015.06.30	afternoon	non-exposed	20	Halopteris ficiliana	3.545369e+14	7.50048e+15	0.0472685575
397	F	2015.06.30	midday	non-exposed	20	Halopteris ficiliana	3.618492e+14	7.50048e+15	0.0482434709
397	F	2015.06.30	midday	non-exposed	20	Sponge	1.155508e+14	7.50048e+15	0.0154057849
397	F	2015.06.30	midday	non-exposed	20	Udotea petiolata	7.538394e+13	7.50048e+15	0.0100505476
398	A	2015.07.01	morning	non-exposed	20	Chaetomorpha linum	1.41355e+14	5.021412e+15	0.0281504443
398	A	2015.07.01	morning	non-exposed	20	Dictyota linearis	2.292444e+14	5.021412e+15	0.0456533719
398	A	2015.07.01	morning	non-exposed	20	Halopteris ficiliana	2.405703e+14	5.021412e+15	0.0479088884
398	A	2015.07.01	morning	non-exposed	20	rock	7.532983e+13	5.021412e+15	0.0150017221
398	A	2015.07.02	early morning	non-exposed	20	Dictyota linearis	1.555345e+14	3.194652e+15	0.0486859106
398	A	2015.07.02	early morning	non-exposed	20	Halopteris ficiliana	2.096008e+14	3.194652e+15	0.0656099093
398	B	2015.07.01	morning	non-exposed	20	Halopteris ficiliana	2.949014e+14	5.571737e+15	0.0529280925
398	B	2015.07.01	morning	non-exposed	20	Jania rubens	2.821842e+14	5.571737e+15	0.0506456419
398	B	2015.07.01	morning	non-exposed	20	Sponge	6.778232e+14	5.571737e+15	0.1216538366
398	B	2015.07.02	early morning	non-exposed	20	Caulerpa racemosa	9.939055e+13	2.835332e+15	0.0350542882
398	B	2015.07.02	early morning	non-exposed	20	Dictyota linearis	2.739864e+14	2.835332e+15	0.0966329145
398	B	2015.07.02	early morning	non-exposed	20	Halopteris ficiliana	1.739698e+14	2.835332e+15	0.0613578138
398	B	2015.07.02	early morning	non-exposed	20	Jania rubens	2.800396e+14	2.835332e+15	0.0987678419
398	B	2015.07.02	early morning	non-exposed	20	rock	7.969507e+13	2.835332e+15	0.0281078443
398	B	2015.07.02	early morning	non-exposed	20	Sponge	3.324087e+14	2.835332e+15	0.1172380139
398	F	2015.06.30	afternoon	non-exposed	20	Halopteris ficiliana	3.816543e+14	8.093339e+15	0.0471565946
398	F	2015.06.30	midday	non-exposed	20	Halopteris ficiliana	3.880759e+14	8.093339e+15	0.0479500385
398	F	2015.06.30	midday	non-exposed	20	Sponge	1.233175e+14	8.093339e+15	0.0152369148
398	F	2015.06.30	midday	non-exposed	20	Udotea petiolata	8.077428e+13	8.093339e+15	0.0099803402
399	A	2015.07.01	morning	non-exposed	20	Chaetomorpha linum	1.537774e+14	5.456935e+15	0.0281801871
399	A	2015.07.01	morning	non-exposed	20	Dictyota linearis	2.497406e+14	5.456935e+15	0.0457657311
399	A	2015.07.01	morning	non-exposed	20	Halopteris ficiliana	2.61972e+14	5.456935e+15	0.0480071767
399	A	2015.07.01	morning	non-exposed	20	rock	8.178059e+13	5.456935e+15	0.0149865436
399	A	2015.07.02	early morning	non-exposed	20	Dictyota linearis	1.70762e+14	3.490076e+15	0.0489278769
399	A	2015.07.02	early morning	non-exposed	20	Halopteris ficiliana	2.302081e+14	3.490076e+15	0.0659607601
399	B	2015.07.01	morning	non-exposed	20	Halopteris ficiliana	3.206555e+14	6.067457e+15	0.052848416
399	B	2015.07.01	morning	non-exposed	20	Jania rubens	3.067297e+14	6.067457e+15	0.0505532503
399	B	2015.07.01	morning	non-exposed	20	Sponge	7.324866e+14	6.067457e+15	0.1207238359
399	B	2015.07.02	early morning	non-exposed	20	Caulerpa racemosa	1.08768e+14	3.114502e+15	0.0349230942
399	B	2015.07.02	early morning	non-exposed	20	Dictyota linearis	2.995614e+14	3.114502e+15	0.0961827776
399	B	2015.07.02	early morning	non-exposed	20	Halopteris ficiliana	1.906256e+14	3.114502e+15	0.0612057932
399	B	2015.07.02	early morning	non-exposed	20	Jania rubens	3.064499e+14	3.114502e+15	0.0983945212
399	B	2015.07.02	early morning	non-exposed	20	rock	8.741725e+13	3.114502e+15	0.0280678118
399	B	2015.07.02	early morning	non-exposed	20	Sponge	3.615578e+14	3.114502e+15	0.1160884697
399	F	2015.06.30	afternoon	non-exposed	20	Halopteris ficiliana	4.182321e+14	8.870404e+15	0.0471491643
399	F	2015.06.30	midday	non-exposed	20	Halopteris ficiliana	4.241765e+14	8.870404e+15	0.0478192999
399	F	2015.06.30	midday	non-exposed	20	Sponge	1.341633e+14	8.870404e+15	0.0151248292
399	F	2015.06.30	midday	non-exposed	20	Udotea petiolata	8.784385e+13	8.870404e+15	0.0099030274
400	A	2015.07.01	morning	non-exposed	20	Chaetomorpha linum	1.72963e+14	6.219907e+15	0.0278079774
400	A	2015.07.01	morning	non-exposed	20	Dictyota linearis	2.810533e+14	6.219907e+15	0.0451861003
400	A	2015.07.01	morning	non-exposed	20	Halopteris ficiliana	2.946387e+14	6.219907e+15	0.0473702789
400	A	2015.07.01	morning	non-exposed	20	rock	9.153853e+13	6.219907e+15	0.0147170255
400	A	2015.07.02	early morning	non-exposed	20	Dictyota linearis	1.929984e+14	3.995156e+15	0.0483080979
400	A	2015.07.02	early morning	non-exposed	20	Halopteris ficiliana	2.601056e+14	3.995156e+15	0.0651052598
400	B	2015.07.01	morning	non-exposed	20	Halopteris ficiliana	3.600548e+14	6.912227e+15	0.052089541
400	B	2015.07.01	morning	non-exposed	20	Jania rubens	3.447698e+14	6.912227e+15	0.0498782425
400	B	2015.07.01	morning	non-exposed	20	Sponge	8.193679e+14	6.912227e+15	0.1185389095
400	B	2015.07.02	early morning	non-exposed	20	Caulerpa racemosa	1.232711e+14	3.579063e+15	0.0344422861
400	B	2015.07.02	early morning	non-exposed	20	Dictyota linearis	3.390248e+14	3.579063e+15	0.0947244658
400	B	2015.07.02	early morning	non-exposed	20	Halopteris ficiliana	2.154591e+14	3.579063e+15	0.0601998773
400	B	2015.07.02	early morning	non-exposed	20	Jania rubens	3.467457e+14	3.579063e+15	0.0968817094
400	B	2015.07.02	early morning	non-exposed	20	rock	9.926676e+13	3.579063e+15	0.0277354054
400	B	2015.07.02	early morning	non-exposed	20	Sponge	4.069761e+14	3.579063e+15	0.1137102546
400	F	2015.06.30	afternoon	non-exposed	20	Halopteris ficiliana	4.718354e+14	1.01616e+16	0.0464332013
400	F	2015.06.30	midday	non-exposed	20	Halopteris ficiliana	4.786141e+14	1.01616e+16	0.0471002881
400	F	2015.06.30	midday	non-exposed	20	Sponge	1.506834e+14	1.01616e+16	0.014828712
400	F	2015.06.30	midday	non-exposed	20	Udotea petiolata	9.889352e+13	1.01616e+16	0.009732085
401	A	2015.07.01	morning	non-exposed	20	Chaetomorpha linum	1.959561e+14	7.123411e+15	0.0275087413
401	A	2015.07.01	morning	non-exposed	20	Dictyota linearis	3.183871e+14	7.123411e+15	0.044695877
401	A	2015.07.01	morning	non-exposed	20	Halopteris ficiliana	3.33832e+14	7.123411e+15	0.0468640734
401	A	2015.07.01	morning	non-exposed	20	rock	1.03333e+14	7.123411e+15	0.0145061189
401	A	2015.07.02	early morning	non-exposed	20	Dictyota linearis	2.202119e+14	4.600217e+15	0.0478698856
401	A	2015.07.02	early morning	non-exposed	20	Halopteris ficiliana	2.961498e+14	4.600217e+15	0.0643773456
401	B	2015.07.01	morning	non-exposed	20	Halopteris ficiliana	4.07141e+14	7.921992e+15	0.0513937625
401	B	2015.07.01	morning	non-exposed	20	Jania rubens	3.90301e+14	7.921992e+15	0.0492680291
401	B	2015.07.01	morning	non-exposed	20	Sponge	9.23506e+14	7.921992e+15	0.1165749656
401	B	2015.07.02	early morning	non-exposed	20	Caulerpa racemosa	1.403978e+14	4.143129e+15	0.0338869059
401	B	2015.07.02	early morning	non-exposed	20	Dictyota linearis	3.853195e+14	4.143129e+15	0.0930020665
401	B	2015.07.02	early morning	non-exposed	20	Halopteris ficiliana	2.45846e+14	4.143129e+15	0.0593382491
401	B	2015.07.02	early morning	non-exposed	20	Jania rubens	3.941538e+14	4.143129e+15	0.0951343228
401	B	2015.07.02	early morning	non-exposed	20	rock	1.128444e+14	4.143129e+15	0.0272365208
401	B	2015.07.02	early morning	non-exposed	20	Sponge	4.624146e+14	4.143129e+15	0.1116099944
401	F	2015.06.30	afternoon	non-exposed	20	Halopteris ficiliana	5.375521e+14	1.169074e+16	0.0459810253
401	F	2015.06.30	midday	non-exposed	20	Halopteris ficiliana	5.442692e+14	1.169074e+16	0.0465555925
401	F	2015.06.30	midday	non-exposed	20	Sponge	1.706858e+14	1.169074e+16	0.0146000888
401	F	2015.06.30	midday	non-exposed	20	Udotea petiolata	1.119182e+14	1.169074e+16	0.0095732357
402	A	2015.07.01	morning	non-exposed	20	Chaetomorpha linum	2.058638e+14	7.470455e+15	0.0275570681
402	A	2015.07.01	morning	non-exposed	20	Dictyota linearis	3.349084e+14	7.470455e+15	0.0448310646
402	A	2015.07.01	morning	non-exposed	20	Halopteris ficiliana	3.512287e+14	7.470455e+15	0.0470157068
402	A	2015.07.01	morning	non-exposed	20	rock	1.081612e+14	7.470455e+15	0.014478534
402	A	2015.07.02	early morning	non-exposed	20	Dictyota linearis	2.33026e+14	4.848632e+15	0.0480601574
402	A	2015.07.02	early morning	non-exposed	20	Halopteris ficiliana	3.134579e+14	4.848632e+15	0.064648731
402	B	2015.07.01	morning	non-exposed	20	Halopteris ficiliana	4.27576e+14	8.298462e+15	0.0515247207
402	B	2015.07.01	morning	non-exposed	20	Jania rubens	4.104448e+14	8.298462e+15	0.0494603384
402	B	2015.07.01	morning	non-exposed	20	Sponge	9.649793e+14	8.298462e+15	0.1162841118
402	B	2015.07.02	early morning	non-exposed	20	Caulerpa racemosa	1.482201e+14	4.38723e+15	0.0337844343
402	B	2015.07.02	early morning	non-exposed	20	Dictyota linearis	4.068073e+14	4.38723e+15	0.0927253276
402	B	2015.07.02	early morning	non-exposed	20	Halopteris ficiliana	2.595553e+14	4.38723e+15	0.0591615405
402	B	2015.07.02	early morning	non-exposed	20	Jania rubens	4.164681e+14	4.38723e+15	0.0949273424
402	B	2015.07.02	early morning	non-exposed	20	rock	1.19144e+14	4.38723e+15	0.0271569938
402	B	2015.07.02	early morning	non-exposed	20	Sponge	4.871049e+14	4.38723e+15	0.1110279041
402	F	2015.06.30	afternoon	non-exposed	20	Halopteris ficiliana	5.669019e+14	1.233055e+16	0.0459753854
402	F	2015.06.30	midday	non-exposed	20	Halopteris ficiliana	5.737857e+14	1.233055e+16	0.0465336548
402	F	2015.06.30	midday	non-exposed	20	Sponge	1.792544e+14	1.233055e+16	0.0145374189
402	F	2015.06.30	midday	non-exposed	20	Udotea petiolata	1.17689e+14	1.233055e+16	0.0095445029
403	A	2015.07.01	morning	non-exposed	20	Chaetomorpha linum	2.1318e+14	7.779976e+15	0.0274011128
403	A	2015.07.01	morning	non-exposed	20	Dictyota linearis	3.473456e+14	7.779976e+15	0.0446460968
403	A	2015.07.01	morning	non-exposed	20	Halopteris ficiliana	3.636689e+14	7.779976e+15	0.0467442253
403	A	2015.07.01	morning	non-exposed	20	rock	1.115327e+14	7.779976e+15	0.0143358624
403	A	2015.07.02	early morning	non-exposed	20	Dictyota linearis	2.431429e+14	5.073698e+15	0.0479222345
403	A	2015.07.02	early morning	non-exposed	20	Halopteris ficiliana	3.270686e+14	5.073698e+15	0.0644635468
403	B	2015.07.01	morning	non-exposed	20	Halopteris ficiliana	4.430971e+14	8.644942e+15	0.0512550723
403	B	2015.07.01	morning	non-exposed	20	Jania rubens	4.25203e+14	8.644942e+15	0.0491851784
403	B	2015.07.01	morning	non-exposed	20	Sponge	9.919174e+14	8.644942e+15	0.1147396213
403	B	2015.07.02	early morning	non-exposed	20	Caulerpa racemosa	1.544662e+14	4.608563e+15	0.033517206
403	B	2015.07.02	early morning	non-exposed	20	Dictyota linearis	4.235502e+14	4.608563e+15	0.0919050465
403	B	2015.07.02	early morning	non-exposed	20	Halopteris ficiliana	2.700482e+14	4.608563e+15	0.0585970455
403	B	2015.07.02	early morning	non-exposed	20	Jania rubens	4.337425e+14	4.608563e+15	0.0941166425
403	B	2015.07.02	early morning	non-exposed	20	rock	1.242435e+14	4.608563e+15	0.0269592691
403	B	2015.07.02	early morning	non-exposed	20	Sponge	5.049704e+14	4.608563e+15	0.1095721971
403	F	2015.06.30	afternoon	non-exposed	20	Halopteris ficiliana	5.909161e+14	1.291862e+16	0.0457414402
403	F	2015.06.30	midday	non-exposed	20	Halopteris ficiliana	5.961362e+14	1.291862e+16	0.046145516
403	F	2015.06.30	midday	non-exposed	20	Sponge	1.856595e+14	1.291862e+16	0.0143714715
403	F	2015.06.30	midday	non-exposed	20	Udotea petiolata	1.222995e+14	1.291862e+16	0.0094669185
404	A	2015.07.01	morning	non-exposed	20	Chaetomorpha linum	2.173022e+14	7.924707e+15	0.0274208552
404	A	2015.07.01	morning	non-exposed	20	Dictyota linearis	3.550232e+14	7.924707e+15	0.0447995332
404	A	2015.07.01	morning	non-exposed	20	Halopteris ficiliana	3.715503e+14	7.924707e+15	0.0468850546
404	A	2015.07.01	morning	non-exposed	20	rock	1.134071e+14	7.924707e+15	0.0143105776
404	A	2015.07.02	early morning	non-exposed	20	Dictyota linearis	2.501795e+14	5.185175e+15	0.0482489952
404	A	2015.07.02	early morning	non-exposed	20	Halopteris ficiliana	3.360771e+14	5.185175e+15	0.0648149847
404	B	2015.07.01	morning	non-exposed	20	Halopteris ficiliana	4.525799e+14	8.78396e+15	0.0515234529
404	B	2015.07.01	morning	non-exposed	20	Jania rubens	4.343825e+14	8.78396e+15	0.049451789
404	B	2015.07.01	morning	non-exposed	20	Sponge	1.006135e+15	8.78396e+15	0.1145422551
404	B	2015.07.02	early morning	non-exposed	20	Caulerpa racemosa	1.585338e+14	4.74016e+15	0.0334448161
404	B	2015.07.02	early morning	non-exposed	20	Dictyota linearis	4.341051e+14	4.74016e+15	0.0915802676
404	B	2015.07.02	early morning	non-exposed	20	Halopteris ficiliana	2.77765e+14	4.74016e+15	0.0585982441
404	B	2015.07.02	early morning	non-exposed	20	Jania rubens	4.44925e+14	4.74016e+15	0.0938628763
404	B	2015.07.02	early morning	non-exposed	20	rock	1.274929e+14	4.74016e+15	0.0268963211
404	B	2015.07.02	early morning	non-exposed	20	Sponge	5.167408e+14	4.74016e+15	0.1090133779
404	F	2015.06.30	afternoon	non-exposed	20	Halopteris ficiliana	6.073151e+14	1.324867e+16	0.0458397152
404	F	2015.06.30	midday	non-exposed	20	Halopteris ficiliana	6.10678e+14	1.324867e+16	0.0460935443
404	F	2015.06.30	midday	non-exposed	20	Sponge	1.895773e+14	1.324867e+16	0.014309162
404	F	2015.06.30	midday	non-exposed	20	Udotea petiolata	1.249246e+14	1.324867e+16	0.009429221
405	A	2015.07.01	morning	non-exposed	20	Chaetomorpha linum	2.221093e+14	8.183162e+15	0.0271422311
405	A	2015.07.01	morning	non-exposed	20	Dictyota linearis	3.632356e+14	8.183162e+15	0.0443881774
405	A	2015.07.01	morning	non-exposed	20	Halopteris ficiliana	3.799444e+14	8.183162e+15	0.0464300206
405	A	2015.07.01	morning	non-exposed	20	rock	1.155054e+14	8.183162e+15	0.0141150119
405	A	2015.07.02	early morning	non-exposed	20	Dictyota linearis	2.571764e+14	5.389073e+15	0.047721817
405	A	2015.07.02	early morning	non-exposed	20	Halopteris ficiliana	3.458376e+14	5.389073e+15	0.064173851
405	B	2015.07.01	morning	non-exposed	20	Halopteris ficiliana	4.618373e+14	9.08886e+15	0.050813553
405	B	2015.07.01	morning	non-exposed	20	Jania rubens	4.440831e+14	9.08886e+15	0.0488601491
405	B	2015.07.01	morning	non-exposed	20	Sponge	1.02157e+15	9.08886e+15	0.112398071
405	B	2015.07.02	early morning	non-exposed	20	Caulerpa racemosa	1.630177e+14	4.960023e+15	0.0328663239
405	B	2015.07.02	early morning	non-exposed	20	Dictyota linearis	4.463543e+14	4.960023e+15	0.0899903599
405	B	2015.07.02	early morning	non-exposed	20	Halopteris ficiliana	2.85805e+14	4.960023e+15	0.0576217063
405	B	2015.07.02	early morning	non-exposed	20	Jania rubens	4.558376e+14	4.960023e+15	0.0919023136
405	B	2015.07.02	early morning	non-exposed	20	rock	1.314518e+14	4.960023e+15	0.0265022494
405	B	2015.07.02	early morning	non-exposed	20	Sponge	5.291542e+14	4.960023e+15	0.1066838046
405	F	2015.06.30	afternoon	non-exposed	20	Halopteris ficiliana	6.242904e+14	1.375163e+16	0.0453975429
405	F	2015.06.30	midday	non-exposed	20	Halopteris ficiliana	6.260197e+14	1.375163e+16	0.0455232962
405	F	2015.06.30	midday	non-exposed	20	Sponge	1.937283e+14	1.375163e+16	0.0140876603
405	F	2015.06.30	midday	non-exposed	20	Udotea petiolata	1.279931e+14	1.375163e+16	0.0093074873
406	A	2015.07.01	morning	non-exposed	20	Chaetomorpha linum	2.217849e+14	8.225673e+15	0.0269625199
406	A	2015.07.01	morning	non-exposed	20	Dictyota linearis	3.632268e+14	8.225673e+15	0.0441577026
406	A	2015.07.01	morning	non-exposed	20	Halopteris ficiliana	3.796668e+14	8.225673e+15	0.0461563198
406	A	2015.07.01	morning	non-exposed	20	rock	1.147015e+14	8.225673e+15	0.0139443346
406	A	2015.07.02	early morning	non-exposed	20	Dictyota linearis	2.588601e+14	5.455176e+15	0.0474522028
406	A	2015.07.02	early morning	non-exposed	20	Halopteris ficiliana	3.476518e+14	5.455176e+15	0.063728803
406	B	2015.07.01	morning	non-exposed	20	Halopteris ficiliana	4.612072e+14	9.129144e+15	0.0505203159
406	B	2015.07.01	morning	non-exposed	20	Jania rubens	4.432047e+14	9.129144e+15	0.048548331
406	B	2015.07.01	morning	non-exposed	20	Sponge	1.015046e+15	9.129144e+15	0.1111874131
406	B	2015.07.02	early morning	non-exposed	20	Caulerpa racemosa	1.636961e+14	5.044677e+15	0.0324492685
406	B	2015.07.02	early morning	non-exposed	20	Dictyota linearis	4.470932e+14	5.044677e+15	0.0886267107
406	B	2015.07.02	early morning	non-exposed	20	Halopteris ficiliana	2.865574e+14	5.044677e+15	0.0568039169
406	B	2015.07.02	early morning	non-exposed	20	Jania rubens	4.559811e+14	5.044677e+15	0.0903885481
406	B	2015.07.02	early morning	non-exposed	20	rock	1.320409e+14	5.044677e+15	0.0261742961
406	B	2015.07.02	early morning	non-exposed	20	Sponge	5.305759e+14	5.044677e+15	0.1051753972
406	F	2015.06.30	afternoon	non-exposed	20	Halopteris ficiliana	6.256408e+14	1.388496e+16	0.0450588672
406	F	2015.06.30	midday	non-exposed	20	Halopteris ficiliana	6.270494e+14	1.388496e+16	0.0451603132
406	F	2015.06.30	midday	non-exposed	20	Sponge	1.933674e+14	1.388496e+16	0.0139263874
406	F	2015.06.30	midday	non-exposed	20	Udotea petiolata	1.280334e+14	1.388496e+16	0.0092210093
407	A	2015.07.01	morning	non-exposed	20	Chaetomorpha linum	2.223097e+14	8.270381e+15	0.0268802215
407	A	2015.07.01	morning	non-exposed	20	Dictyota linearis	3.649359e+14	8.270381e+15	0.0441256505
407	A	2015.07.01	morning	non-exposed	20	Halopteris ficiliana	3.80979e+14	8.270381e+15	0.0460654668
407	A	2015.07.01	morning	non-exposed	20	rock	1.144516e+14	8.270381e+15	0.0138387359
407	A	2015.07.02	early morning	non-exposed	20	Dictyota linearis	2.619737e+14	5.495309e+15	0.0476722441
407	A	2015.07.02	early morning	non-exposed	20	Halopteris ficiliana	3.517212e+14	5.495309e+15	0.0640038962
407	B	2015.07.01	morning	non-exposed	20	Halopteris ficiliana	4.630272e+14	9.157551e+15	0.0505623376
407	B	2015.07.01	morning	non-exposed	20	Jania rubens	4.454406e+14	9.157551e+15	0.0486418901
407	B	2015.07.01	morning	non-exposed	20	Sponge	1.014145e+15	9.157551e+15	0.110744158
407	B	2015.07.02	early morning	non-exposed	20	Caulerpa racemosa	1.655971e+14	5.126791e+15	0.0323003466
407	B	2015.07.02	early morning	non-exposed	20	Dictyota linearis	4.51126e+14	5.126791e+15	0.087993839
407	B	2015.07.02	early morning	non-exposed	20	Halopteris ficiliana	2.897358e+14	5.126791e+15	0.0565140547
407	B	2015.07.02	early morning	non-exposed	20	Jania rubens	4.609177e+14	5.126791e+15	0.0899037351
407	B	2015.07.02	early morning	non-exposed	20	rock	1.333163e+14	5.126791e+15	0.0260038506
407	B	2015.07.02	early morning	non-exposed	20	Sponge	5.337232e+14	5.126791e+15	0.1041047362
407	F	2015.06.30	afternoon	non-exposed	20	Halopteris ficiliana	6.321963e+14	1.401941e+16	0.0450943449
407	F	2015.06.30	midday	non-exposed	20	Halopteris ficiliana	6.325063e+14	1.401941e+16	0.0451164526
407	F	2015.06.30	midday	non-exposed	20	Sponge	1.943008e+14	1.401941e+16	0.013859412
407	F	2015.06.30	midday	non-exposed	20	Udotea petiolata	1.288074e+14	1.401941e+16	0.0091877887
408	A	2015.07.01	morning	non-exposed	20	Chaetomorpha linum	2.213431e+14	8.388764e+15	0.0263856585
408	A	2015.07.01	morning	non-exposed	20	Dictyota linearis	3.641493e+14	8.388764e+15	0.043409178
408	A	2015.07.01	morning	non-exposed	20	Halopteris ficiliana	3.80049e+14	8.388764e+15	0.0453045277
408	A	2015.07.01	morning	non-exposed	20	rock	1.134363e+14	8.388764e+15	0.0135224086
408	A	2015.07.02	early morning	non-exposed	20	Dictyota linearis	2.628929e+14	5.610834e+15	0.0468545136
408	A	2015.07.02	early morning	non-exposed	20	Halopteris ficiliana	3.529283e+14	5.610834e+15	0.06290122
408	B	2015.07.01	morning	non-exposed	20	Halopteris ficiliana	4.616974e+14	9.290686e+15	0.0496946483
408	B	2015.07.01	morning	non-exposed	20	Jania rubens	4.445216e+14	9.290686e+15	0.0478459367
408	B	2015.07.01	morning	non-exposed	20	Sponge	1.004107e+15	9.290686e+15	0.1080766996
408	B	2015.07.02	early morning	non-exposed	20	Caulerpa racemosa	1.656236e+14	5.269632e+15	0.0314298258
408	B	2015.07.02	early morning	non-exposed	20	Dictyota linearis	4.520022e+14	5.269632e+15	0.0857749158
408	B	2015.07.02	early morning	non-exposed	20	Halopteris ficiliana	2.905412e+14	5.269632e+15	0.0551350066
408	B	2015.07.02	early morning	non-exposed	20	Jania rubens	4.630305e+14	5.269632e+15	0.0878677009
408	B	2015.07.02	early morning	non-exposed	20	rock	1.336958e+14	5.269632e+15	0.0253709937
408	B	2015.07.02	early morning	non-exposed	20	Sponge	5.346752e+14	5.269632e+15	0.101463486
408	F	2015.06.30	afternoon	non-exposed	20	Halopteris ficiliana	6.350782e+14	1.431199e+16	0.0443738549
408	F	2015.06.30	midday	non-exposed	20	Halopteris ficiliana	6.329034e+14	1.431199e+16	0.0442218989
408	F	2015.06.30	midday	non-exposed	20	Sponge	1.935103e+14	1.431199e+16	0.0135208535
408	F	2015.06.30	midday	non-exposed	20	Udotea petiolata	1.288141e+14	1.431199e+16	0.0090004311
409	A	2015.07.01	morning	non-exposed	20	Chaetomorpha linum	2.156269e+14	8.228881e+15	0.0262036746
409	A	2015.07.01	morning	non-exposed	20	Dictyota linearis	3.554475e+14	8.228881e+15	0.0431951245
409	A	2015.07.01	morning	non-exposed	20	Halopteris ficiliana	3.706403e+14	8.228881e+15	0.0450414028
409	A	2015.07.01	morning	non-exposed	20	rock	1.100536e+14	8.228881e+15	0.0133740623
409	A	2015.07.02	early morning	non-exposed	20	Dictyota linearis	2.581692e+14	5.526125e+15	0.0467179507
409	A	2015.07.02	early morning	non-exposed	20	Halopteris ficiliana	3.467409e+14	5.526125e+15	0.0627457651
409	B	2015.07.01	morning	non-exposed	20	Halopteris ficiliana	4.503871e+14	9.107919e+15	0.0494500588
409	B	2015.07.01	morning	non-exposed	20	Jania rubens	4.33383e+14	9.107919e+15	0.0475831
409	B	2015.07.01	morning	non-exposed	20	Sponge	9.742616e+14	9.107919e+15	0.106968627
409	B	2015.07.02	early morning	non-exposed	20	Caulerpa racemosa	1.628328e+14	5.213239e+15	0.0312344891
409	B	2015.07.02	early morning	non-exposed	20	Dictyota linearis	4.428092e+14	5.213239e+15	0.0849393746
409	B	2015.07.02	early morning	non-exposed	20	Halopteris ficiliana	2.849778e+14	5.213239e+15	0.0546642558
409	B	2015.07.02	early morning	non-exposed	20	Jania rubens	4.529008e+14	5.213239e+15	0.086875133
409	B	2015.07.02	early morning	non-exposed	20	rock	1.310721e+14	5.213239e+15	0.0251421683
409	B	2015.07.02	early morning	non-exposed	20	Sponge	5.23283e+14	5.213239e+15	0.1003758066
409	F	2015.06.30	afternoon	non-exposed	20	Halopteris ficiliana	6.234188e+14	1.410972e+16	0.0441836521
409	F	2015.06.30	midday	non-exposed	20	Halopteris ficiliana	6.194043e+14	1.410972e+16	0.0438991354
409	F	2015.06.30	midday	non-exposed	20	Sponge	1.886988e+14	1.410972e+16	0.0133736792
409	F	2015.06.30	midday	non-exposed	20	Udotea petiolata	1.256678e+14	1.410972e+16	0.0089064711
410	A	2015.07.01	morning	non-exposed	20	Chaetomorpha linum	2.170282e+14	8.352021e+15	0.0259851073
410	A	2015.07.01	morning	non-exposed	20	Dictyota linearis	3.585918e+14	8.352021e+15	0.042934735
410	A	2015.07.01	morning	non-exposed	20	Halopteris ficiliana	3.734691e+14	8.352021e+15	0.0447160169
410	A	2015.07.01	morning	non-exposed	20	rock	1.103067e+14	8.352021e+15	0.0132071835
410	A	2015.07.02	early morning	non-exposed	20	Dictyota linearis	2.622381e+14	5.640554e+15	0.0464915499
410	A	2015.07.02	early morning	non-exposed	20	Halopteris ficiliana	3.516141e+14	5.640554e+15	0.0623368048
410	B	2015.07.01	morning	non-exposed	20	Halopteris ficiliana	4.530714e+14	9.240635e+15	0.0490303315
410	B	2015.07.01	morning	non-exposed	20	Jania rubens	4.369171e+14	9.240635e+15	0.0472821569
410	B	2015.07.01	morning	non-exposed	20	Sponge	9.768535e+14	9.240635e+15	0.1057128152
410	B	2015.07.02	early morning	non-exposed	20	Caulerpa racemosa	1.651966e+14	5.34961e+15	0.0308801204
410	B	2015.07.02	early morning	non-exposed	20	Dictyota linearis	4.47819e+14	5.34961e+15	0.0837105929
410	B	2015.07.02	early morning	non-exposed	20	Halopteris ficiliana	2.884154e+14	5.34961e+15	0.0539133557
410	B	2015.07.02	early morning	non-exposed	20	Jania rubens	4.586112e+14	5.34961e+15	0.0857279628
410	B	2015.07.02	early morning	non-exposed	20	rock	1.326519e+14	5.34961e+15	0.0247965534
410	B	2015.07.02	early morning	non-exposed	20	Sponge	5.279735e+14	5.34961e+15	0.0986938385
410	F	2015.06.30	afternoon	non-exposed	20	Halopteris ficiliana	6.318671e+14	1.436928e+16	0.0439734712
410	F	2015.06.30	midday	non-exposed	20	Halopteris ficiliana	6.268223e+14	1.436928e+16	0.043622384
410	F	2015.06.30	midday	non-exposed	20	Sponge	1.899685e+14	1.436928e+16	0.0132204627
410	F	2015.06.30	midday	non-exposed	20	Udotea petiolata	1.268424e+14	1.436928e+16	0.0088273334
411	A	2015.07.01	morning	non-exposed	20	Chaetomorpha linum	2.196243e+14	8.453759e+15	0.0259794784
411	A	2015.07.01	morning	non-exposed	20	Dictyota linearis	3.631611e+14	8.453759e+15	0.0429585293
411	A	2015.07.01	morning	non-exposed	20	Halopteris ficiliana	3.779795e+14	8.453759e+15	0.0447114151
411	A	2015.07.01	morning	non-exposed	20	rock	1.111602e+14	8.453759e+15	0.0131492091
411	A	2015.07.02	early morning	non-exposed	20	Dictyota linearis	2.674e+14	5.726138e+15	0.0466981418
411	A	2015.07.02	early morning	non-exposed	20	Halopteris ficiliana	3.58077e+14	5.726138e+15	0.062533776
411	B	2015.07.01	morning	non-exposed	20	Halopteris ficiliana	4.582781e+14	9.338892e+15	0.0490720008
411	B	2015.07.01	morning	non-exposed	20	Jania rubens	4.423857e+14	9.338892e+15	0.0473702543
411	B	2015.07.01	morning	non-exposed	20	Sponge	9.82501e+14	9.338892e+15	0.1052053098
411	B	2015.07.02	early morning	non-exposed	20	Caulerpa racemosa	1.679692e+14	5.463319e+15	0.0307449061
411	B	2015.07.02	early morning	non-exposed	20	Dictyota linearis	4.563729e+14	5.463319e+15	0.0835340037
411	B	2015.07.02	early morning	non-exposed	20	Halopteris ficiliana	2.93619e+14	5.463319e+15	0.0537437153
411	B	2015.07.02	early morning	non-exposed	20	Jania rubens	4.658784e+14	5.463319e+15	0.085273882
411	B	2015.07.02	early morning	non-exposed	20	rock	1.350288e+14	5.463319e+15	0.0247155332
411	B	2015.07.02	early morning	non-exposed	20	Sponge	5.357059e+14	5.463319e+15	0.098055041
411	F	2015.06.30	afternoon	non-exposed	20	Halopteris ficiliana	6.426303e+14	1.463848e+16	0.0439000543
411	F	2015.06.30	midday	non-exposed	20	Halopteris ficiliana	6.361824e+14	1.463848e+16	0.0434595822
411	F	2015.06.30	midday	non-exposed	20	Sponge	1.920643e+14	1.463848e+16	0.0131205043
411	F	2015.06.30	midday	non-exposed	20	Udotea petiolata	1.286388e+14	1.463848e+16	0.0087877142
412	A	2015.07.01	morning	non-exposed	20	Chaetomorpha linum	2.205155e+14	8.648242e+15	0.0254983073
412	A	2015.07.01	morning	non-exposed	20	Dictyota linearis	3.653599e+14	8.648242e+15	0.0422467179
412	A	2015.07.01	morning	non-exposed	20	Halopteris ficiliana	3.802009e+14	8.648242e+15	0.0439627886
412	A	2015.07.01	morning	non-exposed	20	rock	1.112468e+14	8.648242e+15	0.0128635125
412	A	2015.07.02	early morning	non-exposed	20	Dictyota linearis	2.707202e+14	5.901456e+15	0.0458734653
412	A	2015.07.02	early morning	non-exposed	20	Halopteris ficiliana	3.621227e+14	5.901456e+15	0.061361583
412	B	2015.07.01	morning	non-exposed	20	Halopteris ficiliana	4.603684e+14	9.564766e+15	0.0481316958
412	B	2015.07.01	morning	non-exposed	20	Jania rubens	4.450157e+14	9.564766e+15	0.0465265594
412	B	2015.07.01	morning	non-exposed	20	Sponge	9.820764e+14	9.564766e+15	0.1026764717
412	B	2015.07.02	early morning	non-exposed	20	Caulerpa racemosa	1.699157e+14	5.661596e+15	0.0300119821
412	B	2015.07.02	early morning	non-exposed	20	Dictyota linearis	4.607255e+14	5.661596e+15	0.0813773097
412	B	2015.07.02	early morning	non-exposed	20	Halopteris ficiliana	2.973721e+14	5.661596e+15	0.0525244372
412	B	2015.07.02	early morning	non-exposed	20	Jania rubens	4.710796e+14	5.661596e+15	0.083206155
412	B	2015.07.02	early morning	non-exposed	20	rock	1.368609e+14	5.661596e+15	0.0241735511
412	B	2015.07.02	early morning	non-exposed	20	Sponge	5.391316e+14	5.661596e+15	0.0952260831
412	F	2015.06.30	afternoon	non-exposed	20	Halopteris ficiliana	6.489217e+14	1.506498e+16	0.0430748448
412	F	2015.06.30	midday	non-exposed	20	Halopteris ficiliana	6.410489e+14	1.506498e+16	0.0425522586
412	F	2015.06.30	midday	non-exposed	20	Sponge	1.929496e+14	1.506498e+16	0.0128078242
412	F	2015.06.30	midday	non-exposed	20	Udotea petiolata	1.294487e+14	1.506498e+16	0.0085926909
413	A	2015.07.01	morning	non-exposed	20	Chaetomorpha linum	2.242141e+14	8.794923e+15	0.0254935866
413	A	2015.07.01	morning	non-exposed	20	Dictyota linearis	3.716077e+14	8.794923e+15	0.0422525302
413	A	2015.07.01	morning	non-exposed	20	Halopteris ficiliana	3.863397e+14	8.794923e+15	0.0439275856
413	A	2015.07.01	morning	non-exposed	20	rock	1.124748e+14	8.794923e+15	0.012788602
413	A	2015.07.02	early morning	non-exposed	20	Dictyota linearis	2.763853e+14	6.030406e+15	0.0458319591
413	A	2015.07.02	early morning	non-exposed	20	Halopteris ficiliana	3.702155e+14	6.030406e+15	0.0613914612
413	B	2015.07.01	morning	non-exposed	20	Halopteris ficiliana	4.676529e+14	9.729178e+15	0.0480670542
413	B	2015.07.01	morning	non-exposed	20	Jania rubens	4.517055e+14	9.729178e+15	0.0464279162
413	B	2015.07.01	morning	non-exposed	20	Sponge	9.915886e+14	9.729178e+15	0.1019190548
413	B	2015.07.02	early morning	non-exposed	20	Caulerpa racemosa	1.733638e+14	5.813302e+15	0.0298219111
413	B	2015.07.02	early morning	non-exposed	20	Dictyota linearis	4.699836e+14	5.813302e+15	0.0808462294
413	B	2015.07.02	early morning	non-exposed	20	Halopteris ficiliana	3.0389e+14	5.813302e+15	0.0522749324
413	B	2015.07.02	early morning	non-exposed	20	Jania rubens	4.799437e+14	5.813302e+15	0.0825595677
413	B	2015.07.02	early morning	non-exposed	20	rock	1.397206e+14	5.813302e+15	0.0240346352
413	B	2015.07.02	early morning	non-exposed	20	Sponge	5.480583e+14	5.813302e+15	0.0942765905
413	F	2015.06.30	afternoon	non-exposed	20	Halopteris ficiliana	6.636425e+14	1.537576e+16	0.0431615974
413	F	2015.06.30	midday	non-exposed	20	Halopteris ficiliana	6.53461e+14	1.537576e+16	0.0424994195
413	F	2015.06.30	midday	non-exposed	20	Sponge	1.958687e+14	1.537576e+16	0.0127387973
413	F	2015.06.30	midday	non-exposed	20	Udotea petiolata	1.316097e+14	1.537576e+16	0.0085595542
414	A	2015.07.01	morning	non-exposed	20	Chaetomorpha linum	2.276097e+14	8.946364e+15	0.0254415829
414	A	2015.07.01	morning	non-exposed	20	Dictyota linearis	3.7837e+14	8.946364e+15	0.0422931603
414	A	2015.07.01	morning	non-exposed	20	Halopteris ficiliana	3.929181e+14	8.946364e+15	0.0439193068
414	A	2015.07.01	morning	non-exposed	20	rock	1.141632e+14	8.946364e+15	0.0127608443
414	A	2015.07.02	early morning	non-exposed	20	Dictyota linearis	2.83031e+14	6.151941e+15	0.0460067754
414	A	2015.07.02	early morning	non-exposed	20	Halopteris ficiliana	3.7888e+14	6.151941e+15	0.0615870662
414	B	2015.07.01	morning	non-exposed	20	Halopteris ficiliana	4.752652e+14	9.885898e+15	0.048075061
414	B	2015.07.01	morning	non-exposed	20	Jania rubens	4.595909e+14	9.885898e+15	0.0464895429
414	B	2015.07.01	morning	non-exposed	20	Sponge	1.00045e+15	9.885898e+15	0.1011997535
414	B	2015.07.02	early morning	non-exposed	20	Caulerpa racemosa	1.773865e+14	5.971528e+15	0.0297053705
414	B	2015.07.02	early morning	non-exposed	20	Dictyota linearis	4.801589e+14	5.971528e+15	0.0804080408
414	B	2015.07.02	early morning	non-exposed	20	Halopteris ficiliana	3.106915e+14	5.971528e+15	0.0520288029
414	B	2015.07.02	early morning	non-exposed	20	Jania rubens	4.899771e+14	5.971528e+15	0.0820522052
414	B	2015.07.02	early morning	non-exposed	20	rock	1.429942e+14	5.971528e+15	0.0239459946
414	B	2015.07.02	early morning	non-exposed	20	Sponge	5.57916e+14	5.971528e+15	0.0934293429
414	F	2015.06.30	afternoon	non-exposed	20	Halopteris ficiliana	6.783033e+14	1.570836e+16	0.0431810302
414	F	2015.06.30	midday	non-exposed	20	Halopteris ficiliana	6.670984e+14	1.570836e+16	0.0424677221
414	F	2015.06.30	midday	non-exposed	20	Sponge	1.990079e+14	1.570836e+16	0.0126689174
414	F	2015.06.30	midday	non-exposed	20	Udotea petiolata	1.338712e+14	1.570836e+16	0.0085222866
415	A	2015.07.01	morning	non-exposed	20	Chaetomorpha linum	2.303226e+14	9.019355e+15	0.0255364807
415	A	2015.07.01	morning	non-exposed	20	Dictyota linearis	3.833453e+14	9.019355e+15	0.0425025168
415	A	2015.07.01	morning	non-exposed	20	Halopteris ficiliana	3.973477e+14	9.019355e+15	0.0440549992
415	A	2015.07.01	morning	non-exposed	20	rock	1.147455e+14	9.019355e+15	0.0127221427
415	A	2015.07.02	early morning	non-exposed	20	Dictyota linearis	2.886165e+14	6.248295e+15	0.0461912395
415	A	2015.07.02	early morning	non-exposed	20	Halopteris ficiliana	3.856906e+14	6.248295e+15	0.0617273297
415	B	2015.07.01	morning	non-exposed	20	Halopteris ficiliana	4.810446e+14	9.973119e+15	0.0482341163
415	B	2015.07.01	morning	non-exposed	20	Jania rubens	4.656273e+14	9.973119e+15	0.04668823
415	B	2015.07.01	morning	non-exposed	20	Sponge	1.004731e+15	9.973119e+15	0.1007439353
415	B	2015.07.02	early morning	non-exposed	20	Caulerpa racemosa	1.810108e+14	6.105018e+15	0.0296495039
415	B	2015.07.02	early morning	non-exposed	20	Dictyota linearis	4.885305e+14	6.105018e+15	0.0800211354
415	B	2015.07.02	early morning	non-exposed	20	Halopteris ficiliana	3.166129e+14	6.105018e+15	0.0518610932
415	B	2015.07.02	early morning	non-exposed	20	Jania rubens	4.992832e+14	6.105018e+15	0.0817824224
415	B	2015.07.02	early morning	non-exposed	20	rock	1.456703e+14	6.105018e+15	0.0238607409
415	B	2015.07.02	early morning	non-exposed	20	Sponge	5.667384e+14	6.105018e+15	0.0928315623
415	F	2015.06.30	afternoon	non-exposed	20	Halopteris ficiliana	6.907671e+14	1.59448e+16	0.0433223936
415	F	2015.06.30	midday	non-exposed	20	Halopteris ficiliana	6.773835e+14	1.59448e+16	0.0424830284
415	F	2015.06.30	midday	non-exposed	20	Sponge	2.014337e+14	1.59448e+16	0.012633188
415	F	2015.06.30	midday	non-exposed	20	Udotea petiolata	1.35957e+14	1.59448e+16	0.0085267275
416	A	2015.07.01	morning	non-exposed	20	Chaetomorpha linum	2.351793e+14	9.294716e+15	0.0253024703
416	A	2015.07.01	morning	non-exposed	20	Dictyota linearis	3.917847e+14	9.294716e+15	0.0421513324
416	A	2015.07.01	morning	non-exposed	20	Halopteris ficiliana	4.062363e+14	9.294716e+15	0.0437061531
416	A	2015.07.01	morning	non-exposed	20	rock	1.169099e+14	9.294716e+15	0.0125780976
416	A	2015.07.02	early morning	non-exposed	20	Dictyota linearis	2.966354e+14	6.461232e+15	0.045910043
416	A	2015.07.02	early morning	non-exposed	20	Halopteris ficiliana	3.964637e+14	6.461232e+15	0.0613603876
416	B	2015.07.01	morning	non-exposed	20	Halopteris ficiliana	4.906697e+14	1.027752e+16	0.0477420198
416	B	2015.07.01	morning	non-exposed	20	Jania rubens	4.750231e+14	1.027752e+16	0.0462196109
416	B	2015.07.01	morning	non-exposed	20	Sponge	1.017375e+15	1.027752e+16	0.0989902544
416	B	2015.07.02	early morning	non-exposed	20	Caulerpa racemosa	1.859811e+14	6.34702e+15	0.0293021136
416	B	2015.07.02	early morning	non-exposed	20	Dictyota linearis	5.02251e+14	6.34702e+15	0.0791317723
416	B	2015.07.02	early morning	non-exposed	20	Halopteris ficiliana	3.25476e+14	6.34702e+15	0.0512801231
416	B	2015.07.02	early morning	non-exposed	20	Jania rubens	5.122309e+14	6.34702e+15	0.0807041531
416	B	2015.07.02	early morning	non-exposed	20	rock	1.499087e+14	6.34702e+15	0.0236187546
416	B	2015.07.02	early morning	non-exposed	20	Sponge	5.777513e+14	6.34702e+15	0.0910271748
416	F	2015.06.30	afternoon	non-exposed	20	Halopteris ficiliana	7.087633e+14	1.650883e+16	0.0429323638
416	F	2015.06.30	midday	non-exposed	20	Halopteris ficiliana	6.931533e+14	1.650883e+16	0.0419868144
416	F	2015.06.30	midday	non-exposed	20	Sponge	2.05049e+14	1.650883e+16	0.0124205654
416	F	2015.06.30	midday	non-exposed	20	Udotea petiolata	1.385403e+14	1.650883e+16	0.0083918872
417	A	2015.07.01	morning	non-exposed	20	Chaetomorpha linum	2.405636e+14	9.566183e+15	0.025147288
417	A	2015.07.01	morning	non-exposed	20	Dictyota linearis	4.013635e+14	9.566183e+15	0.0419564914
417	A	2015.07.01	morning	non-exposed	20	Halopteris ficiliana	4.159442e+14	9.566183e+15	0.0434806847
417	A	2015.07.01	morning	non-exposed	20	rock	1.191764e+14	9.566183e+15	0.0124580942
417	A	2015.07.02	early morning	non-exposed	20	Dictyota linearis	3.055283e+14	6.676636e+15	0.0457608174
417	A	2015.07.02	early morning	non-exposed	20	Halopteris ficiliana	4.079787e+14	6.676636e+15	0.0611054317
417	B	2015.07.01	morning	non-exposed	20	Halopteris ficiliana	5.021437e+14	1.056793e+16	0.0475158271
417	B	2015.07.01	morning	non-exposed	20	Jania rubens	4.861449e+14	1.056793e+16	0.0460019268
417	B	2015.07.01	morning	non-exposed	20	Sponge	1.032576e+15	1.056793e+16	0.0977085054
417	B	2015.07.02	early morning	non-exposed	20	Caulerpa racemosa	1.912655e+14	6.593682e+15	0.0290073894
417	B	2015.07.02	early morning	non-exposed	20	Dictyota linearis	5.160699e+14	6.593682e+15	0.0782673431
417	B	2015.07.02	early morning	non-exposed	20	Halopteris ficiliana	3.3536e+14	6.593682e+15	0.0508608139
417	B	2015.07.02	early morning	non-exposed	20	Jania rubens	5.265782e+14	6.593682e+15	0.0798610345
417	B	2015.07.02	early morning	non-exposed	20	rock	1.542792e+14	6.593682e+15	0.0233980368
417	B	2015.07.02	early morning	non-exposed	20	Sponge	5.905734e+14	6.593682e+15	0.0895665601
417	F	2015.06.30	afternoon	non-exposed	20	Halopteris ficiliana	7.28512e+14	1.710634e+16	0.042587255
417	F	2015.06.30	midday	non-exposed	20	Halopteris ficiliana	7.113279e+14	1.710634e+16	0.0415827063
417	F	2015.06.30	midday	non-exposed	20	Sponge	2.095744e+14	1.710634e+16	0.0122512718
417	F	2015.06.30	midday	non-exposed	20	Udotea petiolata	1.417129e+14	1.710634e+16	0.0082842325
418	A	2015.07.01	morning	non-exposed	20	Chaetomorpha linum	2.422077e+14	9.685032e+15	0.0250084564
418	A	2015.07.01	morning	non-exposed	20	Dictyota linearis	4.04638e+14	9.685032e+15	0.0417797322
418	A	2015.07.01	morning	non-exposed	20	Halopteris ficiliana	4.192103e+14	9.685032e+15	0.0432843487
418	A	2015.07.01	morning	non-exposed	20	rock	1.195678e+14	9.685032e+15	0.0123456233
418	A	2015.07.02	early morning	non-exposed	20	Dictyota linearis	3.103564e+14	6.786465e+15	0.0457316727
418	A	2015.07.02	early morning	non-exposed	20	Halopteris ficiliana	4.133863e+14	6.786465e+15	0.0609133452
418	B	2015.07.01	morning	non-exposed	20	Halopteris ficiliana	5.055484e+14	1.068677e+16	0.0473060098
418	B	2015.07.01	morning	non-exposed	20	Jania rubens	4.895115e+14	1.068677e+16	0.0458053748
418	B	2015.07.01	morning	non-exposed	20	Sponge	1.028455e+15	1.068677e+16	0.0962362478
418	B	2015.07.02	early morning	non-exposed	20	Caulerpa racemosa	1.93424e+14	6.743523e+15	0.0286829321
418	B	2015.07.02	early morning	non-exposed	20	Dictyota linearis	5.230361e+14	6.743523e+15	0.0775612652
418	B	2015.07.02	early morning	non-exposed	20	Halopteris ficiliana	3.40161e+14	6.743523e+15	0.0504426212
418	B	2015.07.02	early morning	non-exposed	20	Jania rubens	5.34211e+14	6.743523e+15	0.0792183958
418	B	2015.07.02	early morning	non-exposed	20	rock	1.564049e+14	6.743523e+15	0.0231933499
418	B	2015.07.02	early morning	non-exposed	20	Sponge	5.94854e+14	6.743523e+15	0.0882111627
418	F	2015.06.30	afternoon	non-exposed	20	Halopteris ficiliana	7.378781e+14	1.738261e+16	0.0424492189
418	F	2015.06.30	midday	non-exposed	20	Halopteris ficiliana	7.194887e+14	1.738261e+16	0.0413912971
418	F	2015.06.30	midday	non-exposed	20	Sponge	2.107384e+14	1.738261e+16	0.0121235219
418	F	2015.06.30	midday	non-exposed	20	Udotea petiolata	1.427984e+14	1.738261e+16	0.0082150186
419	A	2015.07.01	morning	non-exposed	20	Chaetomorpha linum	2.465835e+14	9.817582e+15	0.0251165219
419	A	2015.07.01	morning	non-exposed	20	Dictyota linearis	4.124124e+14	9.817582e+15	0.042007532
419	A	2015.07.01	morning	non-exposed	20	Halopteris ficiliana	4.268355e+14	9.817582e+15	0.0434766397
419	A	2015.07.01	morning	non-exposed	20	rock	1.217103e+14	9.817582e+15	0.0123971811
419	A	2015.07.02	early morning	non-exposed	20	Dictyota linearis	3.180913e+14	6.915519e+15	0.0459967302
419	A	2015.07.02	early morning	non-exposed	20	Halopteris ficiliana	4.235921e+14	6.915519e+15	0.0612523953
419	B	2015.07.01	morning	non-exposed	20	Halopteris ficiliana	5.145454e+14	1.082903e+16	0.047515381
419	B	2015.07.01	morning	non-exposed	20	Jania rubens	4.986214e+14	1.082903e+16	0.0460448922
419	B	2015.07.01	morning	non-exposed	20	Sponge	1.037584e+15	1.082903e+16	0.0958150226
419	B	2015.07.02	early morning	non-exposed	20	Caulerpa racemosa	1.982039e+14	6.904045e+15	0.0287083775
419	B	2015.07.02	early morning	non-exposed	20	Dictyota linearis	5.348622e+14	6.904045e+15	0.0774708378
419	B	2015.07.02	early morning	non-exposed	20	Halopteris ficiliana	3.490002e+14	6.904045e+15	0.050550106
419	B	2015.07.02	early morning	non-exposed	20	Jania rubens	5.458808e+14	6.904045e+15	0.0790668081
419	B	2015.07.02	early morning	non-exposed	20	rock	1.608284e+14	6.904045e+15	0.0232948038
419	B	2015.07.02	early morning	non-exposed	20	Sponge	6.04891e+14	6.904045e+15	0.0876139979
419	F	2015.06.30	afternoon	non-exposed	20	Halopteris ficiliana	7.556232e+14	1.766425e+16	0.0427769719
419	F	2015.06.30	midday	non-exposed	20	Halopteris ficiliana	7.351747e+14	1.766425e+16	0.0416193476
419	F	2015.06.30	midday	non-exposed	20	Sponge	2.142499e+14	1.766425e+16	0.0121290118
419	F	2015.06.30	midday	non-exposed	20	Udotea petiolata	1.453803e+14	1.766425e+16	0.0082301985
420	A	2015.07.01	morning	non-exposed	20	Chaetomorpha linum	2.499108e+14	9.980265e+15	0.0250404948
420	A	2015.07.01	morning	non-exposed	20	Dictyota linearis	4.185877e+14	9.980265e+15	0.0419415403
420	A	2015.07.01	morning	non-exposed	20	Halopteris ficiliana	4.331003e+14	9.980265e+15	0.0433956707
420	A	2015.07.01	morning	non-exposed	20	rock	1.229273e+14	9.980265e+15	0.0123170373
420	A	2015.07.02	early morning	non-exposed	20	Dictyota linearis	3.247811e+14	7.062134e+15	0.0459890926
420	A	2015.07.02	early morning	non-exposed	20	Halopteris ficiliana	4.322283e+14	7.062134e+15	0.0612036414
420	B	2015.07.01	morning	non-exposed	20	Halopteris ficiliana	5.212992e+14	1.100129e+16	0.0473852701
420	B	2015.07.01	morning	non-exposed	20	Jania rubens	5.055164e+14	1.100129e+16	0.0459506395
420	B	2015.07.01	morning	non-exposed	20	Sponge	1.041013e+15	1.100129e+16	0.0946264569
420	B	2015.07.02	early morning	non-exposed	20	Caulerpa racemosa	2.024197e+14	7.088766e+15	0.0285549912
420	B	2015.07.02	early morning	non-exposed	20	Dictyota linearis	5.454169e+14	7.088766e+15	0.0769410179
420	B	2015.07.02	early morning	non-exposed	20	Halopteris ficiliana	3.558859e+14	7.088766e+15	0.0502042086
420	B	2015.07.02	early morning	non-exposed	20	Jania rubens	5.569167e+14	7.088766e+15	0.0785632839
420	B	2015.07.02	early morning	non-exposed	20	rock	1.636287e+14	7.088766e+15	0.0230828237
420	B	2015.07.02	early morning	non-exposed	20	Sponge	6.121014e+14	7.088766e+15	0.0863480875
420	F	2015.06.30	afternoon	non-exposed	20	Halopteris ficiliana	7.685326e+14	1.804634e+16	0.0425866281
420	F	2015.06.30	midday	non-exposed	20	Halopteris ficiliana	7.468482e+14	1.804634e+16	0.041385032
420	F	2015.06.30	midday	non-exposed	20	Sponge	2.166187e+14	1.804634e+16	0.0120034746
420	F	2015.06.30	midday	non-exposed	20	Udotea petiolata	1.47235e+14	1.804634e+16	0.0081587198
421	A	2015.07.01	morning	non-exposed	20	Chaetomorpha linum	2.523747e+14	1.011007e+16	0.0249627124
421	A	2015.07.01	morning	non-exposed	20	Dictyota linearis	4.24192e+14	1.011007e+16	0.041957389
421	A	2015.07.01	morning	non-exposed	20	Halopteris ficiliana	4.377878e+14	1.011007e+16	0.0433021694
421	A	2015.07.01	morning	non-exposed	20	rock	1.238262e+14	1.011007e+16	0.0122478082
421	A	2015.07.02	early morning	non-exposed	20	Dictyota linearis	3.307131e+14	7.190109e+15	0.0459955571
421	A	2015.07.02	early morning	non-exposed	20	Halopteris ficiliana	4.395397e+14	7.190109e+15	0.0611311577
421	B	2015.07.01	morning	non-exposed	20	Halopteris ficiliana	5.271108e+14	1.115274e+16	0.0472628941
421	B	2015.07.01	morning	non-exposed	20	Jania rubens	5.111121e+14	1.115274e+16	0.0458283868
421	B	2015.07.01	morning	non-exposed	20	Sponge	1.04179e+15	1.115274e+16	0.0934111595
421	B	2015.07.02	early morning	non-exposed	20	Caulerpa racemosa	2.061072e+14	7.256048e+15	0.0284048862
421	B	2015.07.02	early morning	non-exposed	20	Dictyota linearis	5.543269e+14	7.256048e+15	0.0763951543
421	B	2015.07.02	early morning	non-exposed	20	Halopteris ficiliana	3.622011e+14	7.256048e+15	0.0499171271
421	B	2015.07.02	early morning	non-exposed	20	Jania rubens	5.657283e+14	7.256048e+15	0.0779664453
421	B	2015.07.02	early morning	non-exposed	20	rock	1.671219e+14	7.256048e+15	0.0230320847
421	B	2015.07.02	early morning	non-exposed	20	Sponge	6.171448e+14	7.256048e+15	0.0850524608
421	F	2015.06.30	afternoon	non-exposed	20	Halopteris ficiliana	7.819128e+14	1.838488e+16	0.0425302072
421	F	2015.06.30	midday	non-exposed	20	Halopteris ficiliana	7.56646e+14	1.838488e+16	0.0411558774
421	F	2015.06.30	midday	non-exposed	20	Sponge	2.184943e+14	1.838488e+16	0.0118844523
421	F	2015.06.30	midday	non-exposed	20	Udotea petiolata	1.486223e+14	1.838488e+16	0.0080839401
422	A	2015.07.01	morning	non-exposed	20	Chaetomorpha linum	2.547931e+14	1.024829e+16	0.024862018
422	A	2015.07.01	morning	non-exposed	20	Dictyota linearis	4.285616e+14	1.024829e+16	0.0418178757
422	A	2015.07.01	morning	non-exposed	20	Halopteris ficiliana	4.424252e+14	1.024829e+16	0.0431706408
422	A	2015.07.01	morning	non-exposed	20	rock	1.247496e+14	1.024829e+16	0.012172721
422	A	2015.07.02	early morning	non-exposed	20	Dictyota linearis	3.366187e+14	7.320227e+15	0.0459847404
422	A	2015.07.02	early morning	non-exposed	20	Halopteris ficiliana	4.471992e+14	7.320227e+15	0.0610908858
422	B	2015.07.01	morning	non-exposed	20	Halopteris ficiliana	5.320636e+14	1.12923e+16	0.0471173678
422	B	2015.07.01	morning	non-exposed	20	Jania rubens	5.166104e+14	1.12923e+16	0.0457488951
422	B	2015.07.01	morning	non-exposed	20	Sponge	1.039136e+15	1.12923e+16	0.0920216075
422	B	2015.07.02	early morning	non-exposed	20	Caulerpa racemosa	2.09513e+14	7.434917e+15	0.0281796032
422	B	2015.07.02	early morning	non-exposed	20	Dictyota linearis	5.632289e+14	7.434917e+15	0.0757545622
422	B	2015.07.02	early morning	non-exposed	20	Halopteris ficiliana	3.688807e+14	7.434917e+15	0.0496146388
422	B	2015.07.02	early morning	non-exposed	20	Jania rubens	5.756136e+14	7.434917e+15	0.0774203172
422	B	2015.07.02	early morning	non-exposed	20	rock	1.698005e+14	7.434917e+15	0.0228382477
422	B	2015.07.02	early morning	non-exposed	20	Sponge	6.224908e+14	7.434917e+15	0.0837253244
422	F	2015.06.30	afternoon	non-exposed	20	Halopteris ficiliana	7.941028e+14	1.871169e+16	0.0424388509
422	F	2015.06.30	midday	non-exposed	20	Halopteris ficiliana	7.665791e+14	1.871169e+16	0.040967914
422	F	2015.06.30	midday	non-exposed	20	Sponge	2.198398e+14	1.871169e+16	0.0117487915
422	F	2015.06.30	midday	non-exposed	20	Udotea petiolata	1.50251e+14	1.871169e+16	0.0080297941
423	A	2015.07.01	morning	non-exposed	20	Chaetomorpha linum	2.600833e+14	1.042383e+16	0.024950849
423	A	2015.07.01	morning	non-exposed	20	Dictyota linearis	4.376952e+14	1.042383e+16	0.0419898719
423	A	2015.07.01	morning	non-exposed	20	Halopteris ficiliana	4.518296e+14	1.042383e+16	0.0433458445
423	A	2015.07.01	morning	non-exposed	20	rock	1.267403e+14	1.042383e+16	0.0121587131
423	A	2015.07.02	early morning	non-exposed	20	Dictyota linearis	3.459084e+14	7.487686e+15	0.0461969671
423	A	2015.07.02	early morning	non-exposed	20	Halopteris ficiliana	4.592061e+14	7.487686e+15	0.0613281741
423	B	2015.07.01	morning	non-exposed	20	Halopteris ficiliana	5.423211e+14	1.148913e+16	0.0472029948
423	B	2015.07.01	morning	non-exposed	20	Jania rubens	5.265384e+14	1.148913e+16	0.0458292794
423	B	2015.07.01	morning	non-exposed	20	Sponge	1.048382e+15	1.148913e+16	0.0912499189
423	B	2015.07.02	early morning	non-exposed	20	Caulerpa racemosa	2.148482e+14	7.657182e+15	0.0280583942
423	B	2015.07.02	early morning	non-exposed	20	Dictyota linearis	5.780334e+14	7.657182e+15	0.0754890511
423	B	2015.07.02	early morning	non-exposed	20	Halopteris ficiliana	3.787529e+14	7.657182e+15	0.049463747
423	B	2015.07.02	early morning	non-exposed	20	Jania rubens	5.905904e+14	7.657182e+15	0.0771289538
423	B	2015.07.02	early morning	non-exposed	20	rock	1.748967e+14	7.657182e+15	0.0228408759
423	B	2015.07.02	early morning	non-exposed	20	Sponge	6.341115e+14	7.657182e+15	0.0828126521
423	F	2015.06.30	afternoon	non-exposed	20	Halopteris ficiliana	8.135988e+14	1.913364e+16	0.0425219085
423	F	2015.06.30	midday	non-exposed	20	Halopteris ficiliana	7.840134e+14	1.913364e+16	0.0409756573
423	F	2015.06.30	midday	non-exposed	20	Sponge	2.238704e+14	1.913364e+16	0.011700357
423	F	2015.06.30	midday	non-exposed	20	Udotea petiolata	1.530393e+14	1.913364e+16	0.0079984421
424	A	2015.07.01	morning	non-exposed	20	Chaetomorpha linum	2.631986e+14	1.051076e+16	0.0250408816
424	A	2015.07.01	morning	non-exposed	20	Dictyota linearis	4.439702e+14	1.051076e+16	0.0422396018
424	A	2015.07.01	morning	non-exposed	20	Halopteris ficiliana	4.582436e+14	1.051076e+16	0.0435975827
424	A	2015.07.01	morning	non-exposed	20	rock	1.283635e+14	1.051076e+16	0.0122125844
424	A	2015.07.02	early morning	non-exposed	20	Dictyota linearis	3.525506e+14	7.585776e+15	0.0464752228
424	A	2015.07.02	early morning	non-exposed	20	Halopteris ficiliana	4.676222e+14	7.585776e+15	0.0616446068
424	B	2015.07.01	morning	non-exposed	20	Halopteris ficiliana	5.48987e+14	1.159359e+16	0.0473526216
424	B	2015.07.01	morning	non-exposed	20	Jania rubens	5.333845e+14	1.159359e+16	0.0460068325
424	B	2015.07.01	morning	non-exposed	20	Sponge	1.051524e+15	1.159359e+16	0.0906987237
424	B	2015.07.02	early morning	non-exposed	20	Caulerpa racemosa	2.187493e+14	7.789842e+15	0.0280813507
424	B	2015.07.02	early morning	non-exposed	20	Dictyota linearis	5.881989e+14	7.789842e+15	0.0755084421
424	B	2015.07.02	early morning	non-exposed	20	Halopteris ficiliana	3.86303e+14	7.789842e+15	0.0495906082
424	B	2015.07.02	early morning	non-exposed	20	Jania rubens	5.998567e+14	7.789842e+15	0.0770049885
424	B	2015.07.02	early morning	non-exposed	20	rock	1.783354e+14	7.789842e+15	0.0228933231
424	B	2015.07.02	early morning	non-exposed	20	Sponge	6.411823e+14	7.789842e+15	0.0823100537
424	F	2015.06.30	afternoon	non-exposed	20	Halopteris ficiliana	8.270355e+14	1.938194e+16	0.0426704195
424	F	2015.06.30	midday	non-exposed	20	Halopteris ficiliana	7.967513e+14	1.938194e+16	0.0411079195
424	F	2015.06.30	midday	non-exposed	20	Sponge	2.261251e+14	1.938194e+16	0.0116667952
424	F	2015.06.30	midday	non-exposed	20	Udotea petiolata	1.546759e+14	1.938194e+16	0.0079804133
425	A	2015.07.01	morning	non-exposed	20	Chaetomorpha linum	2.620784e+14	1.059255e+16	0.0247417592
425	A	2015.07.01	morning	non-exposed	20	Dictyota linearis	4.4215e+14	1.059255e+16	0.0417415829
425	A	2015.07.01	morning	non-exposed	20	Halopteris ficiliana	4.553448e+14	1.059255e+16	0.0429872495
425	A	2015.07.01	morning	non-exposed	20	rock	1.27036e+14	1.059255e+16	0.0119929491
425	A	2015.07.02	early morning	non-exposed	20	Dictyota linearis	3.534461e+14	7.670875e+15	0.046076375
425	A	2015.07.02	early morning	non-exposed	20	Halopteris ficiliana	4.679421e+14	7.670875e+15	0.0610024332
425	B	2015.07.01	morning	non-exposed	20	Halopteris ficiliana	5.459016e+14	1.166283e+16	0.0468069729
425	B	2015.07.01	morning	non-exposed	20	Jania rubens	5.3058e+14	1.166283e+16	0.0454932599
425	B	2015.07.01	morning	non-exposed	20	Sponge	1.034571e+15	1.166283e+16	0.0887067337
425	B	2015.07.02	early morning	non-exposed	20	Caulerpa racemosa	2.189165e+14	7.918368e+15	0.0276466704
425	B	2015.07.02	early morning	non-exposed	20	Dictyota linearis	5.882761e+14	7.918368e+15	0.0742925863
425	B	2015.07.02	early morning	non-exposed	20	Halopteris ficiliana	3.868215e+14	7.918368e+15	0.0488511602
425	B	2015.07.02	early morning	non-exposed	20	Jania rubens	5.998153e+14	7.918368e+15	0.0757498585
425	B	2015.07.02	early morning	non-exposed	20	rock	1.788317e+14	7.918368e+15	0.022584418
425	B	2015.07.02	early morning	non-exposed	20	Sponge	6.374578e+14	7.918368e+15	0.0805036786
425	F	2015.06.30	afternoon	non-exposed	20	Halopteris ficiliana	8.268279e+14	1.961294e+16	0.0421572734
425	F	2015.06.30	midday	non-exposed	20	Halopteris ficiliana	7.945443e+14	1.961294e+16	0.0405112338
425	F	2015.06.30	midday	non-exposed	20	Sponge	2.244932e+14	1.961294e+16	0.0114461792
425	F	2015.06.30	midday	non-exposed	20	Udotea petiolata	1.537143e+14	1.961294e+16	0.0078373953
426	A	2015.07.01	morning	non-exposed	20	Chaetomorpha linum	2.629636e+14	1.071091e+16	0.0245510038
426	A	2015.07.01	morning	non-exposed	20	Dictyota linearis	4.443195e+14	1.071091e+16	0.0414828929
426	A	2015.07.01	morning	non-exposed	20	Halopteris ficiliana	4.568668e+14	1.071091e+16	0.0426543406
426	A	2015.07.01	morning	non-exposed	20	rock	1.27385e+14	1.071091e+16	0.0118930172
426	A	2015.07.02	early morning	non-exposed	20	Dictyota linearis	3.568162e+14	7.796229e+15	0.0457677926
426	A	2015.07.02	early morning	non-exposed	20	Halopteris ficiliana	4.720848e+14	7.796229e+15	0.0605529679
426	B	2015.07.01	morning	non-exposed	20	Halopteris ficiliana	5.472316e+14	1.179519e+16	0.0463944706
426	B	2015.07.01	morning	non-exposed	20	Jania rubens	5.329567e+14	1.179519e+16	0.0451842358
426	B	2015.07.01	morning	non-exposed	20	Sponge	1.027742e+15	1.179519e+16	0.0871323294
426	B	2015.07.02	early morning	non-exposed	20	Caulerpa racemosa	2.214518e+14	8.096013e+15	0.0273531883
426	B	2015.07.02	early morning	non-exposed	20	Dictyota linearis	5.930097e+14	8.096013e+15	0.0732471291
426	B	2015.07.02	early morning	non-exposed	20	Halopteris ficiliana	3.905376e+14	8.096013e+15	0.0482382597
426	B	2015.07.02	early morning	non-exposed	20	Jania rubens	6.048389e+14	8.096013e+15	0.0747082439
426	B	2015.07.02	early morning	non-exposed	20	rock	1.802499e+14	8.096013e+15	0.0222640276
426	B	2015.07.02	early morning	non-exposed	20	Sponge	6.375677e+14	8.096013e+15	0.0787508169
426	F	2015.06.30	afternoon	non-exposed	20	Halopteris ficiliana	8.316347e+14	1.988365e+16	0.0418250589
426	F	2015.06.30	midday	non-exposed	20	Halopteris ficiliana	7.986036e+14	1.988365e+16	0.0401638409
426	F	2015.06.30	midday	non-exposed	20	Sponge	2.243795e+14	1.988365e+16	0.0112846245
426	F	2015.06.30	midday	non-exposed	20	Udotea petiolata	1.542332e+14	1.988365e+16	0.0077567855
427	A	2015.07.01	morning	non-exposed	20	Chaetomorpha linum	2.596721e+14	1.060011e+16	0.0244971007
427	A	2015.07.01	morning	non-exposed	20	Dictyota linearis	4.401474e+14	1.060011e+16	0.0415228959
427	A	2015.07.01	morning	non-exposed	20	Halopteris ficiliana	4.524152e+14	1.060011e+16	0.0426802205
427	A	2015.07.01	morning	non-exposed	20	rock	1.257459e+14	1.060011e+16	0.011862696
427	A	2015.07.02	early morning	non-exposed	20	Dictyota linearis	3.552342e+14	7.736176e+15	0.0459185771
427	A	2015.07.02	early morning	non-exposed	20	Halopteris ficiliana	4.694775e+14	7.736176e+15	0.0606859901
427	B	2015.07.01	morning	non-exposed	20	Halopteris ficiliana	5.414911e+14	1.165375e+16	0.0464649659
427	B	2015.07.01	morning	non-exposed	20	Jania rubens	5.276154e+14	1.165375e+16	0.0452742959
427	B	2015.07.01	morning	non-exposed	20	Sponge	1.008942e+15	1.165375e+16	0.0865765912
427	B	2015.07.02	early morning	non-exposed	20	Caulerpa racemosa	2.206985e+14	8.062582e+15	0.0273731765
427	B	2015.07.02	early morning	non-exposed	20	Dictyota linearis	5.899534e+14	8.062582e+15	0.0731717647
427	B	2015.07.02	early morning	non-exposed	20	Halopteris ficiliana	3.881782e+14	8.062582e+15	0.0481456471
427	B	2015.07.02	early morning	non-exposed	20	Jania rubens	6.017532e+14	8.062582e+15	0.0746352941
427	B	2015.07.02	early morning	non-exposed	20	rock	1.797671e+14	8.062582e+15	0.0222964706
427	B	2015.07.02	early morning	non-exposed	20	Sponge	6.312717e+14	8.062582e+15	0.0782964706
427	F	2015.06.30	afternoon	non-exposed	20	Halopteris ficiliana	8.259309e+14	1.972051e+16	0.0418818301
427	F	2015.06.30	midday	non-exposed	20	Halopteris ficiliana	7.930166e+14	1.972051e+16	0.0402127905
427	F	2015.06.30	midday	non-exposed	20	Sponge	2.21647e+14	1.972051e+16	0.0112394182
427	F	2015.06.30	midday	non-exposed	20	Udotea petiolata	1.525327e+14	1.972051e+16	0.0077347237
428	A	2015.07.01	morning	non-exposed	20	Chaetomorpha linum	2.612546e+14	1.068974e+16	0.0244397584
428	A	2015.07.01	morning	non-exposed	20	Dictyota linearis	4.43677e+14	1.068974e+16	0.0415049382
428	A	2015.07.01	morning	non-exposed	20	Halopteris ficiliana	4.550115e+14	1.068974e+16	0.0425652573
428	A	2015.07.01	morning	non-exposed	20	rock	1.260808e+14	1.068974e+16	0.0117945602
428	A	2015.07.02	early morning	non-exposed	20	Dictyota linearis	3.595467e+14	7.844549e+15	0.0458339537
428	A	2015.07.02	early morning	non-exposed	20	Halopteris ficiliana	4.751755e+14	7.844549e+15	0.0605739727
428	B	2015.07.01	morning	non-exposed	20	Halopteris ficiliana	5.44658e+14	1.177403e+16	0.0462592539
428	B	2015.07.01	morning	non-exposed	20	Jania rubens	5.305326e+14	1.177403e+16	0.0450595451
428	B	2015.07.01	morning	non-exposed	20	Sponge	1.00536e+15	1.177403e+16	0.0853879352
428	B	2015.07.02	early morning	non-exposed	20	Caulerpa racemosa	2.235832e+14	8.223523e+15	0.027188255
428	B	2015.07.02	early morning	non-exposed	20	Dictyota linearis	5.951776e+14	8.223523e+15	0.0723750232
428	B	2015.07.02	early morning	non-exposed	20	Halopteris ficiliana	3.934427e+14	8.223523e+15	0.04784357
428	B	2015.07.02	early morning	non-exposed	20	Jania rubens	6.087791e+14	8.223523e+15	0.0740289909
428	B	2015.07.02	early morning	non-exposed	20	rock	1.826108e+14	8.223523e+15	0.0222059097
428	B	2015.07.02	early morning	non-exposed	20	Sponge	6.364404e+14	8.223523e+15	0.0773926779
428	F	2015.06.30	afternoon	non-exposed	20	Halopteris ficiliana	8.354456e+14	2.001016e+16	0.0417510597
428	F	2015.06.30	midday	non-exposed	20	Halopteris ficiliana	7.988363e+14	2.001016e+16	0.0399215259
428	F	2015.06.30	midday	non-exposed	20	Sponge	2.22437e+14	2.001016e+16	0.0111162027
428	F	2015.06.30	midday	non-exposed	20	Udotea petiolata	1.534594e+14	2.001016e+16	0.0076690724
429	A	2015.07.01	morning	non-exposed	20	Chaetomorpha linum	2.633336e+14	1.073422e+16	0.0245321501
429	A	2015.07.01	morning	non-exposed	20	Dictyota linearis	4.474162e+14	1.073422e+16	0.0416812777
429	A	2015.07.01	morning	non-exposed	20	Halopteris ficiliana	4.582732e+14	1.073422e+16	0.042692716
429	A	2015.07.01	morning	non-exposed	20	rock	1.266429e+14	1.073422e+16	0.0117980463
429	A	2015.07.02	early morning	non-exposed	20	Dictyota linearis	3.648364e+14	7.918839e+15	0.0460719479
429	A	2015.07.02	early morning	non-exposed	20	Halopteris ficiliana	4.825862e+14	7.918839e+15	0.0609415333
429	B	2015.07.01	morning	non-exposed	20	Halopteris ficiliana	5.488458e+14	1.183158e+16	0.0463882242
429	B	2015.07.01	morning	non-exposed	20	Jania rubens	5.342722e+14	1.183158e+16	0.0451564732
429	B	2015.07.01	morning	non-exposed	20	Sponge	1.005169e+15	1.183158e+16	0.0849564992
429	B	2015.07.02	early morning	non-exposed	20	Caulerpa racemosa	2.265145e+14	8.34325e+15	0.0271494338
429	B	2015.07.02	early morning	non-exposed	20	Dictyota linearis	6.02679e+14	8.34325e+15	0.0722355216
429	B	2015.07.02	early morning	non-exposed	20	Halopteris ficiliana	3.993752e+14	8.34325e+15	0.04786806
429	B	2015.07.02	early morning	non-exposed	20	Jania rubens	6.162375e+14	8.34325e+15	0.0738606022
429	B	2015.07.02	early morning	non-exposed	20	rock	1.851401e+14	8.34325e+15	0.022190406
429	B	2015.07.02	early morning	non-exposed	20	Sponge	6.428167e+14	8.34325e+15	0.0770463125
429	F	2015.06.30	afternoon	non-exposed	20	Halopteris ficiliana	8.463433e+14	2.019787e+16	0.0419025976
429	F	2015.06.30	midday	non-exposed	20	Halopteris ficiliana	8.068816e+14	2.019787e+16	0.0399488457
429	F	2015.06.30	midday	non-exposed	20	Sponge	2.237388e+14	2.019787e+16	0.0110773463
429	F	2015.06.30	midday	non-exposed	20	Udotea petiolata	1.544127e+14	2.019787e+16	0.0076450006
430	A	2015.07.01	morning	non-exposed	20	Chaetomorpha linum	2.652987e+14	1.092352e+16	0.0242869246
430	A	2015.07.01	morning	non-exposed	20	Dictyota linearis	4.519075e+14	1.092352e+16	0.0413701403
430	A	2015.07.01	morning	non-exposed	20	Halopteris ficiliana	4.62756e+14	1.092352e+16	0.0423632684
430	A	2015.07.01	morning	non-exposed	20	rock	1.274205e+14	1.092352e+16	0.011664784
430	A	2015.07.02	early morning	non-exposed	20	Dictyota linearis	3.711611e+14	8.092921e+15	0.0458624381
430	A	2015.07.02	early morning	non-exposed	20	Halopteris ficiliana	4.893758e+14	8.092921e+15	0.0604696151
430	B	2015.07.01	morning	non-exposed	20	Halopteris ficiliana	5.531499e+14	1.200708e+16	0.0460686529
430	B	2015.07.01	morning	non-exposed	20	Jania rubens	5.39582e+14	1.200708e+16	0.0449386602
430	B	2015.07.01	morning	non-exposed	20	Sponge	1.007364e+15	1.200708e+16	0.0838974886
430	B	2015.07.02	early morning	non-exposed	20	Caulerpa racemosa	2.303548e+14	8.584803e+15	0.0268328617
430	B	2015.07.02	early morning	non-exposed	20	Dictyota linearis	6.112667e+14	8.584803e+15	0.0712033419
430	B	2015.07.02	early morning	non-exposed	20	Halopteris ficiliana	4.049025e+14	8.584803e+15	0.0471650272
430	B	2015.07.02	early morning	non-exposed	20	Jania rubens	6.239917e+14	8.584803e+15	0.0726856219
430	B	2015.07.02	early morning	non-exposed	20	rock	1.882232e+14	8.584803e+15	0.0219251673
430	B	2015.07.02	early morning	non-exposed	20	Sponge	6.52681e+14	8.584803e+15	0.0760274896
430	F	2015.06.30	afternoon	non-exposed	20	Halopteris ficiliana	8.584417e+14	2.062697e+16	0.0416174381
430	F	2015.06.30	midday	non-exposed	20	Halopteris ficiliana	8.149451e+14	2.062697e+16	0.0395087116
430	F	2015.06.30	midday	non-exposed	20	Sponge	2.254499e+14	2.062697e+16	0.0109298587
430	F	2015.06.30	midday	non-exposed	20	Udotea petiolata	1.553e+14	2.062697e+16	0.0075289763
431	A	2015.07.01	morning	non-exposed	20	Chaetomorpha linum	2.770652e+14	1.146032e+16	0.0241760527
431	A	2015.07.01	morning	non-exposed	20	Dictyota linearis	4.735183e+14	1.146032e+16	0.0413180847
431	A	2015.07.01	morning	non-exposed	20	Halopteris ficiliana	4.841756e+14	1.146032e+16	0.0422480217
431	A	2015.07.01	morning	non-exposed	20	rock	1.328531e+14	1.146032e+16	0.011592445
431	A	2015.07.02	early morning	non-exposed	20	Dictyota linearis	3.902584e+14	8.522376e+15	0.0457922061
431	A	2015.07.02	early morning	non-exposed	20	Halopteris ficiliana	5.144532e+14	8.522376e+15	0.0603649955
431	B	2015.07.01	morning	non-exposed	20	Halopteris ficiliana	5.778016e+14	1.257279e+16	0.0459565327
431	B	2015.07.01	morning	non-exposed	20	Jania rubens	5.639404e+14	1.257279e+16	0.0448540561
431	B	2015.07.01	morning	non-exposed	20	Sponge	1.047017e+15	1.257279e+16	0.0832764721
431	B	2015.07.02	early morning	non-exposed	20	Caulerpa racemosa	2.428292e+14	9.07174e+15	0.0267676547
431	B	2015.07.02	early morning	non-exposed	20	Dictyota linearis	6.422225e+14	9.07174e+15	0.0707937481
431	B	2015.07.02	early morning	non-exposed	20	Halopteris ficiliana	4.252867e+14	9.07174e+15	0.0468803905
431	B	2015.07.02	early morning	non-exposed	20	Jania rubens	6.564411e+14	9.07174e+15	0.072361105
431	B	2015.07.02	early morning	non-exposed	20	rock	1.977823e+14	9.07174e+15	0.0218020227
431	B	2015.07.02	early morning	non-exposed	20	Sponge	6.87182e+14	9.07174e+15	0.0757497483
431	F	2015.06.30	afternoon	non-exposed	20	Halopteris ficiliana	9.00025e+14	2.170609e+16	0.0414641733
431	F	2015.06.30	midday	non-exposed	20	Halopteris ficiliana	8.549264e+14	2.170609e+16	0.0393864817
431	F	2015.06.30	midday	non-exposed	20	Sponge	2.352512e+14	2.170609e+16	0.0108380297
431	F	2015.06.30	midday	non-exposed	20	Udotea petiolata	1.626884e+14	2.170609e+16	0.0074950597
432	A	2015.07.01	morning	non-exposed	20	Chaetomorpha linum	2.997682e+14	1.247172e+16	0.0240358382
432	A	2015.07.01	morning	non-exposed	20	Dictyota linearis	5.137424e+14	1.247172e+16	0.0411925854
432	A	2015.07.01	morning	non-exposed	20	Halopteris ficiliana	5.242583e+14	1.247172e+16	0.0420357708
432	A	2015.07.01	morning	non-exposed	20	rock	1.433897e+14	1.247172e+16	0.0114971875
432	A	2015.07.02	early morning	non-exposed	20	Dictyota linearis	4.253158e+14	9.331366e+15	0.0455791535
432	A	2015.07.02	early morning	non-exposed	20	Halopteris ficiliana	5.603991e+14	9.331366e+15	0.0600554192
432	B	2015.07.01	morning	non-exposed	20	Halopteris ficiliana	6.261094e+14	1.369205e+16	0.0457279604
432	B	2015.07.01	morning	non-exposed	20	Jania rubens	6.105845e+14	1.369205e+16	0.0445940971
432	B	2015.07.01	morning	non-exposed	20	Sponge	1.130852e+15	1.369205e+16	0.0825918881
432	B	2015.07.02	early morning	non-exposed	20	Caulerpa racemosa	2.645656e+14	9.975611e+15	0.0265212448
432	B	2015.07.02	early morning	non-exposed	20	Dictyota linearis	6.988011e+14	9.975611e+15	0.0700509538
432	B	2015.07.02	early morning	non-exposed	20	Halopteris ficiliana	4.639539e+14	9.975611e+15	0.0465088222
432	B	2015.07.02	early morning	non-exposed	20	Jania rubens	7.140499e+14	9.975611e+15	0.0715795679
432	B	2015.07.02	early morning	non-exposed	20	rock	2.157777e+14	9.975611e+15	0.0216305218
432	B	2015.07.02	early morning	non-exposed	20	Sponge	7.492525e+14	9.975611e+15	0.0751084347
432	F	2015.06.30	afternoon	non-exposed	20	Halopteris ficiliana	9.785736e+14	2.374201e+16	0.0412169574
432	F	2015.06.30	midday	non-exposed	20	Halopteris ficiliana	9.282481e+14	2.374201e+16	0.0390972787
432	F	2015.06.30	midday	non-exposed	20	Sponge	2.545173e+14	2.374201e+16	0.0107201246
432	F	2015.06.30	midday	non-exposed	20	Udotea petiolata	1.760886e+14	2.374201e+16	0.0074167522
433	A	2015.07.01	morning	non-exposed	20	Chaetomorpha linum	3.118863e+14	1.290887e+16	0.0241606276
433	A	2015.07.01	morning	non-exposed	20	Dictyota linearis	5.356308e+14	1.290887e+16	0.0414932518
433	A	2015.07.01	morning	non-exposed	20	Halopteris ficiliana	5.456151e+14	1.290887e+16	0.0422666933
433	A	2015.07.01	morning	non-exposed	20	rock	1.490085e+14	1.290887e+16	0.0115431155
433	A	2015.07.02	early morning	non-exposed	20	Dictyota linearis	4.458298e+14	9.696344e+15	0.0459791625
433	A	2015.07.02	early morning	non-exposed	20	Halopteris ficiliana	5.874259e+14	9.696344e+15	0.0605822083
433	B	2015.07.01	morning	non-exposed	20	Halopteris ficiliana	6.513223e+14	1.418121e+16	0.045928526
433	B	2015.07.01	morning	non-exposed	20	Jania rubens	6.352731e+14	1.418121e+16	0.0447968046
433	B	2015.07.01	morning	non-exposed	20	Sponge	1.170646e+15	1.418121e+16	0.0825490967
433	B	2015.07.02	early morning	non-exposed	20	Caulerpa racemosa	2.778998e+14	1.044871e+16	0.0265965748
433	B	2015.07.02	early morning	non-exposed	20	Dictyota linearis	7.305383e+14	1.044871e+16	0.069916629
433	B	2015.07.02	early morning	non-exposed	20	Halopteris ficiliana	4.870327e+14	1.044871e+16	0.0466117705
433	B	2015.07.02	early morning	non-exposed	20	Jania rubens	7.471024e+14	1.044871e+16	0.0715019097
433	B	2015.07.02	early morning	non-exposed	20	rock	2.267055e+14	1.044871e+16	0.0216969896
433	B	2015.07.02	early morning	non-exposed	20	Sponge	7.884698e+14	1.044871e+16	0.0754610046
433	F	2015.06.30	afternoon	non-exposed	20	Halopteris ficiliana	1.024873e+15	2.471145e+16	0.0414736221
433	F	2015.06.30	midday	non-exposed	20	Halopteris ficiliana	9.679718e+14	2.471145e+16	0.0391709791
433	F	2015.06.30	midday	non-exposed	20	Sponge	2.646771e+14	2.471145e+16	0.0107107051
433	F	2015.06.30	midday	non-exposed	20	Udotea petiolata	1.828406e+14	2.471145e+16	0.0073990206
434	A	2015.07.01	morning	non-exposed	20	Chaetomorpha linum	3.239275e+14	1.353902e+16	0.0239254832
434	A	2015.07.01	morning	non-exposed	20	Dictyota linearis	5.573539e+14	1.353902e+16	0.0411664971
434	A	2015.07.01	morning	non-exposed	20	Halopteris ficiliana	5.670812e+14	1.353902e+16	0.041884961
434	A	2015.07.01	morning	non-exposed	20	rock	1.544488e+14	1.353902e+16	0.0114076806
434	A	2015.07.02	early morning	non-exposed	20	Dictyota linearis	4.655902e+14	1.02075e+16	0.0456125683
434	A	2015.07.02	early morning	non-exposed	20	Halopteris ficiliana	6.128913e+14	1.02075e+16	0.0600432424
434	B	2015.07.01	morning	non-exposed	20	Halopteris ficiliana	6.765204e+14	1.486124e+16	0.0455224745
434	B	2015.07.01	morning	non-exposed	20	Jania rubens	6.60423e+14	1.486124e+16	0.0444392956
434	B	2015.07.01	morning	non-exposed	20	Sponge	1.214018e+15	1.486124e+16	0.0816902224
434	B	2015.07.02	early morning	non-exposed	20	Caulerpa racemosa	2.904415e+14	1.103273e+16	0.0263254399
434	B	2015.07.02	early morning	non-exposed	20	Dictyota linearis	7.631191e+14	1.103273e+16	0.0691686498
434	B	2015.07.02	early morning	non-exposed	20	Halopteris ficiliana	5.086084e+14	1.103273e+16	0.0460999493
434	B	2015.07.02	early morning	non-exposed	20	Jania rubens	7.793026e+14	1.103273e+16	0.0706355089
434	B	2015.07.02	early morning	non-exposed	20	rock	2.365196e+14	1.103273e+16	0.0214379901
434	B	2015.07.02	early morning	non-exposed	20	Sponge	8.257009e+14	1.103273e+16	0.0748410252
434	F	2015.06.30	afternoon	non-exposed	20	Halopteris ficiliana	1.068668e+15	2.595982e+16	0.0411662301
434	F	2015.06.30	midday	non-exposed	20	Halopteris ficiliana	1.00968e+15	2.595982e+16	0.038893955
434	F	2015.06.30	midday	non-exposed	20	Sponge	2.748979e+14	2.595982e+16	0.0105893601
434	F	2015.06.30	midday	non-exposed	20	Udotea petiolata	1.896478e+14	2.595982e+16	0.0073054349
435	A	2015.07.01	morning	non-exposed	20	Chaetomorpha linum	3.369014e+14	1.410613e+16	0.0238833405
435	A	2015.07.01	morning	non-exposed	20	Dictyota linearis	5.80272e+14	1.410613e+16	0.041136164
435	A	2015.07.01	morning	non-exposed	20	Halopteris ficiliana	5.897648e+14	1.410613e+16	0.0418091212
435	A	2015.07.01	morning	non-exposed	20	rock	1.601449e+14	1.410613e+16	0.0113528583
435	A	2015.07.02	early morning	non-exposed	20	Dictyota linearis	4.866834e+14	1.065173e+16	0.0456905395
435	A	2015.07.02	early morning	non-exposed	20	Halopteris ficiliana	6.401675e+14	1.065173e+16	0.0600998422
435	B	2015.07.01	morning	non-exposed	20	Halopteris ficiliana	7.025962e+14	1.546264e+16	0.0454383212
435	B	2015.07.01	morning	non-exposed	20	Jania rubens	6.856869e+14	1.546264e+16	0.044344764
435	B	2015.07.01	morning	non-exposed	20	Sponge	1.258584e+15	1.546264e+16	0.0813951539
435	B	2015.07.02	early morning	non-exposed	20	Caulerpa racemosa	3.036262e+14	1.157591e+16	0.026229141
435	B	2015.07.02	early morning	non-exposed	20	Dictyota linearis	7.968782e+14	1.157591e+16	0.0688393624
435	B	2015.07.02	early morning	non-exposed	20	Halopteris ficiliana	5.308164e+14	1.157591e+16	0.0458552656
435	B	2015.07.02	early morning	non-exposed	20	Jania rubens	8.140777e+14	1.157591e+16	0.0703251577
435	B	2015.07.02	early morning	non-exposed	20	rock	2.476632e+14	1.157591e+16	0.0213947064
435	B	2015.07.02	early morning	non-exposed	20	Sponge	8.65071e+14	1.157591e+16	0.0747302796
435	F	2015.06.30	afternoon	non-exposed	20	Halopteris ficiliana	1.114722e+15	2.710077e+16	0.0411324786
435	F	2015.06.30	midday	non-exposed	20	Halopteris ficiliana	1.0507e+15	2.710077e+16	0.0387700918
435	F	2015.06.30	midday	non-exposed	20	Sponge	2.855019e+14	2.710077e+16	0.0105348259
435	F	2015.06.30	midday	non-exposed	20	Udotea petiolata	1.969033e+14	2.710077e+16	0.0072655951
436	A	2015.07.01	morning	non-exposed	20	Chaetomorpha linum	3.456261e+14	1.436804e+16	0.0240552107
436	A	2015.07.01	morning	non-exposed	20	Dictyota linearis	5.962506e+14	1.436804e+16	0.0414984027
436	A	2015.07.01	morning	non-exposed	20	Halopteris ficiliana	6.055169e+14	1.436804e+16	0.0421433307
436	A	2015.07.01	morning	non-exposed	20	rock	1.640057e+14	1.436804e+16	0.0114146224
436	A	2015.07.02	early morning	non-exposed	20	Dictyota linearis	5.017396e+14	1.087833e+16	0.0461228307
436	A	2015.07.02	early morning	non-exposed	20	Halopteris ficiliana	6.598448e+14	1.087833e+16	0.0606567898
436	B	2015.07.01	morning	non-exposed	20	Halopteris ficiliana	7.204864e+14	1.575106e+16	0.0457420905
436	B	2015.07.01	morning	non-exposed	20	Jania rubens	7.035497e+14	1.575106e+16	0.0446668133
436	B	2015.07.01	morning	non-exposed	20	Sponge	1.286723e+15	1.575106e+16	0.081691225
436	B	2015.07.02	early morning	non-exposed	20	Caulerpa racemosa	3.129774e+14	1.187565e+16	0.0263545541
436	B	2015.07.02	early morning	non-exposed	20	Dictyota linearis	8.227998e+14	1.187565e+16	0.0692846204
436	B	2015.07.02	early morning	non-exposed	20	Halopteris ficiliana	5.479833e+14	1.187565e+16	0.0461434405
436	B	2015.07.02	early morning	non-exposed	20	Jania rubens	8.397737e+14	1.187565e+16	0.0707139211
436	B	2015.07.02	early morning	non-exposed	20	rock	2.562102e+14	1.187565e+16	0.0215744184
436	B	2015.07.02	early morning	non-exposed	20	Sponge	8.922541e+14	1.187565e+16	0.0751330854
436	F	2015.06.30	afternoon	non-exposed	20	Halopteris ficiliana	1.147468e+15	2.773929e+16	0.0413661765
436	F	2015.06.30	midday	non-exposed	20	Halopteris ficiliana	1.080569e+15	2.773929e+16	0.0389544504
436	F	2015.06.30	midday	non-exposed	20	Sponge	2.927069e+14	2.773929e+16	0.0105520693
436	F	2015.06.30	midday	non-exposed	20	Udotea petiolata	2.013309e+14	2.773929e+16	0.0072579688
437	A	2015.07.01	morning	non-exposed	20	Chaetomorpha linum	3.519748e+14	1.460812e+16	0.0240944555
437	A	2015.07.01	morning	non-exposed	20	Dictyota linearis	6.091738e+14	1.460812e+16	0.0417010294
437	A	2015.07.01	morning	non-exposed	20	Halopteris ficiliana	6.174798e+14	1.460812e+16	0.0422696214
437	A	2015.07.01	morning	non-exposed	20	rock	1.669648e+14	1.460812e+16	0.0114295885
437	A	2015.07.02	early morning	non-exposed	20	Dictyota linearis	5.150914e+14	1.112151e+16	0.0463148824
437	A	2015.07.02	early morning	non-exposed	20	Halopteris ficiliana	6.762001e+14	1.112151e+16	0.0608011095
437	B	2015.07.01	morning	non-exposed	20	Halopteris ficiliana	7.340742e+14	1.602348e+16	0.0458124215
437	B	2015.07.01	morning	non-exposed	20	Jania rubens	7.173837e+14	1.602348e+16	0.0447707911
437	B	2015.07.01	morning	non-exposed	20	Sponge	1.30632e+15	1.602348e+16	0.081525355
437	B	2015.07.02	early morning	non-exposed	20	Caulerpa racemosa	3.215529e+14	1.219778e+16	0.0263616016
437	B	2015.07.02	early morning	non-exposed	20	Dictyota linearis	8.432314e+14	1.219778e+16	0.069129925
437	B	2015.07.02	early morning	non-exposed	20	Halopteris ficiliana	5.625659e+14	1.219778e+16	0.0461203681
437	B	2015.07.02	early morning	non-exposed	20	Jania rubens	8.611724e+14	1.219778e+16	0.0706007745
437	B	2015.07.02	early morning	non-exposed	20	rock	2.629713e+14	1.219778e+16	0.0215589583
437	B	2015.07.02	early morning	non-exposed	20	Sponge	9.147357e+14	1.219778e+16	0.0749920063
437	F	2015.06.30	afternoon	non-exposed	20	Halopteris ficiliana	1.173408e+15	2.837466e+16	0.0413540839
437	F	2015.06.30	midday	non-exposed	20	Halopteris ficiliana	1.103897e+15	2.837466e+16	0.0389043314
437	F	2015.06.30	midday	non-exposed	20	Sponge	2.980186e+14	2.837466e+16	0.0105029833
437	F	2015.06.30	midday	non-exposed	20	Udotea petiolata	2.046845e+14	2.837466e+16	0.0072136355
438	A	2015.07.01	morning	non-exposed	20	Chaetomorpha linum	3.632116e+14	1.50807e+16	0.0240845233
438	A	2015.07.01	morning	non-exposed	20	Dictyota linearis	6.286377e+14	1.50807e+16	0.0416848994
438	A	2015.07.01	morning	non-exposed	20	Halopteris ficiliana	6.367274e+14	1.50807e+16	0.0422213266
438	A	2015.07.01	morning	non-exposed	20	rock	1.719676e+14	1.50807e+16	0.0114031552
438	A	2015.07.02	early morning	non-exposed	20	Dictyota linearis	5.346148e+14	1.151598e+16	0.0464237281
438	A	2015.07.02	early morning	non-exposed	20	Halopteris ficiliana	7.010253e+14	1.151598e+16	0.060874122
438	B	2015.07.01	morning	non-exposed	20	Halopteris ficiliana	7.565905e+14	1.65286e+16	0.0457746241
438	B	2015.07.01	morning	non-exposed	20	Jania rubens	7.391872e+14	1.65286e+16	0.0447217042
438	B	2015.07.01	morning	non-exposed	20	Sponge	1.340054e+15	1.65286e+16	0.0810748339
438	B	2015.07.02	early morning	non-exposed	20	Caulerpa racemosa	3.344707e+14	1.268853e+16	0.0263600903
438	B	2015.07.02	early morning	non-exposed	20	Dictyota linearis	8.7499e+14	1.268853e+16	0.068959146
438	B	2015.07.02	early morning	non-exposed	20	Halopteris ficiliana	5.846508e+14	1.268853e+16	0.0460771231
438	B	2015.07.02	early morning	non-exposed	20	Jania rubens	8.947005e+14	1.268853e+16	0.0705125573
438	B	2015.07.02	early morning	non-exposed	20	rock	2.737242e+14	1.268853e+16	0.0215725724
438	B	2015.07.02	early morning	non-exposed	20	Sponge	9.471461e+14	1.268853e+16	0.0746458633
438	F	2015.06.30	afternoon	non-exposed	20	Halopteris ficiliana	1.215148e+15	2.936691e+16	0.0413781378
438	F	2015.06.30	midday	non-exposed	20	Halopteris ficiliana	1.140561e+15	2.936691e+16	0.0388382957
438	F	2015.06.30	midday	non-exposed	20	Sponge	3.064274e+14	2.936691e+16	0.0104344441
438	F	2015.06.30	midday	non-exposed	20	Udotea petiolata	2.106245e+14	2.936691e+16	0.0071721711
439	A	2015.07.01	morning	non-exposed	20	Chaetomorpha linum	3.69206e+14	1.525733e+16	0.0241986048
439	A	2015.07.01	morning	non-exposed	20	Dictyota linearis	6.39618e+14	1.525733e+16	0.0419220305
439	A	2015.07.01	morning	non-exposed	20	Halopteris ficiliana	6.480352e+14	1.525733e+16	0.0424737105
439	A	2015.07.01	morning	non-exposed	20	rock	1.747179e+14	1.525733e+16	0.0114514079
439	A	2015.07.02	early morning	non-exposed	20	Dictyota linearis	5.463685e+14	1.169965e+16	0.0466995692
439	A	2015.07.02	early morning	non-exposed	20	Halopteris ficiliana	7.152863e+14	1.169965e+16	0.0611374191
439	B	2015.07.01	morning	non-exposed	20	Halopteris ficiliana	7.686743e+14	1.67401e+16	0.0459181572
439	B	2015.07.01	morning	non-exposed	20	Jania rubens	7.507792e+14	1.67401e+16	0.0448491557
439	B	2015.07.01	morning	non-exposed	20	Sponge	1.354272e+15	1.67401e+16	0.0808999176
439	B	2015.07.02	early morning	non-exposed	20	Caulerpa racemosa	3.417999e+14	1.295108e+16	0.0263916154
439	B	2015.07.02	early morning	non-exposed	20	Dictyota linearis	8.945747e+14	1.295108e+16	0.0690733655
439	B	2015.07.02	early morning	non-exposed	20	Halopteris ficiliana	5.981068e+14	1.295108e+16	0.0461819997
439	B	2015.07.02	early morning	non-exposed	20	Jania rubens	9.135349e+14	1.295108e+16	0.0705373482
439	B	2015.07.02	early morning	non-exposed	20	rock	2.802398e+14	1.295108e+16	0.0216383297
439	B	2015.07.02	early morning	non-exposed	20	Sponge	9.659339e+14	1.295108e+16	0.074583264
439	F	2015.06.30	afternoon	non-exposed	20	Halopteris ficiliana	1.238831e+15	2.984674e+16	0.0415064103
439	F	2015.06.30	midday	non-exposed	20	Halopteris ficiliana	1.161353e+15	2.984674e+16	0.0389105452
439	F	2015.06.30	midday	non-exposed	20	Sponge	3.106507e+14	2.984674e+16	0.0104081967
439	F	2015.06.30	midday	non-exposed	20	Udotea petiolata	2.131725e+14	2.984674e+16	0.0071422384
440	A	2015.07.01	morning	non-exposed	20	Chaetomorpha linum	3.676794e+14	1.516207e+16	0.0242499448
440	A	2015.07.01	morning	non-exposed	20	Dictyota linearis	6.382057e+14	1.516207e+16	0.0420922494
440	A	2015.07.01	morning	non-exposed	20	Halopteris ficiliana	6.465817e+14	1.516207e+16	0.0426446798
440	A	2015.07.01	morning	non-exposed	20	rock	1.739808e+14	1.516207e+16	0.0114747408
440	A	2015.07.02	early morning	non-exposed	20	Dictyota linearis	5.480489e+14	1.167166e+16	0.0469555356
440	A	2015.07.02	early morning	non-exposed	20	Halopteris ficiliana	7.172689e+14	1.167166e+16	0.061453911
440	B	2015.07.01	morning	non-exposed	20	Halopteris ficiliana	7.653308e+14	1.663547e+16	0.0460059745
440	B	2015.07.01	morning	non-exposed	20	Jania rubens	7.467312e+14	1.663547e+16	0.0448879059
440	B	2015.07.01	morning	non-exposed	20	Sponge	1.33659e+15	1.663547e+16	0.0803458329
440	B	2015.07.02	early morning	non-exposed	20	Caulerpa racemosa	3.426769e+14	1.298543e+16	0.0263893361
440	B	2015.07.02	early morning	non-exposed	20	Dictyota linearis	8.977917e+14	1.298543e+16	0.0691383862
440	B	2015.07.02	early morning	non-exposed	20	Halopteris ficiliana	6.013569e+14	1.298543e+16	0.0463101294
440	B	2015.07.02	early morning	non-exposed	20	Jania rubens	9.177352e+14	1.298543e+16	0.0706742224
440	B	2015.07.02	early morning	non-exposed	20	rock	2.825119e+14	1.298543e+16	0.0217560693
440	B	2015.07.02	early morning	non-exposed	20	Sponge	9.639773e+14	1.298543e+16	0.0742353017
440	F	2015.06.30	afternoon	non-exposed	20	Halopteris ficiliana	1.238671e+15	2.979399e+16	0.0415745159
440	F	2015.06.30	midday	non-exposed	20	Halopteris ficiliana	1.158959e+15	2.979399e+16	0.0388991019
440	F	2015.06.30	midday	non-exposed	20	Sponge	3.086712e+14	2.979399e+16	0.0103601834
440	F	2015.06.30	midday	non-exposed	20	Udotea petiolata	2.113509e+14	2.979399e+16	0.0070937412
441	A	2015.07.01	morning	non-exposed	20	Chaetomorpha linum	3.626473e+14	1.481739e+16	0.0244744376
441	A	2015.07.01	morning	non-exposed	20	Dictyota linearis	6.302289e+14	1.481739e+16	0.0425330607
441	A	2015.07.01	morning	non-exposed	20	Halopteris ficiliana	6.382958e+14	1.481739e+16	0.0430774824
441	A	2015.07.01	morning	non-exposed	20	rock	1.714817e+14	1.481739e+16	0.0115730061
441	A	2015.07.02	early morning	non-exposed	20	Dictyota linearis	5.437285e+14	1.143291e+16	0.0475581793
441	A	2015.07.02	early morning	non-exposed	20	Halopteris ficiliana	7.103458e+14	1.143291e+16	0.0621316621
441	B	2015.07.01	morning	non-exposed	20	Halopteris ficiliana	7.535297e+14	1.623954e+16	0.0464009383
441	B	2015.07.01	morning	non-exposed	20	Jania rubens	7.350314e+14	1.623954e+16	0.0452618485
441	B	2015.07.01	morning	non-exposed	20	Sponge	1.306516e+15	1.623954e+16	0.0804527926
441	B	2015.07.02	early morning	non-exposed	20	Caulerpa racemosa	3.395374e+14	1.278194e+16	0.0265638335
441	B	2015.07.02	early morning	non-exposed	20	Dictyota linearis	8.90821e+14	1.278194e+16	0.0696937131
441	B	2015.07.02	early morning	non-exposed	20	Halopteris ficiliana	5.979882e+14	1.278194e+16	0.0467838291
441	B	2015.07.02	early morning	non-exposed	20	Jania rubens	9.11224e+14	1.278194e+16	0.0712899453
441	B	2015.07.02	early morning	non-exposed	20	rock	2.815203e+14	1.278194e+16	0.0220248443
441	B	2015.07.02	early morning	non-exposed	20	Sponge	9.480705e+14	1.278194e+16	0.074172646
441	F	2015.06.30	afternoon	non-exposed	20	Halopteris ficiliana	1.223005e+15	2.924288e+16	0.0418223266
441	F	2015.06.30	midday	non-exposed	20	Halopteris ficiliana	1.143535e+15	2.924288e+16	0.0391047251
441	F	2015.06.30	midday	non-exposed	20	Sponge	3.03208e+14	2.924288e+16	0.0103686101
441	F	2015.06.30	midday	non-exposed	20	Udotea petiolata	2.073263e+14	2.924288e+16	0.0070898038
442	A	2015.07.01	morning	non-exposed	20	Chaetomorpha linum	3.688638e+14	1.49439e+16	0.0246832398
442	A	2015.07.01	morning	non-exposed	20	Dictyota linearis	6.399258e+14	1.49439e+16	0.0428218836
442	A	2015.07.01	morning	non-exposed	20	Halopteris ficiliana	6.481681e+14	1.49439e+16	0.0433734296
442	A	2015.07.01	morning	non-exposed	20	rock	1.741417e+14	1.49439e+16	0.0116530339
442	A	2015.07.02	early morning	non-exposed	20	Dictyota linearis	5.551998e+14	1.155694e+16	0.0480403611
442	A	2015.07.02	early morning	non-exposed	20	Halopteris ficiliana	7.243323e+14	1.155694e+16	0.0626750662
442	B	2015.07.01	morning	non-exposed	20	Halopteris ficiliana	7.646742e+14	1.636598e+16	0.0467233865
442	B	2015.07.01	morning	non-exposed	20	Jania rubens	7.457568e+14	1.636598e+16	0.0455674884
442	B	2015.07.01	morning	non-exposed	20	Sponge	1.311915e+15	1.636598e+16	0.0801610935
442	B	2015.07.02	early morning	non-exposed	20	Caulerpa racemosa	3.465738e+14	1.298174e+16	0.0266970275
442	B	2015.07.02	early morning	non-exposed	20	Dictyota linearis	9.110145e+14	1.298174e+16	0.0701766263
442	B	2015.07.02	early morning	non-exposed	20	Halopteris ficiliana	6.123163e+14	1.298174e+16	0.047167518
442	B	2015.07.02	early morning	non-exposed	20	Jania rubens	9.319463e+14	1.298174e+16	0.0717890332
442	B	2015.07.02	early morning	non-exposed	20	rock	2.883321e+14	1.298174e+16	0.0222105976
442	B	2015.07.02	early morning	non-exposed	20	Sponge	9.598288e+14	1.298174e+16	0.0739368577
442	F	2015.06.30	afternoon	non-exposed	20	Halopteris ficiliana	1.244526e+15	2.956822e+16	0.0420899757
442	F	2015.06.30	midday	non-exposed	20	Halopteris ficiliana	1.163834e+15	2.956822e+16	0.0393609835
442	F	2015.06.30	midday	non-exposed	20	Sponge	3.065956e+14	2.956822e+16	0.0103690894
442	F	2015.06.30	midday	non-exposed	20	Udotea petiolata	2.095182e+14	2.956822e+16	0.0070859227
443	A	2015.07.01	morning	non-exposed	20	Chaetomorpha linum	3.762239e+14	1.516585e+16	0.024807299
443	A	2015.07.01	morning	non-exposed	20	Dictyota linearis	6.527125e+14	1.516585e+16	0.0430382955
443	A	2015.07.01	morning	non-exposed	20	Halopteris ficiliana	6.617649e+14	1.516585e+16	0.0436351878
443	A	2015.07.01	morning	non-exposed	20	rock	1.77758e+14	1.516585e+16	0.0117209375
443	A	2015.07.02	early morning	non-exposed	20	Dictyota linearis	5.695711e+14	1.175404e+16	0.0484574756
443	A	2015.07.02	early morning	non-exposed	20	Halopteris ficiliana	7.417121e+14	1.175404e+16	0.0631027424
443	B	2015.07.01	morning	non-exposed	20	Halopteris ficiliana	7.787699e+14	1.661278e+16	0.0468777674
443	B	2015.07.01	morning	non-exposed	20	Jania rubens	7.597639e+14	1.661278e+16	0.0457337067
443	B	2015.07.01	morning	non-exposed	20	Sponge	1.322549e+15	1.661278e+16	0.0796103492
443	B	2015.07.02	early morning	non-exposed	20	Caulerpa racemosa	3.556274e+14	1.326565e+16	0.0268081408
443	B	2015.07.02	early morning	non-exposed	20	Dictyota linearis	9.333231e+14	1.326565e+16	0.0703563828
443	B	2015.07.02	early morning	non-exposed	20	Halopteris ficiliana	6.29346e+14	1.326565e+16	0.0474417768
443	B	2015.07.02	early morning	non-exposed	20	Jania rubens	9.566631e+14	1.326565e+16	0.0721158169
443	B	2015.07.02	early morning	non-exposed	20	rock	2.969393e+14	1.326565e+16	0.0223840782
443	B	2015.07.02	early morning	non-exposed	20	Sponge	9.744763e+14	1.326565e+16	0.0734586218
443	F	2015.06.30	afternoon	non-exposed	20	Halopteris ficiliana	1.270501e+15	3.015517e+16	0.0421321203
443	F	2015.06.30	midday	non-exposed	20	Halopteris ficiliana	1.18738e+15	3.015517e+16	0.0393756593
443	F	2015.06.30	midday	non-exposed	20	Sponge	3.111475e+14	3.015517e+16	0.0103182138
443	F	2015.06.30	midday	non-exposed	20	Udotea petiolata	2.123108e+14	3.015517e+16	0.0070406118
444	A	2015.07.01	morning	non-exposed	20	Chaetomorpha linum	3.899958e+14	1.553939e+16	0.0250972364
444	A	2015.07.01	morning	non-exposed	20	Dictyota linearis	6.786224e+14	1.553939e+16	0.043671102
444	A	2015.07.01	morning	non-exposed	20	Halopteris ficiliana	6.88086e+14	1.553939e+16	0.0442801092
444	A	2015.07.01	morning	non-exposed	20	rock	1.850333e+14	1.553939e+16	0.0119073695
444	A	2015.07.02	early morning	non-exposed	20	Dictyota linearis	5.953586e+14	1.209438e+16	0.0492260532
444	A	2015.07.02	early morning	non-exposed	20	Halopteris ficiliana	7.742922e+14	1.209438e+16	0.0640208285
444	B	2015.07.01	morning	non-exposed	20	Halopteris ficiliana	8.072009e+14	1.701699e+16	0.0474350073
444	B	2015.07.01	morning	non-exposed	20	Jania rubens	7.873478e+14	1.701699e+16	0.0462683428
444	B	2015.07.01	morning	non-exposed	20	Sponge	1.352818e+15	1.701699e+16	0.0794980839
444	B	2015.07.02	early morning	non-exposed	20	Caulerpa racemosa	3.710686e+14	1.370353e+16	0.0270783159
444	B	2015.07.02	early morning	non-exposed	20	Dictyota linearis	9.763017e+14	1.370353e+16	0.0712445231
444	B	2015.07.02	early morning	non-exposed	20	Halopteris ficiliana	6.600265e+14	1.370353e+16	0.0481646984
444	B	2015.07.02	early morning	non-exposed	20	Jania rubens	1.001631e+15	1.370353e+16	0.0730928822
444	B	2015.07.02	early morning	non-exposed	20	rock	3.12935e+14	1.370353e+16	0.0228360851
444	B	2015.07.02	early morning	non-exposed	20	Sponge	1.00505e+15	1.370353e+16	0.0733424252
444	F	2015.06.30	afternoon	non-exposed	20	Halopteris ficiliana	1.319894e+15	3.098335e+16	0.0426001027
444	F	2015.06.30	midday	non-exposed	20	Halopteris ficiliana	1.233966e+15	3.098335e+16	0.0398267454
444	F	2015.06.30	midday	non-exposed	20	Sponge	3.207551e+14	3.098335e+16	0.0103524983
444	F	2015.06.30	midday	non-exposed	20	Udotea petiolata	2.189591e+14	3.098335e+16	0.0070669918
445	A	2015.07.01	morning	non-exposed	20	Chaetomorpha linum	4.032275e+14	1.588032e+16	0.0253916531
445	A	2015.07.01	morning	non-exposed	20	Dictyota linearis	7.016609e+14	1.588032e+16	0.0441843172
445	A	2015.07.01	morning	non-exposed	20	Halopteris ficiliana	7.117714e+14	1.588032e+16	0.0448209884
445	A	2015.07.01	morning	non-exposed	20	rock	1.919172e+14	1.588032e+16	0.0120852237
445	A	2015.07.02	early morning	non-exposed	20	Dictyota linearis	6.192374e+14	1.239874e+16	0.0499435729
445	A	2015.07.02	early morning	non-exposed	20	Halopteris ficiliana	8.041462e+14	1.239874e+16	0.0648570855
445	B	2015.07.01	morning	non-exposed	20	Halopteris ficiliana	8.330903e+14	1.740725e+16	0.0478588252
445	B	2015.07.01	morning	non-exposed	20	Jania rubens	8.126646e+14	1.740725e+16	0.0466854177
445	B	2015.07.01	morning	non-exposed	20	Sponge	1.379014e+15	1.740725e+16	0.0792206901
445	B	2015.07.02	early morning	non-exposed	20	Caulerpa racemosa	3.852355e+14	1.410938e+16	0.0273035039
445	B	2015.07.02	early morning	non-exposed	20	Dictyota linearis	1.014557e+15	1.410938e+16	0.0719065621
445	B	2015.07.02	early morning	non-exposed	20	Halopteris ficiliana	6.888701e+14	1.410938e+16	0.0488235626
445	B	2015.07.02	early morning	non-exposed	20	Jania rubens	1.044331e+15	1.410938e+16	0.0740168143
445	B	2015.07.02	early morning	non-exposed	20	rock	3.279159e+14	1.410938e+16	0.0232409863
445	B	2015.07.02	early morning	non-exposed	20	Sponge	1.032549e+15	1.410938e+16	0.0731817412
445	F	2015.06.30	afternoon	non-exposed	20	Halopteris ficiliana	1.367033e+15	3.178053e+16	0.0430147796
445	F	2015.06.30	midday	non-exposed	20	Halopteris ficiliana	1.275998e+15	3.178053e+16	0.0401503006
445	F	2015.06.30	midday	non-exposed	20	Sponge	3.297469e+14	3.178053e+16	0.0103757515
445	F	2015.06.30	midday	non-exposed	20	Udotea petiolata	2.243505e+14	3.178053e+16	0.0070593687
446	A	2015.07.01	morning	non-exposed	20	Chaetomorpha linum	4.146708e+14	1.618346e+16	0.0256231257
446	A	2015.07.01	morning	non-exposed	20	Dictyota linearis	7.206351e+14	1.618346e+16	0.044529112
446	A	2015.07.01	morning	non-exposed	20	Halopteris ficiliana	7.318001e+14	1.618346e+16	0.0452190158
446	A	2015.07.01	morning	non-exposed	20	rock	1.979552e+14	1.618346e+16	0.0122319453
446	A	2015.07.02	early morning	non-exposed	20	Dictyota linearis	6.402522e+14	1.267495e+16	0.0505131753
446	A	2015.07.02	early morning	non-exposed	20	Halopteris ficiliana	8.294875e+14	1.267495e+16	0.0654430387
446	B	2015.07.01	morning	non-exposed	20	Halopteris ficiliana	8.546192e+14	1.774524e+16	0.0481604837
446	B	2015.07.01	morning	non-exposed	20	Jania rubens	8.336379e+14	1.774524e+16	0.0469781205
446	B	2015.07.01	morning	non-exposed	20	Sponge	1.395417e+15	1.774524e+16	0.0786361191
446	B	2015.07.02	early morning	non-exposed	20	Caulerpa racemosa	3.985995e+14	1.448563e+16	0.0275168891
446	B	2015.07.02	early morning	non-exposed	20	Dictyota linearis	1.049248e+15	1.448563e+16	0.0724336794
446	B	2015.07.02	early morning	non-exposed	20	Halopteris ficiliana	7.141177e+14	1.448563e+16	0.0492983468
446	B	2015.07.02	early morning	non-exposed	20	Jania rubens	1.080276e+15	1.448563e+16	0.0745757126
446	B	2015.07.02	early morning	non-exposed	20	rock	3.415544e+14	1.448563e+16	0.0235788433
446	B	2015.07.02	early morning	non-exposed	20	Sponge	1.052987e+15	1.448563e+16	0.0726918218
446	F	2015.06.30	afternoon	non-exposed	20	Halopteris ficiliana	1.405362e+15	3.248467e+16	0.0432623071
446	F	2015.06.30	midday	non-exposed	20	Halopteris ficiliana	1.310764e+15	3.248467e+16	0.0403502327
446	F	2015.06.30	midday	non-exposed	20	Sponge	3.367543e+14	3.248467e+16	0.0103665605
446	F	2015.06.30	midday	non-exposed	20	Udotea petiolata	2.289521e+14	3.248467e+16	0.0070480039
447	A	2015.07.01	morning	non-exposed	20	Chaetomorpha linum	4.274474e+14	1.646653e+16	0.0259585593
447	A	2015.07.01	morning	non-exposed	20	Dictyota linearis	7.43117e+14	1.646653e+16	0.0451289375
447	A	2015.07.01	morning	non-exposed	20	Halopteris ficiliana	7.553803e+14	1.646653e+16	0.0458736767
447	A	2015.07.01	morning	non-exposed	20	rock	2.047953e+14	1.646653e+16	0.0124370643
447	A	2015.07.02	early morning	non-exposed	20	Dictyota linearis	6.64555e+14	1.293801e+16	0.0513645435
447	A	2015.07.02	early morning	non-exposed	20	Halopteris ficiliana	8.597443e+14	1.293801e+16	0.0664510426
447	B	2015.07.01	morning	non-exposed	20	Halopteris ficiliana	8.798124e+14	1.804813e+16	0.048748107
447	B	2015.07.01	morning	non-exposed	20	Jania rubens	8.584821e+14	1.804813e+16	0.0475662544
447	B	2015.07.01	morning	non-exposed	20	Sponge	1.415551e+15	1.804813e+16	0.0784319788
447	B	2015.07.02	early morning	non-exposed	20	Caulerpa racemosa	4.12859e+14	1.485942e+16	0.0277843348
447	B	2015.07.02	early morning	non-exposed	20	Dictyota linearis	1.08807e+15	1.485942e+16	0.0732242489
447	B	2015.07.02	early morning	non-exposed	20	Halopteris ficiliana	7.441467e+14	1.485942e+16	0.0500791309
447	B	2015.07.02	early morning	non-exposed	20	Jania rubens	1.123464e+15	1.485942e+16	0.0756062232
447	B	2015.07.02	early morning	non-exposed	20	rock	3.581726e+14	1.485942e+16	0.0241040773
447	B	2015.07.02	early morning	non-exposed	20	Sponge	1.076271e+15	1.485942e+16	0.0724302575
447	F	2015.06.30	afternoon	non-exposed	20	Halopteris ficiliana	1.449431e+15	3.317859e+16	0.043685728
447	F	2015.06.30	midday	non-exposed	20	Halopteris ficiliana	1.351418e+15	3.317859e+16	0.0407316194
447	F	2015.06.30	midday	non-exposed	20	Sponge	3.449128e+14	3.317859e+16	0.0103956431
447	F	2015.06.30	midday	non-exposed	20	Udotea petiolata	2.342032e+14	3.317859e+16	0.0070588659
448	A	2015.07.01	morning	non-exposed	20	Chaetomorpha linum	4.379641e+14	1.672466e+16	0.0261867277
448	A	2015.07.01	morning	non-exposed	20	Dictyota linearis	7.616432e+14	1.672466e+16	0.0455401301
448	A	2015.07.01	morning	non-exposed	20	Halopteris ficiliana	7.749681e+14	1.672466e+16	0.0463368478
448	A	2015.07.01	morning	non-exposed	20	rock	2.114101e+14	1.672466e+16	0.0126406183
448	A	2015.07.02	early morning	non-exposed	20	Dictyota linearis	6.873593e+14	1.320184e+16	0.0520653998
448	A	2015.07.02	early morning	non-exposed	20	Halopteris ficiliana	8.864605e+14	1.320184e+16	0.0671467178
448	B	2015.07.01	morning	non-exposed	20	Halopteris ficiliana	9.009138e+14	1.833521e+16	0.0491357203
448	B	2015.07.01	morning	non-exposed	20	Jania rubens	8.789603e+14	1.833521e+16	0.0479383799
448	B	2015.07.01	morning	non-exposed	20	Sponge	1.425438e+15	1.833521e+16	0.0777432059
448	B	2015.07.02	early morning	non-exposed	20	Caulerpa racemosa	4.257564e+14	1.521864e+16	0.0279759876
448	B	2015.07.02	early morning	non-exposed	20	Dictyota linearis	1.125071e+15	1.521864e+16	0.0739271764
448	B	2015.07.02	early morning	non-exposed	20	Halopteris ficiliana	7.71085e+14	1.521864e+16	0.050667156
448	B	2015.07.02	early morning	non-exposed	20	Jania rubens	1.161814e+15	1.521864e+16	0.076341521
448	B	2015.07.02	early morning	non-exposed	20	rock	3.740528e+14	1.521864e+16	0.0245786038
448	B	2015.07.02	early morning	non-exposed	20	Sponge	1.093993e+15	1.521864e+16	0.0718850762
448	F	2015.06.30	afternoon	non-exposed	20	Halopteris ficiliana	1.486317e+15	3.383071e+16	0.0439339623
448	F	2015.06.30	midday	non-exposed	20	Halopteris ficiliana	1.386241e+15	3.383071e+16	0.0409758255
448	F	2015.06.30	midday	non-exposed	20	Sponge	3.508075e+14	3.383071e+16	0.0103694969
448	F	2015.06.30	midday	non-exposed	20	Udotea petiolata	2.381076e+14	3.383071e+16	0.0070382075
449	A	2015.07.01	morning	non-exposed	20	Chaetomorpha linum	4.481243e+14	1.689747e+16	0.0265201984
449	A	2015.07.01	morning	non-exposed	20	Dictyota linearis	7.783962e+14	1.689747e+16	0.046065832
449	A	2015.07.01	morning	non-exposed	20	Halopteris ficiliana	7.920882e+14	1.689747e+16	0.046876132
449	A	2015.07.01	morning	non-exposed	20	rock	2.176593e+14	1.689747e+16	0.0128811717
449	A	2015.07.02	early morning	non-exposed	20	Dictyota linearis	7.063168e+14	1.337804e+16	0.0527967467
449	A	2015.07.02	early morning	non-exposed	20	Halopteris ficiliana	9.100072e+14	1.337804e+16	0.0680224842
449	B	2015.07.01	morning	non-exposed	20	Halopteris ficiliana	9.188197e+14	1.852056e+16	0.0496108039
449	B	2015.07.01	morning	non-exposed	20	Jania rubens	8.968474e+14	1.852056e+16	0.0484244331
449	B	2015.07.01	morning	non-exposed	20	Sponge	1.435068e+15	1.852056e+16	0.077485128
449	B	2015.07.02	early morning	non-exposed	20	Caulerpa racemosa	4.374262e+14	1.548715e+16	0.0282444519
449	B	2015.07.02	early morning	non-exposed	20	Dictyota linearis	1.15488e+15	1.548715e+16	0.0745701987
449	B	2015.07.02	early morning	non-exposed	20	Halopteris ficiliana	7.940176e+14	1.548715e+16	0.051269428
449	B	2015.07.02	early morning	non-exposed	20	Jania rubens	1.196116e+15	1.548715e+16	0.0772327757
449	B	2015.07.02	early morning	non-exposed	20	rock	3.883265e+14	1.548715e+16	0.0250741037
449	B	2015.07.02	early morning	non-exposed	20	Sponge	1.108216e+15	1.548715e+16	0.0715570792
449	F	2015.06.30	afternoon	non-exposed	20	Halopteris ficiliana	1.520653e+15	3.431389e+16	0.0443159609
449	F	2015.06.30	midday	non-exposed	20	Halopteris ficiliana	1.416047e+15	3.431389e+16	0.04126745
449	F	2015.06.30	midday	non-exposed	20	Sponge	3.561523e+14	3.431389e+16	0.0103792462
449	F	2015.06.30	midday	non-exposed	20	Udotea petiolata	2.418259e+14	3.431389e+16	0.0070474639
450	A	2015.07.01	morning	non-exposed	20	Chaetomorpha linum	4.596185e+14	1.709781e+16	0.0268817204
450	A	2015.07.01	morning	non-exposed	20	Dictyota linearis	7.980442e+14	1.709781e+16	0.0466752376
450	A	2015.07.01	morning	non-exposed	20	Halopteris ficiliana	8.123124e+14	1.709781e+16	0.0475097398
450	A	2015.07.01	morning	non-exposed	20	rock	2.244457e+14	1.709781e+16	0.0131271622
450	A	2015.07.02	early morning	non-exposed	20	Dictyota linearis	7.289949e+14	1.35902e+16	0.0536411989
450	A	2015.07.02	early morning	non-exposed	20	Halopteris ficiliana	9.374352e+14	1.35902e+16	0.068978739
450	B	2015.07.01	morning	non-exposed	20	Halopteris ficiliana	9.401567e+14	1.875363e+16	0.0501319791
450	B	2015.07.01	morning	non-exposed	20	Jania rubens	9.184776e+14	1.875363e+16	0.0489759819
450	B	2015.07.01	morning	non-exposed	20	Sponge	1.451195e+15	1.875363e+16	0.0773820941
450	B	2015.07.02	early morning	non-exposed	20	Caulerpa racemosa	4.512254e+14	1.57857e+16	0.0285844495
450	B	2015.07.02	early morning	non-exposed	20	Dictyota linearis	1.188014e+15	1.57857e+16	0.0752588804
450	B	2015.07.02	early morning	non-exposed	20	Halopteris ficiliana	8.213182e+14	1.57857e+16	0.052029268
450	B	2015.07.02	early morning	non-exposed	20	Jania rubens	1.235454e+15	1.57857e+16	0.078264172
450	B	2015.07.02	early morning	non-exposed	20	rock	4.043843e+14	1.57857e+16	0.0256171355
450	B	2015.07.02	early morning	non-exposed	20	Sponge	1.128903e+15	1.57857e+16	0.0715142922
450	F	2015.06.30	afternoon	non-exposed	20	Halopteris ficiliana	1.557267e+15	3.483508e+16	0.0447039927
450	F	2015.06.30	midday	non-exposed	20	Halopteris ficiliana	1.451995e+15	3.483508e+16	0.0416819642
450	F	2015.06.30	midday	non-exposed	20	Sponge	3.627922e+14	3.483508e+16	0.0104145633
450	F	2015.06.30	midday	non-exposed	20	Udotea petiolata	2.464354e+14	3.483508e+16	0.007074346
451	A	2015.07.01	morning	non-exposed	20	Chaetomorpha linum	4.689144e+14	1.726305e+16	0.027162894
451	A	2015.07.01	morning	non-exposed	20	Dictyota linearis	8.138212e+14	1.726305e+16	0.0471423722
451	A	2015.07.01	morning	non-exposed	20	Halopteris ficiliana	8.290974e+14	1.726305e+16	0.0480272802
451	A	2015.07.01	morning	non-exposed	20	rock	2.305496e+14	1.726305e+16	0.0133550896
451	A	2015.07.02	early morning	non-exposed	20	Dictyota linearis	7.486808e+14	1.376023e+16	0.0544090196
451	A	2015.07.02	early morning	non-exposed	20	Halopteris ficiliana	9.614157e+14	1.376023e+16	0.0698691411
451	B	2015.07.01	morning	non-exposed	20	Halopteris ficiliana	9.578635e+14	1.892239e+16	0.0506206393
451	B	2015.07.01	morning	non-exposed	20	Jania rubens	9.362306e+14	1.892239e+16	0.0494773961
451	B	2015.07.01	morning	non-exposed	20	Sponge	1.455249e+15	1.892239e+16	0.0769061847
451	B	2015.07.02	early morning	non-exposed	20	Caulerpa racemosa	4.625216e+14	1.60608e+16	0.028798169
451	B	2015.07.02	early morning	non-exposed	20	Dictyota linearis	1.218115e+15	1.60608e+16	0.0758439685
451	B	2015.07.02	early morning	non-exposed	20	Halopteris ficiliana	8.458919e+14	1.60608e+16	0.0526681096
451	B	2015.07.02	early morning	non-exposed	20	Jania rubens	1.270896e+15	1.60608e+16	0.0791302834
451	B	2015.07.02	early morning	non-exposed	20	rock	4.208882e+14	1.60608e+16	0.0262059358
451	B	2015.07.02	early morning	non-exposed	20	Sponge	1.143518e+15	1.60608e+16	0.0711993432
451	F	2015.06.30	afternoon	non-exposed	20	Halopteris ficiliana	1.589179e+15	3.530443e+16	0.0450135808
451	F	2015.06.30	midday	non-exposed	20	Halopteris ficiliana	1.48076e+15	3.530443e+16	0.0419426211
451	F	2015.06.30	midday	non-exposed	20	Sponge	3.678277e+14	3.530443e+16	0.0104187415
451	F	2015.06.30	midday	non-exposed	20	Udotea petiolata	2.496402e+14	3.530443e+16	0.0070710729
452	A	2015.07.01	morning	non-exposed	20	Chaetomorpha linum	4.768651e+14	1.74262e+16	0.0273648416
452	A	2015.07.01	morning	non-exposed	20	Dictyota linearis	8.287283e+14	1.74262e+16	0.0475564644
452	A	2015.07.01	morning	non-exposed	20	Halopteris ficiliana	8.439432e+14	1.74262e+16	0.048429566
452	A	2015.07.01	morning	non-exposed	20	rock	2.363265e+14	1.74262e+16	0.0135615651
452	A	2015.07.02	early morning	non-exposed	20	Dictyota linearis	7.676021e+14	1.394457e+16	0.0550466518
452	A	2015.07.02	early morning	non-exposed	20	Halopteris ficiliana	9.83506e+14	1.394457e+16	0.0705296592
452	B	2015.07.01	morning	non-exposed	20	Halopteris ficiliana	9.734524e+14	1.910904e+16	0.0509419843
452	B	2015.07.01	morning	non-exposed	20	Jania rubens	9.524891e+14	1.910904e+16	0.0498449482
452	B	2015.07.01	morning	non-exposed	20	Sponge	1.463027e+15	1.910904e+16	0.0765620417
452	B	2015.07.02	early morning	non-exposed	20	Caulerpa racemosa	4.735019e+14	1.633633e+16	0.0289845837
452	B	2015.07.02	early morning	non-exposed	20	Dictyota linearis	1.246216e+15	1.633633e+16	0.076284895
452	B	2015.07.02	early morning	non-exposed	20	Halopteris ficiliana	8.692679e+14	1.633633e+16	0.0532107056
452	B	2015.07.02	early morning	non-exposed	20	Jania rubens	1.303431e+15	1.633633e+16	0.0797872601
452	B	2015.07.02	early morning	non-exposed	20	rock	4.357851e+14	1.633633e+16	0.0266758168
452	B	2015.07.02	early morning	non-exposed	20	Sponge	1.156568e+15	1.633633e+16	0.0707972844
452	F	2015.06.30	afternoon	non-exposed	20	Halopteris ficiliana	1.618939e+15	3.57789e+16	0.0452484333
452	F	2015.06.30	midday	non-exposed	20	Halopteris ficiliana	1.50719e+15	3.57789e+16	0.0421251119
452	F	2015.06.30	midday	non-exposed	20	Sponge	3.723899e+14	3.57789e+16	0.0104080871
452	F	2015.06.30	midday	non-exposed	20	Udotea petiolata	2.52166e+14	3.57789e+16	0.0070478962
453	A	2015.07.01	morning	non-exposed	20	Chaetomorpha linum	4.876242e+14	1.773627e+16	0.0274930545
453	A	2015.07.01	morning	non-exposed	20	Dictyota linearis	8.474935e+14	1.773627e+16	0.0477830732
453	A	2015.07.01	morning	non-exposed	20	Halopteris ficiliana	8.635046e+14	1.773627e+16	0.0486858055
453	A	2015.07.01	morning	non-exposed	20	rock	2.433234e+14	1.773627e+16	0.0137189709
453	A	2015.07.02	early morning	non-exposed	20	Dictyota linearis	7.900325e+14	1.424311e+16	0.0554676932
453	A	2015.07.02	early morning	non-exposed	20	Halopteris ficiliana	1.010916e+15	1.424311e+16	0.0709758084
453	B	2015.07.01	morning	non-exposed	20	Halopteris ficiliana	9.946953e+14	1.944488e+16	0.0511546182
453	B	2015.07.01	morning	non-exposed	20	Jania rubens	9.734858e+14	1.944488e+16	0.0500638675
453	B	2015.07.01	morning	non-exposed	20	Sponge	1.477695e+15	1.944488e+16	0.0759940665
453	B	2015.07.02	early morning	non-exposed	20	Caulerpa racemosa	4.871435e+14	1.676038e+16	0.0290651815
453	B	2015.07.02	early morning	non-exposed	20	Dictyota linearis	1.279914e+15	1.676038e+16	0.0763654182
453	B	2015.07.02	early morning	non-exposed	20	Halopteris ficiliana	8.967287e+14	1.676038e+16	0.0535028802
453	B	2015.07.02	early morning	non-exposed	20	Jania rubens	1.341087e+15	1.676038e+16	0.0800152975
453	B	2015.07.02	early morning	non-exposed	20	rock	4.534922e+14	1.676038e+16	0.0270573894
453	B	2015.07.02	early morning	non-exposed	20	Sponge	1.177557e+15	1.676038e+16	0.0702583837
453	F	2015.06.30	afternoon	non-exposed	20	Halopteris ficiliana	1.656328e+15	3.655179e+16	0.045314555
453	F	2015.06.30	midday	non-exposed	20	Halopteris ficiliana	1.542715e+15	3.655179e+16	0.0422062692
453	F	2015.06.30	midday	non-exposed	20	Sponge	3.787381e+14	3.655179e+16	0.0103616835
453	F	2015.06.30	midday	non-exposed	20	Udotea petiolata	2.567919e+14	3.655179e+16	0.0070254274
454	A	2015.07.01	morning	non-exposed	20	Chaetomorpha linum	4.978952e+14	1.797196e+16	0.0277040018
454	A	2015.07.01	morning	non-exposed	20	Dictyota linearis	8.658925e+14	1.797196e+16	0.0481801923
454	A	2015.07.01	morning	non-exposed	20	Halopteris ficiliana	8.821917e+14	1.797196e+16	0.0490871153
454	A	2015.07.01	morning	non-exposed	20	rock	2.503539e+14	1.797196e+16	0.0139302482
454	A	2015.07.02	early morning	non-exposed	20	Dictyota linearis	8.121735e+14	1.447916e+16	0.0560925719
454	A	2015.07.02	early morning	non-exposed	20	Halopteris ficiliana	1.037684e+15	1.447916e+16	0.071667367
454	B	2015.07.01	morning	non-exposed	20	Halopteris ficiliana	1.01495e+15	1.969362e+16	0.051536993
454	B	2015.07.01	morning	non-exposed	20	Jania rubens	9.935806e+14	1.969362e+16	0.0504519025
454	B	2015.07.01	morning	non-exposed	20	Sponge	1.491034e+15	1.969362e+16	0.0757115169
454	B	2015.07.02	early morning	non-exposed	20	Caulerpa racemosa	5.007077e+14	1.710249e+16	0.0292768877
454	B	2015.07.02	early morning	non-exposed	20	Dictyota linearis	1.313042e+15	1.710249e+16	0.0767748908
454	B	2015.07.02	early morning	non-exposed	20	Halopteris ficiliana	9.224642e+14	1.710249e+16	0.0539374148
454	B	2015.07.02	early morning	non-exposed	20	Jania rubens	1.378774e+15	1.710249e+16	0.0806183339
454	B	2015.07.02	early morning	non-exposed	20	rock	4.700915e+14	1.710249e+16	0.0274867265
454	B	2015.07.02	early morning	non-exposed	20	Sponge	1.197809e+15	1.710249e+16	0.0700371188
454	F	2015.06.30	afternoon	non-exposed	20	Halopteris ficiliana	1.693213e+15	3.715732e+16	0.0455687716
454	F	2015.06.30	midday	non-exposed	20	Halopteris ficiliana	1.576956e+15	3.715732e+16	0.042439987
454	F	2015.06.30	midday	non-exposed	20	Sponge	3.849393e+14	3.715732e+16	0.0103597174
454	F	2015.06.30	midday	non-exposed	20	Udotea petiolata	2.61162e+14	3.715732e+16	0.0070285467
455	A	2015.07.01	morning	non-exposed	20	Chaetomorpha linum	5.063645e+14	1.814655e+16	0.0279041836
455	A	2015.07.01	morning	non-exposed	20	Dictyota linearis	8.796601e+14	1.814655e+16	0.0484753453
455	A	2015.07.01	morning	non-exposed	20	Halopteris ficiliana	8.971362e+14	1.814655e+16	0.0494384022
455	A	2015.07.01	morning	non-exposed	20	rock	2.558138e+14	1.814655e+16	0.0140971064
455	A	2015.07.02	early morning	non-exposed	20	Dictyota linearis	8.32048e+14	1.465748e+16	0.0567660842
455	A	2015.07.02	early morning	non-exposed	20	Halopteris ficiliana	1.059736e+15	1.465748e+16	0.0722999782
455	B	2015.07.01	morning	non-exposed	20	Halopteris ficiliana	1.02998e+15	1.989699e+16	0.0517656468
455	B	2015.07.01	morning	non-exposed	20	Jania rubens	1.009541e+15	1.989699e+16	0.0507383667
455	B	2015.07.01	morning	non-exposed	20	Sponge	1.493747e+15	1.989699e+16	0.0750740395
455	B	2015.07.02	early morning	non-exposed	20	Caulerpa racemosa	5.108042e+14	1.740996e+16	0.0293397626
455	B	2015.07.02	early morning	non-exposed	20	Dictyota linearis	1.340135e+15	1.740996e+16	0.0769751484
455	B	2015.07.02	early morning	non-exposed	20	Halopteris ficiliana	9.451856e+14	1.740996e+16	0.0542899203
455	B	2015.07.02	early morning	non-exposed	20	Jania rubens	1.409474e+15	1.740996e+16	0.0809579006
455	B	2015.07.02	early morning	non-exposed	20	rock	4.850541e+14	1.740996e+16	0.0278607196
455	B	2015.07.02	early morning	non-exposed	20	Sponge	1.211626e+15	1.740996e+16	0.0695938427
455	F	2015.06.30	afternoon	non-exposed	20	Halopteris ficiliana	1.726144e+15	3.765647e+16	0.0458392283
455	F	2015.06.30	midday	non-exposed	20	Halopteris ficiliana	1.604033e+15	3.765647e+16	0.042596463
455	F	2015.06.30	midday	non-exposed	20	Sponge	3.892918e+14	3.765647e+16	0.0103379778
455	F	2015.06.30	midday	non-exposed	20	Udotea petiolata	2.638778e+14	3.765647e+16	0.0070075027
456	A	2015.07.01	morning	non-exposed	20	Chaetomorpha linum	5.070754e+14	1.804947e+16	0.0280936455
456	A	2015.07.01	morning	non-exposed	20	Dictyota linearis	8.821771e+14	1.804947e+16	0.048875511
456	A	2015.07.01	morning	non-exposed	20	Halopteris ficiliana	8.991601e+14	1.804947e+16	0.0498164251
456	A	2015.07.01	morning	non-exposed	20	rock	2.573529e+14	1.804947e+16	0.014258194
456	A	2015.07.02	early morning	non-exposed	20	Dictyota linearis	8.385257e+14	1.463344e+16	0.0573020288
456	A	2015.07.02	early morning	non-exposed	20	Halopteris ficiliana	1.066643e+15	1.463344e+16	0.0728907695
456	B	2015.07.01	morning	non-exposed	20	Halopteris ficiliana	1.031157e+15	1.978238e+16	0.0521250131
456	B	2015.07.01	morning	non-exposed	20	Jania rubens	1.011857e+15	1.978238e+16	0.0511494019
456	B	2015.07.01	morning	non-exposed	20	Sponge	1.481304e+15	1.978238e+16	0.074879974
456	B	2015.07.02	early morning	non-exposed	20	Caulerpa racemosa	5.143999e+14	1.742569e+16	0.0295196305
456	B	2015.07.02	early morning	non-exposed	20	Dictyota linearis	1.349223e+15	1.742569e+16	0.0774272517
456	B	2015.07.02	early morning	non-exposed	20	Halopteris ficiliana	9.537244e+14	1.742569e+16	0.0547309469
456	B	2015.07.02	early morning	non-exposed	20	Jania rubens	1.423514e+15	1.742569e+16	0.0816905312
456	B	2015.07.02	early morning	non-exposed	20	rock	4.923461e+14	1.742569e+16	0.0282540416
456	B	2015.07.02	early morning	non-exposed	20	Sponge	1.209737e+15	1.742569e+16	0.0694226328
456	F	2015.06.30	afternoon	non-exposed	20	Halopteris ficiliana	1.729489e+15	3.758797e+16	0.0460117773
456	F	2015.06.30	midday	non-exposed	20	Halopteris ficiliana	1.608415e+15	3.758797e+16	0.0427906852
456	F	2015.06.30	midday	non-exposed	20	Sponge	3.886505e+14	3.758797e+16	0.0103397573
456	F	2015.06.30	midday	non-exposed	20	Udotea petiolata	2.633573e+14	3.758797e+16	0.007006424
457	A	2015.07.01	morning	non-exposed	20	Chaetomorpha linum	5.183209e+14	1.8419e+16	0.0281405493
457	A	2015.07.01	morning	non-exposed	20	Dictyota linearis	9.02008e+14	1.8419e+16	0.0489715993
457	A	2015.07.01	morning	non-exposed	20	Halopteris ficiliana	9.197188e+14	1.8419e+16	0.0499331448
457	A	2015.07.01	morning	non-exposed	20	rock	2.639569e+14	1.8419e+16	0.014330681
457	A	2015.07.02	early morning	non-exposed	20	Dictyota linearis	8.626838e+14	1.497205e+16	0.0576196273
457	A	2015.07.02	early morning	non-exposed	20	Halopteris ficiliana	1.095251e+15	1.497205e+16	0.0731530706
457	B	2015.07.01	morning	non-exposed	20	Halopteris ficiliana	1.053426e+15	2.020353e+16	0.0521406732
457	B	2015.07.01	morning	non-exposed	20	Jania rubens	1.034017e+15	2.020353e+16	0.0511800324
457	B	2015.07.01	morning	non-exposed	20	Sponge	1.500942e+15	2.020353e+16	0.0742910813
457	B	2015.07.02	early morning	non-exposed	20	Caulerpa racemosa	5.291411e+14	1.790747e+16	0.0295486315
457	B	2015.07.02	early morning	non-exposed	20	Dictyota linearis	1.385594e+15	1.790747e+16	0.0773752085
457	B	2015.07.02	early morning	non-exposed	20	Halopteris ficiliana	9.818341e+14	1.790747e+16	0.0548282004
457	B	2015.07.02	early morning	non-exposed	20	Jania rubens	1.462022e+15	1.790747e+16	0.0816431438
457	B	2015.07.02	early morning	non-exposed	20	rock	5.097616e+14	1.790747e+16	0.0284664292
457	B	2015.07.02	early morning	non-exposed	20	Sponge	1.234797e+15	1.790747e+16	0.068954322
457	F	2015.06.30	afternoon	non-exposed	20	Halopteris ficiliana	1.772175e+15	3.848446e+16	0.0460490978
457	F	2015.06.30	midday	non-exposed	20	Halopteris ficiliana	1.646228e+15	3.848446e+16	0.0427764373
457	F	2015.06.30	midday	non-exposed	20	Sponge	3.960685e+14	3.848446e+16	0.0102916492
457	F	2015.06.30	midday	non-exposed	20	Udotea petiolata	2.684061e+14	3.848446e+16	0.006974402
458	A	2015.07.01	morning	non-exposed	20	Chaetomorpha linum	5.270266e+14	1.87025e+16	0.0281794651
458	A	2015.07.01	morning	non-exposed	20	Dictyota linearis	9.18733e+14	1.87025e+16	0.049123526
458	A	2015.07.01	morning	non-exposed	20	Halopteris ficiliana	9.371154e+14	1.87025e+16	0.0501064136
458	A	2015.07.01	morning	non-exposed	20	rock	2.692176e+14	1.87025e+16	0.0143947368
458	A	2015.07.02	early morning	non-exposed	20	Dictyota linearis	8.840524e+14	1.524059e+16	0.0580064284
458	A	2015.07.02	early morning	non-exposed	20	Halopteris ficiliana	1.120268e+15	1.524059e+16	0.0735055146
458	B	2015.07.01	morning	non-exposed	20	Halopteris ficiliana	1.072576e+15	2.051103e+16	0.0522926319
458	B	2015.07.01	morning	non-exposed	20	Jania rubens	1.053529e+15	2.051103e+16	0.0513640029
458	B	2015.07.01	morning	non-exposed	20	Sponge	1.514274e+15	2.051103e+16	0.0738272722
458	B	2015.07.02	early morning	non-exposed	20	Caulerpa racemosa	5.41711e+14	1.830715e+16	0.0295901278
458	B	2015.07.02	early morning	non-exposed	20	Dictyota linearis	1.418219e+15	1.830715e+16	0.0774680476
458	B	2015.07.02	early morning	non-exposed	20	Halopteris ficiliana	1.007075e+15	1.830715e+16	0.0550099163
458	B	2015.07.02	early morning	non-exposed	20	Jania rubens	1.497169e+15	1.830715e+16	0.0817805201
458	B	2015.07.02	early morning	non-exposed	20	rock	5.252515e+14	1.830715e+16	0.0286910533
458	B	2015.07.02	early morning	non-exposed	20	Sponge	1.25544e+15	1.830715e+16	0.0685764654
458	F	2015.06.30	afternoon	non-exposed	20	Halopteris ficiliana	1.809778e+15	3.921233e+16	0.0461532922
458	F	2015.06.30	midday	non-exposed	20	Halopteris ficiliana	1.679574e+15	3.921233e+16	0.0428328189
458	F	2015.06.30	midday	non-exposed	20	Sponge	4.019936e+14	3.921233e+16	0.0102517147
458	F	2015.06.30	midday	non-exposed	20	Udotea petiolata	2.725499e+14	3.921233e+16	0.0069506173
459	A	2015.07.01	morning	non-exposed	20	Chaetomorpha linum	5.356833e+14	1.885269e+16	0.0284141535
459	A	2015.07.01	morning	non-exposed	20	Dictyota linearis	9.337778e+14	1.885269e+16	0.0495302148
459	A	2015.07.01	morning	non-exposed	20	Halopteris ficiliana	9.524873e+14	1.885269e+16	0.0505226182
459	A	2015.07.01	morning	non-exposed	20	rock	2.741894e+14	1.885269e+16	0.01454378
459	A	2015.07.02	early morning	non-exposed	20	Dictyota linearis	9.037888e+14	1.53973e+16	0.0586978675
459	A	2015.07.02	early morning	non-exposed	20	Halopteris ficiliana	1.143418e+15	1.53973e+16	0.074260941
459	B	2015.07.01	morning	non-exposed	20	Halopteris ficiliana	1.089018e+15	2.067263e+16	0.0526792516
459	B	2015.07.01	morning	non-exposed	20	Jania rubens	1.068782e+15	2.067263e+16	0.0517003614
459	B	2015.07.01	morning	non-exposed	20	Sponge	1.524917e+15	2.067263e+16	0.0737650161
459	B	2015.07.02	early morning	non-exposed	20	Caulerpa racemosa	5.535313e+14	1.860597e+16	0.0297502008
459	B	2015.07.02	early morning	non-exposed	20	Dictyota linearis	1.448396e+15	1.860597e+16	0.0778457799
459	B	2015.07.02	early morning	non-exposed	20	Halopteris ficiliana	1.030441e+15	1.860597e+16	0.0553822949
459	B	2015.07.02	early morning	non-exposed	20	Jania rubens	1.532346e+15	1.860597e+16	0.0823577924
459	B	2015.07.02	early morning	non-exposed	20	rock	5.39156e+14	1.860597e+16	0.028977581
459	B	2015.07.02	early morning	non-exposed	20	Sponge	1.273025e+15	1.860597e+16	0.0684202531
459	F	2015.06.30	afternoon	non-exposed	20	Halopteris ficiliana	1.843314e+15	3.96937e+16	0.0464384537
459	F	2015.06.30	midday	non-exposed	20	Halopteris ficiliana	1.708384e+15	3.96937e+16	0.0430391658
459	F	2015.06.30	midday	non-exposed	20	Sponge	4.071397e+14	3.96937e+16	0.0102570363
459	F	2015.06.30	midday	non-exposed	20	Udotea petiolata	2.758773e+14	3.96937e+16	0.0069501526
460	A	2015.07.01	morning	non-exposed	20	Chaetomorpha linum	5.426692e+14	1.902942e+16	0.028517377
460	A	2015.07.01	morning	non-exposed	20	Dictyota linearis	9.461655e+14	1.902942e+16	0.0497211889
460	A	2015.07.01	morning	non-exposed	20	Halopteris ficiliana	9.648261e+14	1.902942e+16	0.0507018103
460	A	2015.07.01	morning	non-exposed	20	rock	2.773535e+14	1.902942e+16	0.0145749814
460	A	2015.07.02	early morning	non-exposed	20	Dictyota linearis	9.201161e+14	1.559082e+16	0.0590165352
460	A	2015.07.02	early morning	non-exposed	20	Halopteris ficiliana	1.161586e+15	1.559082e+16	0.0745044624
460	B	2015.07.01	morning	non-exposed	20	Halopteris ficiliana	1.102108e+15	2.085167e+16	0.0528546487
460	B	2015.07.01	morning	non-exposed	20	Jania rubens	1.08186e+15	2.085167e+16	0.0518836081
460	B	2015.07.01	morning	non-exposed	20	Sponge	1.530605e+15	2.085167e+16	0.0734044617
460	B	2015.07.02	early morning	non-exposed	20	Caulerpa racemosa	5.624894e+14	1.890039e+16	0.0297607328
460	B	2015.07.02	early morning	non-exposed	20	Dictyota linearis	1.474259e+15	1.890039e+16	0.0780015409
460	B	2015.07.02	early morning	non-exposed	20	Halopteris ficiliana	1.049359e+15	1.890039e+16	0.0555204811
460	B	2015.07.02	early morning	non-exposed	20	Jania rubens	1.559648e+15	1.890039e+16	0.0825193682
460	B	2015.07.02	early morning	non-exposed	20	rock	5.50031e+14	1.890039e+16	0.0291015709
460	B	2015.07.02	early morning	non-exposed	20	Sponge	1.287909e+15	1.890039e+16	0.0681419338
460	F	2015.06.30	afternoon	non-exposed	20	Halopteris ficiliana	1.871108e+15	4.017435e+16	0.046574708
460	F	2015.06.30	midday	non-exposed	20	Halopteris ficiliana	1.733318e+15	4.017435e+16	0.0431448852
460	F	2015.06.30	midday	non-exposed	20	Sponge	4.115322e+14	4.017435e+16	0.0102436569
460	F	2015.06.30	midday	non-exposed	20	Udotea petiolata	2.784537e+14	4.017435e+16	0.0069311317
461	A	2015.07.01	morning	non-exposed	20	Chaetomorpha linum	5.4774e+14	1.915511e+16	0.0285949784
461	A	2015.07.01	morning	non-exposed	20	Dictyota linearis	9.558124e+14	1.915511e+16	0.0498985544
461	A	2015.07.01	morning	non-exposed	20	Halopteris ficiliana	9.754603e+14	1.915511e+16	0.0509242821
461	A	2015.07.01	morning	non-exposed	20	rock	2.80234e+14	1.915511e+16	0.0146297236
461	A	2015.07.02	early morning	non-exposed	20	Dictyota linearis	9.34869e+14	1.573091e+16	0.0594287829
461	A	2015.07.02	early morning	non-exposed	20	Halopteris ficiliana	1.177486e+15	1.573091e+16	0.0748517179
461	B	2015.07.01	morning	non-exposed	20	Halopteris ficiliana	1.11268e+15	2.099589e+16	0.0529951163
461	B	2015.07.01	morning	non-exposed	20	Jania rubens	1.092403e+15	2.099589e+16	0.0520293851
461	B	2015.07.01	morning	non-exposed	20	Sponge	1.533672e+15	2.099589e+16	0.073046295
461	B	2015.07.02	early morning	non-exposed	20	Caulerpa racemosa	5.708965e+14	1.914094e+16	0.0298259343
461	B	2015.07.02	early morning	non-exposed	20	Dictyota linearis	1.495982e+15	1.914094e+16	0.0781561304
461	B	2015.07.02	early morning	non-exposed	20	Halopteris ficiliana	1.066919e+15	1.914094e+16	0.0557401493
461	B	2015.07.02	early morning	non-exposed	20	Jania rubens	1.584519e+15	1.914094e+16	0.0827816671
461	B	2015.07.02	early morning	non-exposed	20	rock	5.596421e+14	1.914094e+16	0.0292379603
461	B	2015.07.02	early morning	non-exposed	20	Sponge	1.298868e+15	1.914094e+16	0.0678581248
461	F	2015.06.30	afternoon	non-exposed	20	Halopteris ficiliana	1.8945e+15	4.058053e+16	0.0466849561
461	F	2015.06.30	midday	non-exposed	20	Halopteris ficiliana	1.754428e+15	4.058053e+16	0.0432332402
461	F	2015.06.30	midday	non-exposed	20	Sponge	4.144417e+14	4.058053e+16	0.0102128226
461	F	2015.06.30	midday	non-exposed	20	Udotea petiolata	2.805498e+14	4.058053e+16	0.0069134078
462	A	2015.07.01	morning	non-exposed	20	Chaetomorpha linum	5.534739e+14	1.919766e+16	0.0288302747
462	A	2015.07.01	morning	non-exposed	20	Dictyota linearis	9.652278e+14	1.919766e+16	0.0502784055
462	A	2015.07.01	morning	non-exposed	20	Halopteris ficiliana	9.860527e+14	1.919766e+16	0.051363166
462	A	2015.07.01	morning	non-exposed	20	rock	2.825749e+14	1.919766e+16	0.0147192364
462	A	2015.07.02	early morning	non-exposed	20	Dictyota linearis	9.497274e+14	1.581331e+16	0.0600587468
462	A	2015.07.02	early morning	non-exposed	20	Halopteris ficiliana	1.194085e+15	1.581331e+16	0.07551141
462	B	2015.07.01	morning	non-exposed	20	Halopteris ficiliana	1.123222e+15	2.103987e+16	0.0533854145
462	B	2015.07.01	morning	non-exposed	20	Jania rubens	1.101718e+15	2.103987e+16	0.0523633351
462	B	2015.07.01	morning	non-exposed	20	Sponge	1.536608e+15	2.103987e+16	0.0730331233
462	B	2015.07.02	early morning	non-exposed	20	Caulerpa racemosa	5.797448e+14	1.932496e+16	0.0299997902
462	B	2015.07.02	early morning	non-exposed	20	Dictyota linearis	1.518526e+15	1.932496e+16	0.0785784715
462	B	2015.07.02	early morning	non-exposed	20	Halopteris ficiliana	1.083616e+15	1.932496e+16	0.0560733841
462	B	2015.07.02	early morning	non-exposed	20	Jania rubens	1.60942e+15	1.932496e+16	0.0832819351
462	B	2015.07.02	early morning	non-exposed	20	rock	5.69204e+14	1.932496e+16	0.0294543395
462	B	2015.07.02	early morning	non-exposed	20	Sponge	1.30925e+15	1.932496e+16	0.0677491766
462	F	2015.06.30	afternoon	non-exposed	20	Halopteris ficiliana	1.916969e+15	4.081728e+16	0.0469646404
462	F	2015.06.30	midday	non-exposed	20	Halopteris ficiliana	1.77408e+15	4.081728e+16	0.0434639452
462	F	2015.06.30	midday	non-exposed	20	Sponge	4.172811e+14	4.081728e+16	0.0102231493
462	F	2015.06.30	midday	non-exposed	20	Udotea petiolata	2.821695e+14	4.081728e+16	0.0069129917
463	A	2015.07.01	morning	non-exposed	20	Chaetomorpha linum	5.611527e+14	1.946809e+16	0.0288242308
463	A	2015.07.01	morning	non-exposed	20	Dictyota linearis	9.79601e+14	1.946809e+16	0.0503182937
463	A	2015.07.01	morning	non-exposed	20	Halopteris ficiliana	1.001224e+15	1.946809e+16	0.0514290097
463	A	2015.07.01	morning	non-exposed	20	rock	2.86196e+14	1.946809e+16	0.014700776
463	A	2015.07.02	early morning	non-exposed	20	Dictyota linearis	9.692168e+14	1.606772e+16	0.0603207361
463	A	2015.07.02	early morning	non-exposed	20	Halopteris ficiliana	1.216265e+15	1.606772e+16	0.0756961793
463	B	2015.07.01	morning	non-exposed	20	Halopteris ficiliana	1.138815e+15	2.134701e+16	0.0533477587
463	B	2015.07.01	morning	non-exposed	20	Jania rubens	1.117582e+15	2.134701e+16	0.0523530646
463	B	2015.07.01	morning	non-exposed	20	Sponge	1.547283e+15	2.134701e+16	0.0724824021
463	B	2015.07.02	early morning	non-exposed	20	Caulerpa racemosa	5.915315e+14	1.971812e+16	0.0299993804
463	B	2015.07.02	early morning	non-exposed	20	Dictyota linearis	1.550622e+15	1.971812e+16	0.0786394333
463	B	2015.07.02	early morning	non-exposed	20	Halopteris ficiliana	1.107136e+15	1.971812e+16	0.0561481589
463	B	2015.07.02	early morning	non-exposed	20	Jania rubens	1.643957e+15	1.971812e+16	0.0833729167
463	B	2015.07.02	early morning	non-exposed	20	rock	5.81921e+14	1.971812e+16	0.0295119886
463	B	2015.07.02	early morning	non-exposed	20	Sponge	1.328116e+15	1.971812e+16	0.0673550732
463	F	2015.06.30	afternoon	non-exposed	20	Halopteris ficiliana	1.950352e+15	4.152041e+16	0.0469733229
463	F	2015.06.30	midday	non-exposed	20	Halopteris ficiliana	1.804383e+15	4.152041e+16	0.0434577285
463	F	2015.06.30	midday	non-exposed	20	Sponge	4.224527e+14	4.152041e+16	0.0101745783
463	F	2015.06.30	midday	non-exposed	20	Udotea petiolata	2.85463e+14	4.152041e+16	0.0068752452
464	A	2015.07.01	morning	non-exposed	20	Chaetomorpha linum	5.633091e+14	1.942925e+16	0.0289928343
464	A	2015.07.01	morning	non-exposed	20	Dictyota linearis	9.833352e+14	1.942925e+16	0.0506110682
464	A	2015.07.01	morning	non-exposed	20	Halopteris ficiliana	1.00547e+15	1.942925e+16	0.051750336
464	A	2015.07.01	morning	non-exposed	20	rock	2.865659e+14	1.942925e+16	0.0147492009
464	A	2015.07.02	early morning	non-exposed	20	Dictyota linearis	9.782479e+14	1.60695e+16	0.0608760813
464	A	2015.07.02	early morning	non-exposed	20	Halopteris ficiliana	1.225049e+15	1.60695e+16	0.0762344476
464	B	2015.07.01	morning	non-exposed	20	Halopteris ficiliana	1.142402e+15	2.130005e+16	0.05363377
464	B	2015.07.01	morning	non-exposed	20	Jania rubens	1.120611e+15	2.130005e+16	0.0526107173
464	B	2015.07.01	morning	non-exposed	20	Sponge	1.542829e+15	2.130005e+16	0.0724331123
464	B	2015.07.02	early morning	non-exposed	20	Caulerpa racemosa	5.952129e+14	1.9797e+16	0.0300658151
464	B	2015.07.02	early morning	non-exposed	20	Dictyota linearis	1.56495e+15	1.9797e+16	0.0790498842
464	B	2015.07.02	early morning	non-exposed	20	Halopteris ficiliana	1.11781e+15	1.9797e+16	0.0564636172
464	B	2015.07.02	early morning	non-exposed	20	Jania rubens	1.659972e+15	1.9797e+16	0.0838496709
464	B	2015.07.02	early morning	non-exposed	20	rock	5.869325e+14	1.9797e+16	0.0296475509
464	B	2015.07.02	early morning	non-exposed	20	Sponge	1.33103e+15	1.9797e+16	0.0672339204
464	F	2015.06.30	afternoon	non-exposed	20	Halopteris ficiliana	1.963139e+15	4.157236e+16	0.0472222222
464	F	2015.06.30	midday	non-exposed	20	Halopteris ficiliana	1.813626e+15	4.157236e+16	0.0436257567
464	F	2015.06.30	midday	non-exposed	20	Sponge	4.232733e+14	4.157236e+16	0.0101816052
464	F	2015.06.30	midday	non-exposed	20	Udotea petiolata	2.855106e+14	4.157236e+16	0.0068677993
465	A	2015.07.01	morning	non-exposed	20	Chaetomorpha linum	5.696742e+14	1.952354e+16	0.0291788367
465	A	2015.07.01	morning	non-exposed	20	Dictyota linearis	9.938139e+14	1.952354e+16	0.0509033631
465	A	2015.07.01	morning	non-exposed	20	Halopteris ficiliana	1.017262e+15	1.952354e+16	0.0521043701
465	A	2015.07.01	morning	non-exposed	20	rock	2.893583e+14	1.952354e+16	0.0148209964
465	A	2015.07.02	early morning	non-exposed	20	Dictyota linearis	9.933387e+14	1.62003e+16	0.0613160831
465	A	2015.07.02	early morning	non-exposed	20	Halopteris ficiliana	1.242522e+15	1.62003e+16	0.0766974843
465	B	2015.07.01	morning	non-exposed	20	Halopteris ficiliana	1.153744e+15	2.140616e+16	0.0538977596
465	B	2015.07.01	morning	non-exposed	20	Jania rubens	1.132546e+15	2.140616e+16	0.0529074856
465	B	2015.07.01	morning	non-exposed	20	Sponge	1.548377e+15	2.140616e+16	0.0723332192
465	B	2015.07.02	early morning	non-exposed	20	Caulerpa racemosa	6.040518e+14	2.002739e+16	0.0301612805
465	B	2015.07.02	early morning	non-exposed	20	Dictyota linearis	1.589638e+15	2.002739e+16	0.0793731823
465	B	2015.07.02	early morning	non-exposed	20	Halopteris ficiliana	1.136314e+15	2.002739e+16	0.0567379853
465	B	2015.07.02	early morning	non-exposed	20	Jania rubens	1.687109e+15	2.002739e+16	0.08424007
465	B	2015.07.02	early morning	non-exposed	20	rock	5.97046e+14	2.002739e+16	0.0298114666
465	B	2015.07.02	early morning	non-exposed	20	Sponge	1.342763e+15	2.002739e+16	0.0670463097
465	F	2015.06.30	afternoon	non-exposed	20	Halopteris ficiliana	1.989542e+15	4.188038e+16	0.0475053492
465	F	2015.06.30	midday	non-exposed	20	Halopteris ficiliana	1.835495e+15	4.188038e+16	0.0438270764
465	F	2015.06.30	midday	non-exposed	20	Sponge	4.265972e+14	4.188038e+16	0.0101860857
465	F	2015.06.30	midday	non-exposed	20	Udotea petiolata	2.872403e+14	4.188038e+16	0.0068585878
466	A	2015.07.01	morning	non-exposed	20	Chaetomorpha linum	5.73431e+14	1.951348e+16	0.0293864055
466	A	2015.07.01	morning	non-exposed	20	Dictyota linearis	1.001006e+15	1.951348e+16	0.051298203
466	A	2015.07.01	morning	non-exposed	20	Halopteris ficiliana	1.025277e+15	1.951348e+16	0.0525419945
466	A	2015.07.01	morning	non-exposed	20	rock	2.906767e+14	1.951348e+16	0.0148961996
466	A	2015.07.02	early morning	non-exposed	20	Dictyota linearis	1.006274e+15	1.62274e+16	0.0620108331
466	A	2015.07.02	early morning	non-exposed	20	Halopteris ficiliana	1.255366e+15	1.62274e+16	0.0773608714
466	B	2015.07.01	morning	non-exposed	20	Halopteris ficiliana	1.161668e+15	2.139483e+16	0.0542966758
466	B	2015.07.01	morning	non-exposed	20	Jania rubens	1.138613e+15	2.139483e+16	0.0532190643
466	B	2015.07.01	morning	non-exposed	20	Sponge	1.545593e+15	2.139483e+16	0.0722414155
466	B	2015.07.02	early morning	non-exposed	20	Caulerpa racemosa	6.114909e+14	2.016033e+16	0.0303313888
466	B	2015.07.02	early morning	non-exposed	20	Dictyota linearis	1.612239e+15	2.016033e+16	0.0799708313
466	B	2015.07.02	early morning	non-exposed	20	Halopteris ficiliana	1.152661e+15	2.016033e+16	0.0571746881
466	B	2015.07.02	early morning	non-exposed	20	Jania rubens	1.711227e+15	2.016033e+16	0.0848808945
466	B	2015.07.02	early morning	non-exposed	20	rock	6.056921e+14	2.016033e+16	0.030043753
466	B	2015.07.02	early morning	non-exposed	20	Sponge	1.349576e+15	2.016033e+16	0.0669421488
466	F	2015.06.30	afternoon	non-exposed	20	Halopteris ficiliana	2.006927e+15	4.206195e+16	0.0477135922
466	F	2015.06.30	midday	non-exposed	20	Halopteris ficiliana	1.852931e+15	4.206195e+16	0.0440524272
466	F	2015.06.30	midday	non-exposed	20	Sponge	4.288413e+14	4.206195e+16	0.0101954693
466	F	2015.06.30	midday	non-exposed	20	Udotea petiolata	2.878998e+14	4.206195e+16	0.0068446602
467	A	2015.07.01	morning	non-exposed	20	Chaetomorpha linum	5.737178e+14	1.93696e+16	0.0296195023
467	A	2015.07.01	morning	non-exposed	20	Dictyota linearis	1.001202e+15	1.93696e+16	0.0516893479
467	A	2015.07.01	morning	non-exposed	20	Halopteris ficiliana	1.02657e+15	1.93696e+16	0.0529990395
467	A	2015.07.01	morning	non-exposed	20	rock	2.904849e+14	1.93696e+16	0.0149969501
467	A	2015.07.02	early morning	non-exposed	20	Dictyota linearis	1.013071e+15	1.61447e+16	0.0627494665
467	A	2015.07.02	early morning	non-exposed	20	Halopteris ficiliana	1.26056e+15	1.61447e+16	0.078078916
467	B	2015.07.01	morning	non-exposed	20	Halopteris ficiliana	1.162009e+15	2.12384e+16	0.0547126689
467	B	2015.07.01	morning	non-exposed	20	Jania rubens	1.13835e+15	2.12384e+16	0.0535986956
467	B	2015.07.01	morning	non-exposed	20	Sponge	1.535781e+15	2.12384e+16	0.0723115289
467	B	2015.07.02	early morning	non-exposed	20	Caulerpa racemosa	6.147035e+14	2.012453e+16	0.0305449834
467	B	2015.07.02	early morning	non-exposed	20	Dictyota linearis	1.623823e+15	2.012453e+16	0.0806887197
467	B	2015.07.02	early morning	non-exposed	20	Halopteris ficiliana	1.161695e+15	2.012453e+16	0.0577253219
467	B	2015.07.02	early morning	non-exposed	20	Jania rubens	1.722213e+15	2.012453e+16	0.0855777796
467	B	2015.07.02	early morning	non-exposed	20	rock	6.094886e+14	2.012453e+16	0.0302858531
467	B	2015.07.02	early morning	non-exposed	20	Sponge	1.348534e+15	2.012453e+16	0.0670094745
467	F	2015.06.30	afternoon	non-exposed	20	Halopteris ficiliana	2.015509e+15	4.189012e+16	0.0481141801
467	F	2015.06.30	midday	non-exposed	20	Halopteris ficiliana	1.858431e+15	4.189012e+16	0.0443644233
467	F	2015.06.30	midday	non-exposed	20	Sponge	4.28489e+14	4.189012e+16	0.0102288789
467	F	2015.06.30	midday	non-exposed	20	Udotea petiolata	2.871441e+14	4.189012e+16	0.0068546975
468	A	2015.07.01	morning	non-exposed	20	Chaetomorpha linum	5.826182e+14	1.954558e+16	0.0298081756
468	A	2015.07.01	morning	non-exposed	20	Dictyota linearis	1.016246e+15	1.954558e+16	0.0519936338
468	A	2015.07.01	morning	non-exposed	20	Halopteris ficiliana	1.043179e+15	1.954558e+16	0.0533715865
468	A	2015.07.01	morning	non-exposed	20	rock	2.942152e+14	1.954558e+16	0.0150527727
468	A	2015.07.02	early morning	non-exposed	20	Dictyota linearis	1.033519e+15	1.632919e+16	0.0632927257
468	A	2015.07.02	early morning	non-exposed	20	Halopteris ficiliana	1.283215e+15	1.632919e+16	0.0785840811
468	B	2015.07.01	morning	non-exposed	20	Halopteris ficiliana	1.178685e+15	2.143048e+16	0.0550004229
468	B	2015.07.01	morning	non-exposed	20	Jania rubens	1.154267e+15	2.143048e+16	0.0538609928
468	B	2015.07.01	morning	non-exposed	20	Sponge	1.548437e+15	2.143048e+16	0.0722539489
468	B	2015.07.02	early morning	non-exposed	20	Caulerpa racemosa	6.262511e+14	2.044198e+16	0.0306355372
468	B	2015.07.02	early morning	non-exposed	20	Dictyota linearis	1.65887e+15	2.044198e+16	0.0811501342
468	B	2015.07.02	early morning	non-exposed	20	Halopteris ficiliana	1.186255e+15	2.044198e+16	0.0580303152
468	B	2015.07.02	early morning	non-exposed	20	Jania rubens	1.75907e+15	2.044198e+16	0.0860518201
468	B	2015.07.02	early morning	non-exposed	20	rock	6.219124e+14	2.044198e+16	0.030423291
468	B	2015.07.02	early morning	non-exposed	20	Sponge	1.364573e+15	2.044198e+16	0.066753434
468	F	2015.06.30	afternoon	non-exposed	20	Halopteris ficiliana	2.052098e+15	4.243772e+16	0.048355517
468	F	2015.06.30	midday	non-exposed	20	Halopteris ficiliana	1.889866e+15	4.243772e+16	0.0445326968
468	F	2015.06.30	midday	non-exposed	20	Sponge	4.336823e+14	4.243772e+16	0.0102192644
468	F	2015.06.30	midday	non-exposed	20	Udotea petiolata	2.902858e+14	4.243772e+16	0.0068402778
469	A	2015.07.01	morning	non-exposed	20	Chaetomorpha linum	5.901498e+14	1.970306e+16	0.0299521929
469	A	2015.07.01	morning	non-exposed	20	Dictyota linearis	1.028196e+15	1.970306e+16	0.052184577
469	A	2015.07.01	morning	non-exposed	20	Halopteris ficiliana	1.056536e+15	1.970306e+16	0.0536229474
469	A	2015.07.01	morning	non-exposed	20	rock	2.969997e+14	1.970306e+16	0.0150737892
469	A	2015.07.02	early morning	non-exposed	20	Dictyota linearis	1.049874e+15	1.648605e+16	0.0636825843
469	A	2015.07.02	early morning	non-exposed	20	Halopteris ficiliana	1.300992e+15	1.648605e+16	0.0789147006
469	B	2015.07.01	morning	non-exposed	20	Halopteris ficiliana	1.191673e+15	2.161439e+16	0.0551333238
469	B	2015.07.01	morning	non-exposed	20	Jania rubens	1.166785e+15	2.161439e+16	0.0539818482
469	B	2015.07.01	morning	non-exposed	20	Sponge	1.554621e+15	2.161439e+16	0.0719252705
469	B	2015.07.02	early morning	non-exposed	20	Caulerpa racemosa	6.354451e+14	2.071872e+16	0.0306700929
469	B	2015.07.02	early morning	non-exposed	20	Dictyota linearis	1.688254e+15	2.071872e+16	0.0814844831
469	B	2015.07.02	early morning	non-exposed	20	Halopteris ficiliana	1.207841e+15	2.071872e+16	0.0582970943
469	B	2015.07.02	early morning	non-exposed	20	Jania rubens	1.7915e+15	2.071872e+16	0.0864676814
469	B	2015.07.02	early morning	non-exposed	20	rock	6.324964e+14	2.071872e+16	0.0305277723
469	B	2015.07.02	early morning	non-exposed	20	Sponge	1.375569e+15	2.071872e+16	0.0663925677
469	F	2015.06.30	afternoon	non-exposed	20	Halopteris ficiliana	2.082725e+15	4.292817e+16	0.0485165045
469	F	2015.06.30	midday	non-exposed	20	Halopteris ficiliana	1.916738e+15	4.292817e+16	0.044649876
469	F	2015.06.30	midday	non-exposed	20	Sponge	4.379913e+14	4.292817e+16	0.0102028875
469	F	2015.06.30	midday	non-exposed	20	Udotea petiolata	2.92249e+14	4.292817e+16	0.0068078611
470	A	2015.07.01	morning	non-exposed	20	Chaetomorpha linum	5.991282e+14	1.983165e+16	0.030210705
470	A	2015.07.01	morning	non-exposed	20	Dictyota linearis	1.043809e+15	1.983165e+16	0.0526334672
470	A	2015.07.01	morning	non-exposed	20	Halopteris ficiliana	1.073472e+15	1.983165e+16	0.0541292379
470	A	2015.07.01	morning	non-exposed	20	rock	3.007134e+14	1.983165e+16	0.0151633067
470	A	2015.07.02	early morning	non-exposed	20	Dictyota linearis	1.072268e+15	1.664813e+16	0.0644077189
470	A	2015.07.02	early morning	non-exposed	20	Halopteris ficiliana	1.324463e+15	1.664813e+16	0.0795562882
470	B	2015.07.01	morning	non-exposed	20	Halopteris ficiliana	1.209023e+15	2.174775e+16	0.0555930046
470	B	2015.07.01	morning	non-exposed	20	Jania rubens	1.18274e+15	2.174775e+16	0.0543845079
470	B	2015.07.01	morning	non-exposed	20	Sponge	1.565959e+15	2.174775e+16	0.0720055868
470	B	2015.07.02	early morning	non-exposed	20	Caulerpa racemosa	6.473999e+14	2.100807e+16	0.0308167253
470	B	2015.07.02	early morning	non-exposed	20	Dictyota linearis	1.725921e+15	2.100807e+16	0.0821551387
470	B	2015.07.02	early morning	non-exposed	20	Halopteris ficiliana	1.235733e+15	2.100807e+16	0.0588218054
470	B	2015.07.02	early morning	non-exposed	20	Jania rubens	1.832357e+15	2.100807e+16	0.0872215709
470	B	2015.07.02	early morning	non-exposed	20	rock	6.463327e+14	2.100807e+16	0.0307659242
470	B	2015.07.02	early morning	non-exposed	20	Sponge	1.392739e+15	2.100807e+16	0.0662954279
470	F	2015.06.30	afternoon	non-exposed	20	Halopteris ficiliana	2.121988e+15	4.338713e+16	0.0489082308
470	F	2015.06.30	midday	non-exposed	20	Halopteris ficiliana	1.950779e+15	4.338713e+16	0.044962157
470	F	2015.06.30	midday	non-exposed	20	Sponge	4.439142e+14	4.338713e+16	0.0102314727
470	F	2015.06.30	midday	non-exposed	20	Udotea petiolata	2.954593e+14	4.338713e+16	0.0068098392
471	A	2015.07.01	morning	non-exposed	20	Chaetomorpha linum	6.096768e+14	2.00516e+16	0.0304053915
471	A	2015.07.01	morning	non-exposed	20	Dictyota linearis	1.061434e+15	2.00516e+16	0.0529351332
471	A	2015.07.01	morning	non-exposed	20	Halopteris ficiliana	1.09298e+15	2.00516e+16	0.0545083455
471	A	2015.07.01	morning	non-exposed	20	rock	3.047148e+14	2.00516e+16	0.0151965317
471	A	2015.07.02	early morning	non-exposed	20	Dictyota linearis	1.095699e+15	1.686043e+16	0.064986409
471	A	2015.07.02	early morning	non-exposed	20	Halopteris ficiliana	1.349573e+15	1.686043e+16	0.0800437984
471	B	2015.07.01	morning	non-exposed	20	Halopteris ficiliana	1.229889e+15	2.199171e+16	0.055925127
471	B	2015.07.01	morning	non-exposed	20	Jania rubens	1.201061e+15	2.199171e+16	0.0546142606
471	B	2015.07.01	morning	non-exposed	20	Sponge	1.58043e+15	2.199171e+16	0.0718648132
471	B	2015.07.02	early morning	non-exposed	20	Caulerpa racemosa	6.612592e+14	2.134569e+16	0.0309785756
471	B	2015.07.02	early morning	non-exposed	20	Dictyota linearis	1.766489e+15	2.134569e+16	0.0827562247
471	B	2015.07.02	early morning	non-exposed	20	Halopteris ficiliana	1.264674e+15	2.134569e+16	0.0592472496
471	B	2015.07.02	early morning	non-exposed	20	Jania rubens	1.873444e+15	2.134569e+16	0.0877668404
471	B	2015.07.02	early morning	non-exposed	20	rock	6.612592e+14	2.134569e+16	0.0309785756
471	B	2015.07.02	early morning	non-exposed	20	Sponge	1.412169e+15	2.134569e+16	0.0661571125
471	F	2015.06.30	afternoon	non-exposed	20	Halopteris ficiliana	2.164892e+15	4.402627e+16	0.0491727494
471	F	2015.06.30	midday	non-exposed	20	Halopteris ficiliana	1.98971e+15	4.402627e+16	0.0451937114
471	F	2015.06.30	midday	non-exposed	20	Sponge	4.509472e+14	4.402627e+16	0.0102426851
471	F	2015.06.30	midday	non-exposed	20	Udotea petiolata	2.993588e+14	4.402627e+16	0.0067995508
472	A	2015.07.01	morning	non-exposed	20	Chaetomorpha linum	6.182502e+14	2.018316e+16	0.0306319884
472	A	2015.07.01	morning	non-exposed	20	Dictyota linearis	1.076361e+15	2.018316e+16	0.0533296673
472	A	2015.07.01	morning	non-exposed	20	Halopteris ficiliana	1.109781e+15	2.018316e+16	0.0549855055
472	A	2015.07.01	morning	non-exposed	20	rock	3.081385e+14	2.018316e+16	0.0152671134
472	A	2015.07.02	early morning	non-exposed	20	Dictyota linearis	1.114632e+15	1.697921e+16	0.0656468396
472	A	2015.07.02	early morning	non-exposed	20	Halopteris ficiliana	1.37066e+15	1.697921e+16	0.0807257765
472	B	2015.07.01	morning	non-exposed	20	Halopteris ficiliana	1.246871e+15	2.213615e+16	0.0563273644
472	B	2015.07.01	morning	non-exposed	20	Jania rubens	1.216152e+15	2.213615e+16	0.0549396472
472	B	2015.07.01	morning	non-exposed	20	Sponge	1.590843e+15	2.213615e+16	0.0718662953
472	B	2015.07.02	early morning	non-exposed	20	Caulerpa racemosa	6.724293e+14	2.158819e+16	0.0311480092
472	B	2015.07.02	early morning	non-exposed	20	Dictyota linearis	1.801764e+15	2.158819e+16	0.0834605937
472	B	2015.07.02	early morning	non-exposed	20	Halopteris ficiliana	1.289672e+15	2.158819e+16	0.0597397033
472	B	2015.07.02	early morning	non-exposed	20	Jania rubens	1.909998e+15	2.158819e+16	0.0884742084
472	B	2015.07.02	early morning	non-exposed	20	rock	6.727581e+14	2.158819e+16	0.0311632424
472	B	2015.07.02	early morning	non-exposed	20	Sponge	1.425428e+15	2.158819e+16	0.0660281433
472	F	2015.06.30	afternoon	non-exposed	20	Halopteris ficiliana	2.201571e+15	4.445317e+16	0.0495256149
472	F	2015.06.30	midday	non-exposed	20	Halopteris ficiliana	2.022591e+15	4.445317e+16	0.0454993527
472	F	2015.06.30	midday	non-exposed	20	Sponge	4.56535e+14	4.445317e+16	0.0102700203
472	F	2015.06.30	midday	non-exposed	20	Udotea petiolata	3.022191e+14	4.445317e+16	0.0067985944
473	A	2015.07.01	morning	non-exposed	20	Chaetomorpha linum	6.286224e+14	2.032702e+16	0.0309254577
473	A	2015.07.01	morning	non-exposed	20	Dictyota linearis	1.092976e+15	2.032702e+16	0.0537695964
473	A	2015.07.01	morning	non-exposed	20	Halopteris ficiliana	1.129064e+15	2.032702e+16	0.0555449917
473	A	2015.07.01	morning	non-exposed	20	rock	3.115151e+14	2.032702e+16	0.0153251745
473	A	2015.07.02	early morning	non-exposed	20	Dictyota linearis	1.136246e+15	1.711829e+16	0.0663761352
473	A	2015.07.02	early morning	non-exposed	20	Halopteris ficiliana	1.394417e+15	1.711829e+16	0.0814576899
473	B	2015.07.01	morning	non-exposed	20	Halopteris ficiliana	1.265433e+15	2.229989e+16	0.0567461561
473	B	2015.07.01	morning	non-exposed	20	Jania rubens	1.233643e+15	2.229989e+16	0.0553205613
473	B	2015.07.01	morning	non-exposed	20	Sponge	1.604451e+15	2.229989e+16	0.0719488135
473	B	2015.07.02	early morning	non-exposed	20	Caulerpa racemosa	6.855307e+14	2.184183e+16	0.031386133
473	B	2015.07.02	early morning	non-exposed	20	Dictyota linearis	1.841089e+15	2.184183e+16	0.084291873
473	B	2015.07.02	early morning	non-exposed	20	Halopteris ficiliana	1.316415e+15	2.184183e+16	0.0602703364
473	B	2015.07.02	early morning	non-exposed	20	Jania rubens	1.94919e+15	2.184183e+16	0.0892411378
473	B	2015.07.02	early morning	non-exposed	20	rock	6.865175e+14	2.184183e+16	0.0314313146
473	B	2015.07.02	early morning	non-exposed	20	Sponge	1.442032e+15	2.184183e+16	0.0660215742
473	F	2015.06.30	afternoon	non-exposed	20	Halopteris ficiliana	2.242901e+15	4.496739e+16	0.0498783833
473	F	2015.06.30	midday	non-exposed	20	Halopteris ficiliana	2.059923e+15	4.496739e+16	0.0458092538
473	F	2015.06.30	midday	non-exposed	20	Sponge	4.629964e+14	4.496739e+16	0.0102962692
473	F	2015.06.30	midday	non-exposed	20	Udotea petiolata	3.054296e+14	4.496739e+16	0.0067922458
474	A	2015.07.01	morning	non-exposed	20	Chaetomorpha linum	6.40518e+14	2.049575e+16	0.0312512577
474	A	2015.07.01	morning	non-exposed	20	Dictyota linearis	1.112362e+15	2.049575e+16	0.0542728163
474	A	2015.07.01	morning	non-exposed	20	Halopteris ficiliana	1.15065e+15	2.049575e+16	0.0561409157
474	A	2015.07.01	morning	non-exposed	20	rock	3.154335e+14	2.049575e+16	0.015390188
474	A	2015.07.02	early morning	non-exposed	20	Dictyota linearis	1.160906e+15	1.728179e+16	0.0671751162
474	A	2015.07.02	early morning	non-exposed	20	Halopteris ficiliana	1.420715e+15	1.728179e+16	0.0822088121
474	B	2015.07.01	morning	non-exposed	20	Halopteris ficiliana	1.287482e+15	2.249196e+16	0.0572418779
474	B	2015.07.01	morning	non-exposed	20	Jania rubens	1.254929e+15	2.249196e+16	0.0557945502
474	B	2015.07.01	morning	non-exposed	20	Sponge	1.620556e+15	2.249196e+16	0.0720504639
474	B	2015.07.02	early morning	non-exposed	20	Caulerpa racemosa	6.998267e+14	2.214509e+16	0.0316018848
474	B	2015.07.02	early morning	non-exposed	20	Dictyota linearis	1.887569e+15	2.214509e+16	0.0852364368
474	B	2015.07.02	early morning	non-exposed	20	Halopteris ficiliana	1.349274e+15	2.214509e+16	0.0609287989
474	B	2015.07.02	early morning	non-exposed	20	Jania rubens	1.99835e+15	2.214509e+16	0.0902389511
474	B	2015.07.02	early morning	non-exposed	20	rock	7.016415e+14	2.214509e+16	0.0316838322
474	B	2015.07.02	early morning	non-exposed	20	Sponge	1.461849e+15	2.214509e+16	0.0660123294
474	F	2015.06.30	afternoon	non-exposed	20	Halopteris ficiliana	2.293657e+15	4.551678e+16	0.0503914462
474	F	2015.06.30	midday	non-exposed	20	Halopteris ficiliana	2.103151e+15	4.551678e+16	0.0462060529
474	F	2015.06.30	midday	non-exposed	20	Sponge	4.707855e+14	4.551678e+16	0.0103431195
474	F	2015.06.30	midday	non-exposed	20	Udotea petiolata	3.099893e+14	4.551678e+16	0.0068104386
475	A	2015.07.01	morning	non-exposed	20	Chaetomorpha linum	6.484867e+14	2.071436e+16	0.0313061452
475	A	2015.07.01	morning	non-exposed	20	Dictyota linearis	1.126289e+15	2.071436e+16	0.0543723666
475	A	2015.07.01	morning	non-exposed	20	Halopteris ficiliana	1.166387e+15	2.071436e+16	0.0563081326
475	A	2015.07.01	morning	non-exposed	20	rock	3.17574e+14	2.071436e+16	0.0153311074
475	A	2015.07.02	early morning	non-exposed	20	Dictyota linearis	1.180494e+15	1.750392e+16	0.0674416938
475	A	2015.07.02	early morning	non-exposed	20	Halopteris ficiliana	1.440706e+15	1.750392e+16	0.0823076544
475	B	2015.07.01	morning	non-exposed	20	Halopteris ficiliana	1.302855e+15	2.274273e+16	0.0572866375
475	B	2015.07.01	morning	non-exposed	20	Jania rubens	1.268855e+15	2.274273e+16	0.055791684
475	B	2015.07.01	morning	non-exposed	20	Sponge	1.631015e+15	2.274273e+16	0.0717158735
475	B	2015.07.02	early morning	non-exposed	20	Caulerpa racemosa	7.107335e+14	2.24949e+16	0.0315953222
475	B	2015.07.02	early morning	non-exposed	20	Dictyota linearis	1.921377e+15	2.24949e+16	0.0854138833
475	B	2015.07.02	early morning	non-exposed	20	Halopteris ficiliana	1.373835e+15	2.24949e+16	0.0610731868
475	B	2015.07.02	early morning	non-exposed	20	Jania rubens	2.032243e+15	2.24949e+16	0.0903424169
475	B	2015.07.02	early morning	non-exposed	20	rock	7.129566e+14	2.24949e+16	0.0316941491
475	B	2015.07.02	early morning	non-exposed	20	Sponge	1.47548e+15	2.24949e+16	0.0655917717
475	F	2015.06.30	afternoon	non-exposed	20	Halopteris ficiliana	2.329563e+15	4.619933e+16	0.0504241668
475	F	2015.06.30	midday	non-exposed	20	Halopteris ficiliana	2.136029e+15	4.619933e+16	0.046235074
475	F	2015.06.30	midday	non-exposed	20	Sponge	4.761827e+14	4.619933e+16	0.0103071348
475	F	2015.06.30	midday	non-exposed	20	Udotea petiolata	3.124692e+14	4.619933e+16	0.0067635003
476	A	2015.07.01	morning	non-exposed	20	Chaetomorpha linum	6.604769e+14	2.096018e+16	0.0315110383
476	A	2015.07.01	morning	non-exposed	20	Dictyota linearis	1.145538e+15	2.096018e+16	0.0546530669
476	A	2015.07.01	morning	non-exposed	20	Halopteris ficiliana	1.187111e+15	2.096018e+16	0.0566364814
476	A	2015.07.01	morning	non-exposed	20	rock	3.20562e+14	2.096018e+16	0.0152938623
476	A	2015.07.02	early morning	non-exposed	20	Dictyota linearis	1.20503e+15	1.774398e+16	0.0679120362
476	A	2015.07.02	early morning	non-exposed	20	Halopteris ficiliana	1.467368e+15	1.774398e+16	0.0826966656
476	B	2015.07.01	morning	non-exposed	20	Halopteris ficiliana	1.324416e+15	2.302282e+16	0.0575262044
476	B	2015.07.01	morning	non-exposed	20	Jania rubens	1.288203e+15	2.302282e+16	0.0559533004
476	B	2015.07.01	morning	non-exposed	20	Sponge	1.648215e+15	2.302282e+16	0.0715904805
476	B	2015.07.02	early morning	non-exposed	20	Caulerpa racemosa	7.248209e+14	2.289008e+16	0.0316652816
476	B	2015.07.02	early morning	non-exposed	20	Dictyota linearis	1.965138e+15	2.289008e+16	0.0858510677
476	B	2015.07.02	early morning	non-exposed	20	Halopteris ficiliana	1.40403e+15	2.289008e+16	0.061337934
476	B	2015.07.02	early morning	non-exposed	20	Jania rubens	2.079683e+15	2.289008e+16	0.0908552227
476	B	2015.07.02	early morning	non-exposed	20	rock	7.269712e+14	2.289008e+16	0.0317592225
476	B	2015.07.02	early morning	non-exposed	20	Sponge	1.495212e+15	2.289008e+16	0.065321386
476	F	2015.06.30	afternoon	non-exposed	20	Halopteris ficiliana	2.376468e+15	4.692644e+16	0.0506424039
476	F	2015.06.30	midday	non-exposed	20	Halopteris ficiliana	2.179053e+15	4.692644e+16	0.0464354952
476	F	2015.06.30	midday	non-exposed	20	Sponge	4.839583e+14	4.692644e+16	0.0103131242
476	F	2015.06.30	midday	non-exposed	20	Udotea petiolata	3.167576e+14	4.692644e+16	0.0067500881
477	A	2015.07.01	morning	non-exposed	20	Chaetomorpha linum	6.713515e+14	2.104346e+16	0.0319030951
477	A	2015.07.01	morning	non-exposed	20	Dictyota linearis	1.163044e+15	2.104346e+16	0.0552686777
477	A	2015.07.01	morning	non-exposed	20	Halopteris ficiliana	1.206562e+15	2.104346e+16	0.0573366893
477	A	2015.07.01	morning	non-exposed	20	rock	3.226824e+14	2.104346e+16	0.0153340937
477	A	2015.07.02	early morning	non-exposed	20	Dictyota linearis	1.227887e+15	1.783685e+16	0.0688398833
477	A	2015.07.02	early morning	non-exposed	20	Halopteris ficiliana	1.49203e+15	1.783685e+16	0.0836487325
477	B	2015.07.01	morning	non-exposed	20	Halopteris ficiliana	1.343755e+15	2.308516e+16	0.0582086265
477	B	2015.07.01	morning	non-exposed	20	Jania rubens	1.305709e+15	2.308516e+16	0.0565605507
477	B	2015.07.01	morning	non-exposed	20	Sponge	1.664723e+15	2.308516e+16	0.0721122822
477	B	2015.07.02	early morning	non-exposed	20	Caulerpa racemosa	7.39546e+14	2.309592e+16	0.03202064
477	B	2015.07.02	early morning	non-exposed	20	Dictyota linearis	2.008758e+15	2.309592e+16	0.0869745942
477	B	2015.07.02	early morning	non-exposed	20	Halopteris ficiliana	1.433905e+15	2.309592e+16	0.0620847816
477	B	2015.07.02	early morning	non-exposed	20	Jania rubens	2.121891e+15	2.309592e+16	0.0918730068
477	B	2015.07.02	early morning	non-exposed	20	rock	7.407047e+14	2.309592e+16	0.0320708066
477	B	2015.07.02	early morning	non-exposed	20	Sponge	1.515838e+15	2.309592e+16	0.0656322786
477	F	2015.06.30	afternoon	non-exposed	20	Halopteris ficiliana	2.422973e+15	4.724785e+16	0.051282186
477	F	2015.06.30	midday	non-exposed	20	Halopteris ficiliana	2.21779e+15	4.724785e+16	0.0469394815
477	F	2015.06.30	midday	non-exposed	20	Sponge	4.908789e+14	4.724785e+16	0.0103894436
477	F	2015.06.30	midday	non-exposed	20	Udotea petiolata	3.203651e+14	4.724785e+16	0.006780522
478	A	2015.07.01	morning	non-exposed	20	Chaetomorpha linum	6.827772e+14	2.121061e+16	0.0321903566
478	A	2015.07.01	morning	non-exposed	20	Dictyota linearis	1.182177e+15	2.121061e+16	0.0557351537
478	A	2015.07.01	morning	non-exposed	20	Halopteris ficiliana	1.227973e+15	2.121061e+16	0.057894255
478	A	2015.07.01	morning	non-exposed	20	rock	3.244544e+14	2.121061e+16	0.0152967947
478	A	2015.07.02	early morning	non-exposed	20	Dictyota linearis	1.25449e+15	1.803324e+16	0.0695654658
478	A	2015.07.02	early morning	non-exposed	20	Halopteris ficiliana	1.520417e+15	1.803324e+16	0.0843119417
478	B	2015.07.01	morning	non-exposed	20	Halopteris ficiliana	1.36515e+15	2.328973e+16	0.0586159638
478	B	2015.07.01	morning	non-exposed	20	Jania rubens	1.32453e+15	2.328973e+16	0.0568718178
478	B	2015.07.01	morning	non-exposed	20	Sponge	1.681687e+15	2.328973e+16	0.0722072354
478	B	2015.07.02	early morning	non-exposed	20	Caulerpa racemosa	7.544251e+14	2.342038e+16	0.0322123328
478	B	2015.07.02	early morning	non-exposed	20	Dictyota linearis	2.055987e+15	2.342038e+16	0.087786246
478	B	2015.07.02	early morning	non-exposed	20	Halopteris ficiliana	1.466452e+15	2.342038e+16	0.0626143652
478	B	2015.07.02	early morning	non-exposed	20	Jania rubens	2.171323e+15	2.342038e+16	0.0927108316
478	B	2015.07.02	early morning	non-exposed	20	rock	7.527608e+14	2.342038e+16	0.0321412709
478	B	2015.07.02	early morning	non-exposed	20	Sponge	1.538225e+15	2.342038e+16	0.0656789071
478	F	2015.06.30	afternoon	non-exposed	20	Halopteris ficiliana	2.472353e+15	4.779024e+16	0.0517334146
478	F	2015.06.30	midday	non-exposed	20	Halopteris ficiliana	2.261008e+15	4.779024e+16	0.0473110744
478	F	2015.06.30	midday	non-exposed	20	Sponge	4.988171e+14	4.779024e+16	0.0104376342
478	F	2015.06.30	midday	non-exposed	20	Udotea petiolata	3.246208e+14	4.779024e+16	0.0067926171
479	A	2015.07.01	morning	non-exposed	20	Chaetomorpha linum	6.951907e+14	2.145894e+16	0.0323963143
479	A	2015.07.01	morning	non-exposed	20	Dictyota linearis	1.203214e+15	2.145894e+16	0.056070494
479	A	2015.07.01	morning	non-exposed	20	Halopteris ficiliana	1.250591e+15	2.145894e+16	0.0582783005
479	A	2015.07.01	morning	non-exposed	20	rock	3.26401e+14	2.145894e+16	0.0152104884
479	A	2015.07.02	early morning	non-exposed	20	Dictyota linearis	1.281888e+15	1.828839e+16	0.0700929554
479	A	2015.07.02	early morning	non-exposed	20	Halopteris ficiliana	1.550642e+15	1.828839e+16	0.0847882924
479	B	2015.07.01	morning	non-exposed	20	Halopteris ficiliana	1.388231e+15	2.355622e+16	0.0589326911
479	B	2015.07.01	morning	non-exposed	20	Jania rubens	1.345944e+15	2.355622e+16	0.0571375333
479	B	2015.07.01	morning	non-exposed	20	Sponge	1.702486e+15	2.355622e+16	0.0722732919
479	B	2015.07.02	early morning	non-exposed	20	Caulerpa racemosa	7.710221e+14	2.383505e+16	0.032348247
479	B	2015.07.02	early morning	non-exposed	20	Dictyota linearis	2.10731e+15	2.383505e+16	0.0884122279
479	B	2015.07.02	early morning	non-exposed	20	Halopteris ficiliana	1.500721e+15	2.383505e+16	0.0629628006
479	B	2015.07.02	early morning	non-exposed	20	Jania rubens	2.223189e+15	2.383505e+16	0.0932739358
479	B	2015.07.02	early morning	non-exposed	20	rock	7.675942e+14	2.383505e+16	0.0322044303
479	B	2015.07.02	early morning	non-exposed	20	Sponge	1.565036e+15	2.383505e+16	0.0656611186
479	F	2015.06.30	afternoon	non-exposed	20	Halopteris ficiliana	2.52363e+15	4.845851e+16	0.0520781573
479	F	2015.06.30	midday	non-exposed	20	Halopteris ficiliana	2.305897e+15	4.845851e+16	0.0475849724
479	F	2015.06.30	midday	non-exposed	20	Sponge	5.074098e+14	4.845851e+16	0.0104710145
479	F	2015.06.30	midday	non-exposed	20	Udotea petiolata	3.292436e+14	4.845851e+16	0.0067943409
480	A	2015.07.01	morning	non-exposed	20	Chaetomorpha linum	7.076982e+14	2.175077e+16	0.0325367006
480	A	2015.07.01	morning	non-exposed	20	Dictyota linearis	1.224528e+15	2.175077e+16	0.0562981756
480	A	2015.07.01	morning	non-exposed	20	Halopteris ficiliana	1.274475e+15	2.175077e+16	0.0585944662
480	A	2015.07.01	morning	non-exposed	20	rock	3.285742e+14	2.175077e+16	0.0151063253
480	A	2015.07.02	early morning	non-exposed	20	Dictyota linearis	1.311151e+15	1.85843e+16	0.0705515619
480	A	2015.07.02	early morning	non-exposed	20	Halopteris ficiliana	1.582379e+15	1.85843e+16	0.0851460398
480	B	2015.07.01	morning	non-exposed	20	Halopteris ficiliana	1.412159e+15	2.387555e+16	0.0591466581
480	B	2015.07.01	morning	non-exposed	20	Jania rubens	1.367627e+15	2.387555e+16	0.0572814849
480	B	2015.07.01	morning	non-exposed	20	Sponge	1.725436e+15	2.387555e+16	0.0722678994
480	B	2015.07.02	early morning	non-exposed	20	Caulerpa racemosa	7.889992e+14	2.430522e+16	0.0324621304
480	B	2015.07.02	early morning	non-exposed	20	Dictyota linearis	2.159406e+15	2.430522e+16	0.0888453673
480	B	2015.07.02	early morning	non-exposed	20	Halopteris ficiliana	1.535705e+15	2.430522e+16	0.0631841658
480	B	2015.07.02	early morning	non-exposed	20	Jania rubens	2.277019e+15	2.430522e+16	0.0936843565
480	B	2015.07.02	early morning	non-exposed	20	rock	7.825963e+14	2.430522e+16	0.0321986897
480	B	2015.07.02	early morning	non-exposed	20	Sponge	1.593163e+15	2.430522e+16	0.0655481992
480	F	2015.06.30	afternoon	non-exposed	20	Halopteris ficiliana	2.577833e+15	4.92777e+16	0.0523123611
480	F	2015.06.30	midday	non-exposed	20	Halopteris ficiliana	2.353328e+15	4.92777e+16	0.0477564541
480	F	2015.06.30	midday	non-exposed	20	Sponge	5.158614e+14	4.92777e+16	0.0104684561
480	F	2015.06.30	midday	non-exposed	20	Udotea petiolata	3.345559e+14	4.92777e+16	0.0067891947
481	A	2015.07.01	morning	non-exposed	20	Chaetomorpha linum	7.176395e+14	2.189697e+16	0.0327734695
481	A	2015.07.01	morning	non-exposed	20	Dictyota linearis	1.241505e+15	2.189697e+16	0.0566975826
481	A	2015.07.01	morning	non-exposed	20	Halopteris ficiliana	1.293771e+15	2.189697e+16	0.0590844732
481	A	2015.07.01	morning	non-exposed	20	rock	3.28783e+14	2.189697e+16	0.0150150033
481	A	2015.07.02	early morning	non-exposed	20	Dictyota linearis	1.335498e+15	1.879333e+16	0.0710623328
481	A	2015.07.02	early morning	non-exposed	20	Halopteris ficiliana	1.608431e+15	1.879333e+16	0.0855852204
481	B	2015.07.01	morning	non-exposed	20	Halopteris ficiliana	1.430574e+15	2.403879e+16	0.0595110473
481	B	2015.07.01	morning	non-exposed	20	Jania rubens	1.383909e+15	2.403879e+16	0.0575698413
481	B	2015.07.01	morning	non-exposed	20	Sponge	1.740766e+15	2.403879e+16	0.0724148947
481	B	2015.07.02	early morning	non-exposed	20	Caulerpa racemosa	8.028859e+14	2.464934e+16	0.0325723089
481	B	2015.07.02	early morning	non-exposed	20	Dictyota linearis	2.203904e+15	2.464934e+16	0.0894102782
481	B	2015.07.02	early morning	non-exposed	20	Halopteris ficiliana	1.564877e+15	2.464934e+16	0.0634855382
481	B	2015.07.02	early morning	non-exposed	20	Jania rubens	2.322643e+15	2.464934e+16	0.0942274073
481	B	2015.07.02	early morning	non-exposed	20	rock	7.930727e+14	2.464934e+16	0.032174199
481	B	2015.07.02	early morning	non-exposed	20	Sponge	1.615585e+15	2.464934e+16	0.0655427276
481	F	2015.06.30	afternoon	non-exposed	20	Halopteris ficiliana	2.621859e+15	4.976544e+16	0.0526843278
481	F	2015.06.30	midday	non-exposed	20	Halopteris ficiliana	2.390909e+15	4.976544e+16	0.0480435528
481	F	2015.06.30	midday	non-exposed	20	Sponge	5.229695e+14	4.976544e+16	0.0105086877
481	F	2015.06.30	midday	non-exposed	20	Udotea petiolata	3.382548e+14	4.976544e+16	0.0067969822
482	A	2015.07.01	morning	non-exposed	20	Chaetomorpha linum	7.27389e+14	2.206648e+16	0.0329635249
482	A	2015.07.01	morning	non-exposed	20	Dictyota linearis	1.257175e+15	2.206648e+16	0.0569721691
482	A	2015.07.01	morning	non-exposed	20	Halopteris ficiliana	1.31021e+15	2.206648e+16	0.0593755953
482	A	2015.07.01	morning	non-exposed	20	rock	3.281251e+14	2.206648e+16	0.0148698445
482	A	2015.07.02	early morning	non-exposed	20	Dictyota linearis	1.358245e+15	1.898606e+16	0.0715390656
482	A	2015.07.02	early morning	non-exposed	20	Halopteris ficiliana	1.632233e+15	1.898606e+16	0.0859700955
482	B	2015.07.01	morning	non-exposed	20	Halopteris ficiliana	1.446951e+15	2.422325e+16	0.0597339652
482	B	2015.07.01	morning	non-exposed	20	Jania rubens	1.398728e+15	2.422325e+16	0.0577431921
482	B	2015.07.01	morning	non-exposed	20	Sponge	1.756552e+15	2.422325e+16	0.0725151238
482	B	2015.07.02	early morning	non-exposed	20	Caulerpa racemosa	8.168777e+14	2.497247e+16	0.0327111266
482	B	2015.07.02	early morning	non-exposed	20	Dictyota linearis	2.246783e+15	2.497247e+16	0.0899703987
482	B	2015.07.02	early morning	non-exposed	20	Halopteris ficiliana	1.592077e+15	2.497247e+16	0.0637532648
482	B	2015.07.02	early morning	non-exposed	20	Jania rubens	2.364362e+15	2.497247e+16	0.0946787393
482	B	2015.07.02	early morning	non-exposed	20	rock	8.020933e+14	2.497247e+16	0.0321191015
482	B	2015.07.02	early morning	non-exposed	20	Sponge	1.638886e+15	2.497247e+16	0.0656277207
482	F	2015.06.30	afternoon	non-exposed	20	Halopteris ficiliana	2.661179e+15	5.026672e+16	0.0529411765
482	F	2015.06.30	midday	non-exposed	20	Halopteris ficiliana	2.424652e+15	5.026672e+16	0.0482357266
482	F	2015.06.30	midday	non-exposed	20	Sponge	5.293949e+14	5.026672e+16	0.0105317186
482	F	2015.06.30	midday	non-exposed	20	Udotea petiolata	3.411701e+14	5.026672e+16	0.0067871972
483	A	2015.07.01	morning	non-exposed	20	Chaetomorpha linum	7.3039e+14	2.22414e+16	0.032839202
483	A	2015.07.01	morning	non-exposed	20	Dictyota linearis	1.261218e+15	2.22414e+16	0.0567058792
483	A	2015.07.01	morning	non-exposed	20	Halopteris ficiliana	1.31558e+15	2.22414e+16	0.0591500411
483	A	2015.07.01	morning	non-exposed	20	rock	3.244901e+14	2.22414e+16	0.0145894603
483	A	2015.07.02	early morning	non-exposed	20	Dictyota linearis	1.368115e+15	1.920006e+16	0.0712557575
483	A	2015.07.02	early morning	non-exposed	20	Halopteris ficiliana	1.64144e+15	1.920006e+16	0.0854914096
483	B	2015.07.01	morning	non-exposed	20	Halopteris ficiliana	1.450425e+15	2.442913e+16	0.059372787
483	B	2015.07.01	morning	non-exposed	20	Jania rubens	1.400275e+15	2.442913e+16	0.0573198972
483	B	2015.07.01	morning	non-exposed	20	Sponge	1.756454e+15	2.442913e+16	0.0718999891
483	B	2015.07.02	early morning	non-exposed	20	Caulerpa racemosa	8.232025e+14	2.532764e+16	0.0325021376
483	B	2015.07.02	early morning	non-exposed	20	Dictyota linearis	2.267365e+15	2.532764e+16	0.0895213499
483	B	2015.07.02	early morning	non-exposed	20	Halopteris ficiliana	1.602894e+15	2.532764e+16	0.063286335
483	B	2015.07.02	early morning	non-exposed	20	Jania rubens	2.383513e+15	2.532764e+16	0.0941071771
483	B	2015.07.02	early morning	non-exposed	20	rock	8.031373e+14	2.532764e+16	0.0317099133
483	B	2015.07.02	early morning	non-exposed	20	Sponge	1.645079e+15	2.532764e+16	0.0649519256
483	F	2015.06.30	afternoon	non-exposed	20	Halopteris ficiliana	2.675828e+15	5.077284e+16	0.0527019499
483	F	2015.06.30	midday	non-exposed	20	Halopteris ficiliana	2.436858e+15	5.077284e+16	0.0479952994
483	F	2015.06.30	midday	non-exposed	20	Sponge	5.307106e+14	5.077284e+16	0.0104526462
483	F	2015.06.30	midday	non-exposed	20	Udotea petiolata	3.417267e+14	5.077284e+16	0.0067305014
484	A	2015.07.01	morning	non-exposed	20	Chaetomorpha linum	7.342914e+14	2.220589e+16	0.033067408
484	A	2015.07.01	morning	non-exposed	20	Dictyota linearis	1.266989e+15	2.220589e+16	0.0570564218
484	A	2015.07.01	morning	non-exposed	20	Halopteris ficiliana	1.321701e+15	2.220589e+16	0.05952026
484	A	2015.07.01	morning	non-exposed	20	rock	3.211127e+14	2.220589e+16	0.0144606954
484	A	2015.07.02	early morning	non-exposed	20	Dictyota linearis	1.380096e+15	1.92196e+16	0.0718066889
484	A	2015.07.02	early morning	non-exposed	20	Halopteris ficiliana	1.652536e+15	1.92196e+16	0.0859818181
484	B	2015.07.01	morning	non-exposed	20	Halopteris ficiliana	1.455724e+15	2.437871e+16	0.0597129488
484	B	2015.07.01	morning	non-exposed	20	Jania rubens	1.403224e+15	2.437871e+16	0.0575594091
484	B	2015.07.01	morning	non-exposed	20	Sponge	1.759365e+15	2.437871e+16	0.0721680888
484	B	2015.07.02	early morning	non-exposed	20	Caulerpa racemosa	8.304731e+14	2.545281e+16	0.0326279528
484	B	2015.07.02	early morning	non-exposed	20	Dictyota linearis	2.292032e+15	2.545281e+16	0.0900502672
484	B	2015.07.02	early morning	non-exposed	20	Halopteris ficiliana	1.617687e+15	2.545281e+16	0.0635563133
484	B	2015.07.02	early morning	non-exposed	20	Jania rubens	2.405616e+15	2.545281e+16	0.0945127953
484	B	2015.07.02	early morning	non-exposed	20	rock	8.054211e+14	2.545281e+16	0.0316437008
484	B	2015.07.02	early morning	non-exposed	20	Sponge	1.656562e+15	2.545281e+16	0.0650836614
484	F	2015.06.30	afternoon	non-exposed	20	Halopteris ficiliana	2.696532e+15	5.077499e+16	0.053107489
484	F	2015.06.30	midday	non-exposed	20	Halopteris ficiliana	2.451426e+15	5.077499e+16	0.0482801762
484	F	2015.06.30	midday	non-exposed	20	Sponge	5.329212e+14	5.077499e+16	0.0104957416
484	F	2015.06.30	midday	non-exposed	20	Udotea petiolata	3.430332e+14	5.077499e+16	0.0067559471
485	A	2015.07.01	morning	non-exposed	20	Chaetomorpha linum	7.382627e+14	2.216965e+16	0.0333006055
485	A	2015.07.01	morning	non-exposed	20	Dictyota linearis	1.274758e+15	2.216965e+16	0.0575001364
485	A	2015.07.01	morning	non-exposed	20	Halopteris ficiliana	1.330596e+15	2.216965e+16	0.0600188185
485	A	2015.07.01	morning	non-exposed	20	rock	3.17979e+14	2.216965e+16	0.0143429881
[truncated: 39,304 more rows]
