# Supplementary material for: Do the fluorescent red eyes of the marine fish Tripterygion delaisi stand out? In situ and in vivo measurements at two depths
Source: Ecol Evol. 2018 Apr 15;8(9):4685–94. doi: 10.1002/ece3.4025 (PMC5938470; doi:10.1002/ece3.4025)
Supplement: Supplementary file 4 [file ECE3-8-4685-s004.csv]

Wavelength (nm)	PTFE photon radiance (photons.s.sr.m2.nm)	UWP photon radiance (photons.s.sr.m2.nm)	UWP/PTFE
380	6.901684e+14	3.133727e+14	0.4540525511
381	7.248858e+14	3.295898e+14	0.4546781685
382	7.781025e+14	3.555331e+14	0.4569232676
383	8.223039e+14	3.836387e+14	0.4665412207
384	8.830147e+14	4.028688e+14	0.4562424509
385	9.485024e+14	4.399838e+14	0.4638720918
386	1.014123e+15	4.698788e+14	0.4633349351
387	1.099126e+15	5.087173e+14	0.4628378378
388	1.168488e+15	5.452031e+14	0.4665884128
389	1.226603e+15	5.75191e+14	0.468930173
390	1.305089e+15	6.12416e+14	0.4692522448
391	1.359181e+15	6.499231e+14	0.4781724413
392	1.451443e+15	7.015702e+14	0.483360611
393	1.512204e+15	7.436484e+14	0.4917645515
394	1.600515e+15	7.953826e+14	0.4969542516
395	1.661726e+15	8.344039e+14	0.5021307244
396	1.737626e+15	8.737126e+14	0.502819657
397	1.804365e+15	9.147128e+14	0.5069444444
398	1.90026e+15	9.654555e+14	0.5080649426
399	1.947751e+15	9.901464e+14	0.5083535923
400	2.021414e+15	1.030907e+15	0.5099930049
401	2.097952e+15	1.068214e+15	0.5091698842
402	2.211794e+15	1.126807e+15	0.5094538779
403	2.260034e+15	1.156779e+15	0.5118415128
404	2.307466e+15	1.193517e+15	0.5172413793
405	2.39601e+15	1.243205e+15	0.5188647034
406	2.488039e+15	1.299275e+15	0.5222084878
407	2.565077e+15	1.355606e+15	0.5284855769
408	2.656886e+15	1.435996e+15	0.5404808065
409	2.730525e+15	1.504784e+15	0.551096823
410	2.799316e+15	1.588695e+15	0.5675295858
411	2.932752e+15	1.709008e+15	0.5827317764
412	3.002306e+15	1.811995e+15	0.6035343035
413	3.100319e+15	1.930061e+15	0.6225361588
414	3.179955e+15	2.058399e+15	0.647304405
415	3.265179e+15	2.19949e+15	0.6736200257
416	3.345524e+15	2.333989e+15	0.6976452119
417	3.445171e+15	2.48385e+15	0.7209657702
418	3.547367e+15	2.648124e+15	0.7465040167
419	3.64684e+15	2.826909e+15	0.7751668117
420	3.756291e+15	2.976823e+15	0.7924901186
421	3.83752e+15	3.108285e+15	0.8099722992
422	3.920158e+15	3.239272e+15	0.8263114977
423	3.998873e+15	3.368709e+15	0.8424145299
424	4.107892e+15	3.505144e+15	0.8532707845
425	4.232405e+15	3.667941e+15	0.86663286
426	4.3026e+15	3.760472e+15	0.874
427	4.451785e+15	3.932104e+15	0.883264713
428	4.496793e+15	3.988864e+15	0.8870463831
429	4.583125e+15	4.110839e+15	0.8969510754
430	4.709984e+15	4.235511e+15	0.8992623329
431	4.769909e+15	4.32154e+15	0.9060004563
432	4.851878e+15	4.41774e+15	0.9105215827
433	5.017268e+15	4.582125e+15	0.9132708651
434	5.136249e+15	4.714347e+15	0.9178579048
435	5.250233e+15	4.843834e+15	0.9225941423
436	5.352576e+15	4.957353e+15	0.9261620732
437	5.446506e+15	5.071341e+15	0.9311183144
438	5.566246e+15	5.209025e+15	0.9358235645
439	5.683151e+15	5.317355e+15	0.9356348742
440	5.764979e+15	5.41057e+15	0.9385238003
441	5.878298e+15	5.513062e+15	0.9378670203
442	6.027786e+15	5.662838e+15	0.9394556564
443	6.100708e+15	5.720393e+15	0.9376604327
444	6.249011e+15	5.867837e+15	0.9390025117
445	6.397921e+15	5.994539e+15	0.9369511767
446	6.483246e+15	6.055309e+15	0.9339933993
447	6.624194e+15	6.179496e+15	0.9328676095
448	6.804168e+15	6.310965e+15	0.927514547
449	6.847699e+15	6.332988e+15	0.9248344371
450	6.956123e+15	6.41754e+15	0.9225743221
451	7.063821e+15	6.503544e+15	0.9206835402
452	7.248396e+15	6.646931e+15	0.9170209416
453	7.387966e+15	6.743992e+15	0.9128348041
454	7.512032e+15	6.844856e+15	0.9111857165
455	7.690569e+15	6.979416e+15	0.9075291306
456	7.782313e+15	7.043114e+15	0.9050155348
457	7.897463e+15	7.134718e+15	0.9034190532
458	8.04311e+15	7.245159e+15	0.900790798
459	8.212497e+15	7.387307e+15	0.8995201806
460	8.303564e+15	7.477737e+15	0.9005455308
461	8.454314e+15	7.613888e+15	0.9005920419
462	8.554311e+15	7.700397e+15	0.9001772808
463	8.690904e+15	7.82345e+15	0.9001883239
464	8.853781e+15	7.975081e+15	0.9007542676
465	8.960922e+15	8.061542e+15	0.8996331237
466	9.183753e+15	8.26479e+15	0.8999359385
467	9.296616e+15	8.363888e+15	0.8996702182
468	9.437056e+15	8.498786e+15	0.900576008
469	9.554327e+15	8.603395e+15	0.9004709965
470	9.747965e+15	8.780763e+15	0.9007791575
471	9.872172e+15	8.879127e+15	0.8994097097
472	1.00147e+16	9.001665e+15	0.8988456504
473	1.022462e+16	9.187942e+15	0.8986099755
474	1.039345e+16	9.352186e+15	0.8998157531
475	1.05605e+16	9.501449e+15	0.8997160704
476	1.06272e+16	9.547894e+15	0.8984392671
477	1.080971e+16	9.690804e+15	0.8964902507
478	1.096755e+16	9.837849e+15	0.8969957082
479	1.116466e+16	1.001808e+16	0.8973025674
480	1.134917e+16	1.017716e+16	0.8967321657
481	1.14554e+16	1.027245e+16	0.8967345208
482	1.164473e+16	1.042647e+16	0.8953804348
483	1.186646e+16	1.062006e+16	0.8949640288
484	1.201813e+16	1.075081e+16	0.8945495221
485	1.215195e+16	1.084895e+16	0.8927743626
486	1.230954e+16	1.097808e+16	0.8918353105
487	1.253408e+16	1.116299e+16	0.8906112038
488	1.266578e+16	1.130051e+16	0.8922074132
489	1.291522e+16	1.149035e+16	0.8896749522
490	1.309753e+16	1.164995e+16	0.8894766673
491	1.33313e+16	1.185845e+16	0.8895192039
492	1.344914e+16	1.195093e+16	0.8886015149
493	1.371548e+16	1.220302e+16	0.8897259031
494	1.384309e+16	1.233255e+16	0.8908812399
495	1.399735e+16	1.246125e+16	0.8902580588
496	1.420347e+16	1.26267e+16	0.8889868618
497	1.434379e+16	1.27651e+16	0.8899387577
498	1.454618e+16	1.294168e+16	0.8896957123
499	1.479337e+16	1.316548e+16	0.8899582659
500	1.494169e+16	1.329539e+16	0.8898183354
501	1.521952e+16	1.354209e+16	0.8897847228
502	1.540073e+16	1.368827e+16	0.8888065844
503	1.557112e+16	1.384255e+16	0.8889885808
504	1.572043e+16	1.397315e+16	0.8888529102
505	1.593651e+16	1.415006e+16	0.8879020643
506	1.611883e+16	1.43084e+16	0.8876823082
507	1.641824e+16	1.457863e+16	0.8879532164
508	1.662251e+16	1.475875e+16	0.887877151
509	1.677476e+16	1.489704e+16	0.8880631321
510	1.693262e+16	1.504607e+16	0.8885846832
511	1.716324e+16	1.524073e+16	0.8879867689
512	1.737911e+16	1.541147e+16	0.8867812244
513	1.753611e+16	1.557628e+16	0.8882405082
514	1.772344e+16	1.573643e+16	0.8878881078
515	1.796208e+16	1.59504e+16	0.8880040542
516	1.812204e+16	1.609603e+16	0.8882018837
517	1.832425e+16	1.626168e+16	0.8874403363
518	1.860166e+16	1.650633e+16	0.887357615
519	1.874372e+16	1.663648e+16	0.887576033
520	1.898204e+16	1.683923e+16	0.887113509
521	1.919219e+16	1.702289e+16	0.8869696347
522	1.937138e+16	1.718342e+16	0.8870517793
523	1.961318e+16	1.740122e+16	0.8872205764
524	1.985047e+16	1.759723e+16	0.8864893688
525	1.998777e+16	1.770372e+16	0.8857275501
526	2.024101e+16	1.793667e+16	0.8861548556
527	2.043917e+16	1.811581e+16	0.886328125
528	2.06806e+16	1.832217e+16	0.8859592573
529	2.095886e+16	1.856257e+16	0.8856669428
530	2.111223e+16	1.869803e+16	0.8856490872
531	2.134648e+16	1.890091e+16	0.885434332
532	2.160564e+16	1.914471e+16	0.8860979856
533	2.180909e+16	1.931528e+16	0.8856525764
534	2.204417e+16	1.951602e+16	0.8853140865
535	2.231105e+16	1.974844e+16	0.8851416808
536	2.257336e+16	1.996671e+16	0.8845254512
537	2.274971e+16	2.010294e+16	0.8836571701
538	2.301486e+16	2.034007e+16	0.8837799551
539	2.318013e+16	2.047179e+16	0.8831611085
540	2.344402e+16	2.068566e+16	0.8823426777
541	2.365819e+16	2.088789e+16	0.8829031699
542	2.392773e+16	2.110988e+16	0.8822351865
543	2.413778e+16	2.128731e+16	0.8819085487
544	2.444733e+16	2.15875e+16	0.8830205641
545	2.459135e+16	2.169874e+16	0.8823726917
546	2.486533e+16	2.193432e+16	0.8821246396
547	2.513462e+16	2.216233e+16	0.8817452467
548	2.542687e+16	2.2445e+16	0.8827274706
549	2.560496e+16	2.258161e+16	0.8819230145
550	2.587936e+16	2.283383e+16	0.8823182184
551	2.623806e+16	2.314803e+16	0.8822312954
552	2.637348e+16	2.325834e+16	0.8818835218
553	2.653995e+16	2.340101e+16	0.8817277845
554	2.68803e+16	2.369372e+16	0.8814529559
555	2.71082e+16	2.390185e+16	0.8817204301
556	2.729041e+16	2.405863e+16	0.8815782705
557	2.769532e+16	2.43846e+16	0.8804590697
558	2.792257e+16	2.460027e+16	0.881017257
559	2.810388e+16	2.475586e+16	0.8808698709
560	2.833656e+16	2.497548e+16	0.8813872255
561	2.857131e+16	2.517165e+16	0.8810114031
562	2.879252e+16	2.536978e+16	0.8811237063
563	2.921337e+16	2.573762e+16	0.8810218978
564	2.933646e+16	2.584742e+16	0.8810679612
565	2.965953e+16	2.61215e+16	0.8807118807
566	2.988353e+16	2.632637e+16	0.880966045
567	3.016539e+16	2.660768e+16	0.8820598007
568	3.040504e+16	2.679659e+16	0.8813207547
569	3.064534e+16	2.700468e+16	0.8812001875
570	3.088631e+16	2.722341e+16	0.8814072693
571	3.112792e+16	2.742689e+16	0.8811023622
572	3.141353e+16	2.767712e+16	0.8810574713
573	3.175781e+16	2.801487e+16	0.8821412301
574	3.197266e+16	2.814783e+16	0.8803717135
575	3.226066e+16	2.839868e+16	0.8802880288
576	3.254947e+16	2.867931e+16	0.8810991957
577	3.260598e+16	2.873202e+16	0.8811885612
578	3.29106e+16	2.900073e+16	0.8811973392
579	3.320145e+16	2.926289e+16	0.8813738441
580	3.347847e+16	2.950968e+16	0.8814523185
581	3.365355e+16	2.972193e+16	0.8831734961
582	3.390252e+16	2.992004e+16	0.8825314261
583	3.409326e+16	3.008921e+16	0.8825561313
584	3.440242e+16	3.034727e+16	0.882126018
585	3.453518e+16	3.044355e+16	0.8815226689
586	3.489015e+16	3.074713e+16	0.8812553011
587	3.514237e+16	3.094781e+16	0.8806410797
588	3.521708e+16	3.101538e+16	0.8806913997
589	3.548519e+16	3.127634e+16	0.8813914501
590	3.563482e+16	3.140393e+16	0.881270903
591	3.602352e+16	3.171084e+16	0.8802816901
592	3.618911e+16	3.186914e+16	0.8806278397
593	3.644489e+16	3.210265e+16	0.8808545604
594	3.664134e+16	3.229177e+16	0.8812934916
595	3.698847e+16	3.255647e+16	0.8801787165
596	3.712588e+16	3.267138e+16	0.880016214
597	3.744444e+16	3.299753e+16	0.8812399356
598	3.758266e+16	3.31132e+16	0.8810767376
599	3.778163e+16	3.327445e+16	0.8807045637
600	3.79053e+16	3.34209e+16	0.8816946443
601	3.828716e+16	3.373458e+16	0.8810939358
602	3.845727e+16	3.386671e+16	0.8806324111
603	3.871908e+16	3.410568e+16	0.8808493905
604	3.88748e+16	3.425375e+16	0.8811298548
605	3.918358e+16	3.45396e+16	0.8814814815
606	3.932486e+16	3.46885e+16	0.8821011673
607	3.9589e+16	3.496032e+16	0.883081688
608	3.98845e+16	3.515608e+16	0.8814472671
609	4.013462e+16	3.538305e+16	0.8816091954
610	4.044697e+16	3.568759e+16	0.8823305407
611	4.054413e+16	3.576152e+16	0.8820395738
612	4.06723e+16	3.592823e+16	0.8833586626
613	4.098641e+16	3.620363e+16	0.8833081571
614	4.128582e+16	3.643323e+16	0.8824633872
615	4.144623e+16	3.661679e+16	0.8834769577
616	4.171583e+16	3.689409e+16	0.884414616
617	4.187702e+16	3.706304e+16	0.8850446429
618	4.213215e+16	3.727915e+16	0.8848148148
619	4.238788e+16	3.75114e+16	0.8849557522
620	4.259726e+16	3.772855e+16	0.8857037854
621	4.2713e+16	3.783644e+16	0.8858296623
622	4.304878e+16	3.811725e+16	0.8854432689
623	4.321237e+16	3.828865e+16	0.8860575173
624	4.340778e+16	3.849191e+16	0.8867513612
625	4.361938e+16	3.871141e+16	0.8874819103
626	4.37682e+16	3.885238e+16	0.8876850849
627	4.405976e+16	3.910442e+16	0.8875314409
628	4.425689e+16	3.927779e+16	0.8874955213
629	4.44703e+16	3.949916e+16	0.8882142857
630	4.460463e+16	3.960968e+16	0.8880171184
631	4.477103e+16	3.978408e+16	0.8886120996
632	4.504943e+16	4.007054e+16	0.8894792774
633	4.516866e+16	4.019787e+16	0.88995046
634	4.544813e+16	4.046949e+16	0.8904543853
635	4.561602e+16	4.064556e+16	0.8910369069
636	4.578421e+16	4.082198e+16	0.8916169765
637	4.590445e+16	4.09505e+16	0.8920812894
638	4.620205e+16	4.124032e+16	0.8926080893
639	4.638741e+16	4.140177e+16	0.8925217391
640	4.652464e+16	4.15312e+16	0.8926710663
641	4.659733e+16	4.162846e+16	0.893365752
642	4.69294e+16	4.193656e+16	0.8936096718
643	4.711615e+16	4.20993e+16	0.8935217092
644	4.730325e+16	4.232738e+16	0.8948092128
645	4.7621e+16	4.26374e+16	0.8953488372
646	4.76622e+16	4.267088e+16	0.8952772074
647	4.775232e+16	4.280229e+16	0.8963393774
648	4.794066e+16	4.296661e+16	0.8962457338
649	4.814574e+16	4.314763e+16	0.8961878829
650	4.821993e+16	4.329618e+16	0.8978897209
651	4.852424e+16	4.35436e+16	0.8973577236
652	4.876341e+16	4.377512e+16	0.8977042539
653	4.887117e+16	4.385875e+16	0.8974358974
654	4.901207e+16	4.40415e+16	0.8985849057
655	4.910355e+16	4.412539e+16	0.8986190637
656	4.90957e+16	4.417619e+16	0.8997975709
657	4.925348e+16	4.430989e+16	0.8996295049
658	4.956105e+16	4.459332e+16	0.8997653369
659	4.955318e+16	4.459453e+16	0.8999328408
660	4.96617e+16	4.472886e+16	0.9006711409
661	4.985378e+16	4.491346e+16	0.900903917
662	4.999606e+16	4.506499e+16	0.901370779
663	4.99544e+16	4.501588e+16	0.9011394102
664	5.013034e+16	4.518437e+16	0.9013377926
665	5.013867e+16	4.520205e+16	0.9015405224
666	5.033178e+16	4.538773e+16	0.9017707985
667	5.033999e+16	4.543904e+16	0.9026430244
668	5.036486e+16	4.547343e+16	0.9028801072
669	5.044026e+16	4.559218e+16	0.9038847957
670	5.0651e+16	4.577876e+16	0.9038076152
671	5.070965e+16	4.588097e+16	0.9047778149
672	5.080219e+16	4.593238e+16	0.9041416166
673	5.097975e+16	4.611968e+16	0.9046666667
674	5.093637e+16	4.606908e+16	0.904443702
675	5.09949e+16	4.617152e+16	0.9054144385
676	5.118993e+16	4.63594e+16	0.9056352117
677	5.104343e+16	4.627413e+16	0.9065639652
678	5.122154e+16	4.642808e+16	0.9064171123
679	5.114279e+16	4.634226e+16	0.9061347637
680	5.109792e+16	4.6359e+16	0.9072580645
681	5.131063e+16	4.653035e+16	0.9068364611
682	5.124821e+16	4.647813e+16	0.906922043
683	5.123712e+16	4.646005e+16	0.9067653989
684	5.124306e+16	4.649353e+16	0.907313785
685	5.12142e+16	4.644043e+16	0.9067882472
686	5.120235e+16	4.645626e+16	0.9073071719
687	5.131169e+16	4.654133e+16	0.9070317782
688	5.117791e+16	4.643536e+16	0.9073319756
689	5.139148e+16	4.665942e+16	0.9079214624
690	5.118731e+16	4.650065e+16	0.9084411164
691	5.117425e+16	4.644591e+16	0.9076031367
692	5.107358e+16	4.635587e+16	0.9076291481
693	5.10074e+16	4.635286e+16	0.9087478559
694	5.109853e+16	4.647232e+16	0.9094650206
695	5.120725e+16	4.652174e+16	0.9084989719
696	5.08943e+16	4.630749e+16	0.9098756906
697	5.086183e+16	4.628603e+16	0.9100346021
698	5.077618e+16	4.621144e+16	0.9101006595
699	5.061948e+16	4.610115e+16	0.9107391911
700	5.067423e+16	4.60964e+16	0.9096616672
701	5.065812e+16	4.610915e+16	0.9102026555
702	5.055313e+16	4.60154e+16	0.9102384292
703	5.053639e+16	4.599219e+16	0.9100807868
704	5.032386e+16	4.57732e+16	0.9095725892
705	5.025293e+16	4.571361e+16	0.9096705632
706	5.02529e+16	4.57428e+16	0.9102518624
707	5.003846e+16	4.555767e+16	0.910453086
708	5.027012e+16	4.571149e+16	0.9093172119
709	5.003679e+16	4.550752e+16	0.9094812165
710	4.971296e+16	4.523108e+16	0.9098449333
711	4.971116e+16	4.522298e+16	0.9097146984
712	4.974513e+16	4.528658e+16	0.9103722443
713	4.952694e+16	4.509814e+16	0.9105779716
714	4.94702e+16	4.499914e+16	0.9096209913
715	4.937701e+16	4.495384e+16	0.9104204753
716	4.904833e+16	4.474553e+16	0.9122742352
717	4.886337e+16	4.455456e+16	0.9118191923
718	4.8859e+16	4.456231e+16	0.9120593692
719	4.865473e+16	4.438836e+16	0.9123134328
720	4.874058e+16	4.450464e+16	0.9130921298
721	4.837135e+16	4.411132e+16	0.911930749
722	4.803737e+16	4.380789e+16	0.9119544592
723	4.812216e+16	4.383206e+16	0.9108497724
724	4.798763e+16	4.374643e+16	0.9116190476
725	4.761456e+16	4.338581e+16	0.9111880046
726	4.751525e+16	4.317068e+16	0.9085648148
727	4.723192e+16	4.293644e+16	0.9090555771
728	4.713145e+16	4.27933e+16	0.9079563183
729	4.693849e+16	4.263119e+16	0.9082352941
730	4.678169e+16	4.250535e+16	0.9085894405
731	4.669811e+16	4.237899e+16	0.9075098814
732	4.646626e+16	4.219669e+16	0.9081145585
733	4.625212e+16	4.203224e+16	0.9087635054
734	4.588895e+16	4.179304e+16	0.9107431341
735	4.565453e+16	4.155304e+16	0.9101626016
736	4.543788e+16	4.140515e+16	0.9112474438
737	4.527631e+16	4.121949e+16	0.9103986848
738	4.485324e+16	4.084682e+16	0.9106771915
739	4.467144e+16	4.06596e+16	0.910192147
740	4.443293e+16	4.04904e+16	0.9112699748
741	4.421232e+16	4.026446e+16	0.9107067287
742	4.393475e+16	3.996282e+16	0.9095948827
743	4.384387e+16	3.986659e+16	0.9092854086
744	4.339566e+16	3.950696e+16	0.9103896104
745	4.326588e+16	3.939076e+16	0.9104347826
746	4.300373e+16	3.908574e+16	0.908891809
747	4.249552e+16	3.864773e+16	0.9094540613
748	4.240132e+16	3.851059e+16	0.9082405345
749	4.228779e+16	3.842969e+16	0.908765653
750	4.185188e+16	3.814013e+16	0.9113122172
751	4.154739e+16	3.783827e+16	0.910725696
752	4.127991e+16	3.74975e+16	0.9083716651
753	4.108763e+16	3.735343e+16	0.9091161499
754	4.095181e+16	3.721075e+16	0.9086471409
755	4.089174e+16	3.71419e+16	0.9082983683
756	4.016326e+16	3.65058e+16	0.9089353612
757	3.979587e+16	3.623871e+16	0.9106147935
758	3.971446e+16	3.616217e+16	0.9105542169
759	3.951771e+16	3.596457e+16	0.9100872939
760	3.907084e+16	3.551493e+16	0.9089882122
761	3.864187e+16	3.511203e+16	0.9086524117
762	3.820009e+16	3.478105e+16	0.9104966254
763	3.809031e+16	3.460707e+16	0.9085529311
764	3.774863e+16	3.426853e+16	0.9078086672
765	3.761453e+16	3.408545e+16	0.9061777846
766	3.727107e+16	3.382828e+16	0.907628438
767	3.688785e+16	3.349867e+16	0.908122014
768	3.627855e+16	3.29567e+16	0.9084348942
769	3.605201e+16	3.272777e+16	0.9077933969
770	3.578975e+16	3.243981e+16	0.9063993916
771	3.565518e+16	3.221329e+16	0.9034671035
772	3.524724e+16	3.192953e+16	0.9058732441
773	3.494938e+16	3.157467e+16	0.9034401876
774	3.451578e+16	3.118361e+16	0.9034596002
775	3.416899e+16	3.088732e+16	0.9039573908
776	3.402694e+16	3.071164e+16	0.9025682368
777	3.366859e+16	3.029408e+16	0.8997727405
778	3.373157e+16	3.031343e+16	0.8986663561
779	3.323008e+16	2.988622e+16	0.8993725583
780	3.291428e+16	2.957598e+16	0.8985758736
