# Supplementary material for: Do the fluorescent red eyes of the marine fish Tripterygion delaisi stand out? In situ and in vivo measurements at two depths
Source: Ecol Evol. 2018 Apr 15;8(9):4685–94. doi: 10.1002/ece3.4025 (PMC5938470; doi:10.1002/ece3.4025)
Supplement: Supplementary file 5 [file ECE3-8-4685-s005.csv]

Wavelength (nm) of 2016.11.08_iris fluorescence split in dws and iris with mean of eye fluorescence std and maximum fluorescence	Depth (m)	Ind ID	Exposure	Mean iris radiance (photons/s/sr/m�/nm)	SD iris radiance (photons/s/sr/m�/nm)	Max. iris radiance (photons/s/sr/m�/nm)	DWS radiance (photons/s/sr/m�/nm)	orange lee correction factor	SL-0.5x transmission	UWP/PTFE corection factor	Mean iris radiance corrected (photons/s/sr/m�/nm)	SD iris radiance corrected (photons/s/sr/m�/nm)	Max iris radiance corrected (photons/s/sr/m�/nm)	DWS radiance corrected (photons/s/sr/m�/nm)	Mean relative iris radiance	Max. relative iris radiance
380	-20	4	non-exposed	7.92701E+12	2.14863E+12	1.11743E+13	1.16646E+13	0.00391	0.636376558	0.4541	3.18898E+15	8.6438E+14	4.49536E+15	4.6926E+15	0.679575553	0.957966604
380	-20	5	non-exposed	7.08367E+12	1.11343E+12	8.28432E+12	9.55278E+12	0.00391	0.636376558	0.4541	2.84971E+15	4.47927E+14	3.33273E+15	3.84302E+15	0.741529396	0.867215749
380	-20	6	non-exposed	5.76756E+12	2.59496E+12	9.44532E+12	9.31291E+12	0.00391	0.636376558	0.4541	2.32025E+15	1.04394E+15	3.79979E+15	3.74652E+15	0.619307645	1.01421801
380	-20	13	non-exposed	3.61636E+12	6.60829E+11	4.08363E+12	6.98228E+12	0.00391	0.636376558	0.4541	1.45483E+15	2.65847E+14	1.64282E+15	2.80892E+15	0.517933214	0.584856397
380	-20	14	non-exposed	4.27457E+12	1.1979E+12	5.78579E+12	7.53879E+12	0.00391	0.636376558	0.4541	1.71963E+15	4.81906E+14	2.32758E+15	3.0328E+15	0.567010309	0.767468499
380	-20	40	non-exposed	1.32425E+13	4.16343E+12	1.86124E+13	1.86153E+13	0.00391	0.636376558	0.4541	5.32738E+15	1.67492E+15	7.48763E+15	7.48879E+15	0.711380857	0.999845369
380	-20	41	non-exposed	1.42625E+13	6.36879E+12	2.31431E+13	1.63221E+13	0.00391	0.636376558	0.4541	5.7377E+15	2.56212E+15	9.31032E+15	6.56625E+15	0.873816942	1.417906061
380	-20	42	non-exposed	9.56478E+12	2.37002E+12	1.18786E+13	2.22124E+13	0.00391	0.636376558	0.4541	3.84784E+15	9.53444E+14	4.77868E+15	8.9359E+15	0.430604752	0.534773218
380	-20	43	non-exposed	1.58457E+13	1.02268E+13	3.08575E+13	1.96218E+13	0.00391	0.636376558	0.4541	6.3746E+15	4.11416E+15	1.24138E+16	7.8937E+15	0.807555012	1.572616137
380	-20	44	non-exposed	1.34963E+13	4.53148E+12	1.8741E+13	2.19917E+13	0.00391	0.636376558	0.4541	5.42948E+15	1.82298E+15	7.53935E+15	8.84712E+15	0.613699826	0.852181501
380	-5	7	non-exposed	1.99242E+13	4.06796E+12	2.69236E+13	4.2573E+13	0.00391	0.636376558	0.4541	8.01537E+15	1.63651E+15	1.08312E+16	1.71268E+16	0.468000902	0.632409286
380	-5	8	non-exposed	2.51261E+13	3.0273E+12	2.71539E+13	4.13641E+13	0.00391	0.636376558	0.4541	1.01081E+16	1.21786E+15	1.09238E+16	1.66405E+16	0.607438336	0.656460218
380	-5	9	non-exposed	2.07114E+13	5.3105E+12	2.56187E+13	4.13257E+13	0.00391	0.636376558	0.4541	8.33204E+15	2.13638E+15	1.03062E+16	1.6625E+16	0.501174832	0.619921059
380	-5	10	non-exposed	1.61719E+13	4.54495E+12	2.28937E+13	3.63555E+13	0.00391	0.636376558	0.4541	6.50584E+15	1.8284E+15	9.20996E+15	1.46255E+16	0.444827131	0.629717604
380	-5	26	non-exposed	1.65495E+13	3.53178E+12	2.14736E+13	2.38532E+13	0.00391	0.636376558	0.4541	6.65773E+15	1.42081E+15	8.63868E+15	9.59596E+15	0.69380531	0.900241352
380	-5	31	non-exposed	3.08671E+13	1.10859E+13	4.4444E+13	3.22904E+13	0.00391	0.636376558	0.4541	1.24176E+16	4.45979E+15	1.78795E+16	1.29902E+16	0.955923138	1.376386688
380	-5	32	non-exposed	1.70767E+13	9.41135E+12	3.02818E+13	2.83532E+13	0.00391	0.636376558	0.4541	6.86984E+15	3.78612E+15	1.21822E+16	1.14063E+16	0.602284264	1.068020305
380	-5	33	non-exposed	1.96702E+13	7.71156E+12	2.71539E+13	2.4592E+13	0.00391	0.636376558	0.4541	7.9132E+15	3.10231E+15	1.09238E+16	9.89318E+15	0.799863441	1.104174795
380	-5	34	non-exposed	1.49951E+13	4.85996E+12	2.0802E+13	2.46304E+13	0.00391	0.636376558	0.4541	6.03241E+15	1.95513E+15	8.36848E+15	9.90862E+15	0.608804051	0.844565641
380	-5	35	non-exposed	1.7768E+13	8.57738E+12	3.02434E+13	2.38052E+13	0.00391	0.636376558	0.4541	7.14795E+15	3.45062E+15	1.21667E+16	9.57666E+15	0.746392584	1.270455462
380	-5	36	non-exposed	1.66948E+13	1.23189E+12	1.81499E+13	4.48566E+13	0.00391	0.636376558	0.4541	6.71621E+15	4.95581E+14	7.30158E+15	1.80455E+16	0.372181818	0.404620321
380	-20	1	exposed	4.60272E+12	1.28317E+12	6.38835E+12	6.99284E+12	0.00391	0.636376558	0.4541	1.85164E+15	5.16212E+14	2.56999E+15	2.81317E+15	0.658205269	0.913556531
380	-20	11	exposed	1.62386E+12	5.29148E+11	2.2318E+12	1.18959E+12	0.00391	0.636376558	0.4541	6.53267E+14	2.12873E+14	8.97836E+14	4.78563E+14	1.365058881	1.87610905
380	-20	12	exposed	1.30291E+12	3.68923E+11	1.75109E+12	2.8241E+12	0.00391	0.636376558	0.4541	5.2415E+14	1.48415E+14	7.0445E+14	1.13611E+15	0.461352903	0.620052322
380	-20	19	exposed	1.48243E+13	6.02176E+12	1.98808E+13	2.38916E+13	0.00391	0.636376558	0.4541	5.9637E+15	2.42251E+15	7.99792E+15	9.6114E+15	0.620481928	0.832128514
380	-20	20	exposed	1.29691E+13	5.35919E+12	1.93243E+13	2.20301E+13	0.00391	0.636376558	0.4541	5.21737E+15	2.15596E+15	7.77404E+15	8.86256E+15	0.588697735	0.8771777
380	-20	21	exposed	9.55854E+12	5.05849E+12	1.64151E+13	2.18574E+13	0.00391	0.636376558	0.4541	3.84533E+15	2.03499E+15	6.60369E+15	8.79308E+15	0.437313433	0.751009658
380	-20	22	exposed	6.64742E+12	1.7652E+12	8.04061E+12	2.29417E+13	0.00391	0.636376558	0.4541	2.67421E+15	7.10127E+14	3.23468E+15	9.22926E+15	0.289753241	0.35048097
380	-20	25	exposed	4.71642E+12	1.88267E+12	7.07727E+12	1.50833E+13	0.00391	0.636376558	0.4541	1.89738E+15	7.57386E+14	2.84714E+15	6.06792E+15	0.31269084	0.469211196
380	-5	15	exposed	2.73793E+13	1.01197E+13	3.64418E+13	4.8813E+13	0.00391	0.636376558	0.4541	1.10145E+16	4.07107E+15	1.46603E+16	1.96371E+16	0.560902896	0.746560084
380	-5	16	exposed	4.54899E+13	2.70438E+13	6.46127E+13	5.26382E+13	0.00391	0.636376558	0.4541	1.83003E+16	1.08795E+16	2.59933E+16	2.1176E+16	0.864199781	1.227488152
380	-5	18	exposed	2.10681E+13	7.8214E+12	2.58873E+13	7.18282E+13	0.00391	0.636376558	0.4541	8.47553E+15	3.1465E+15	1.04143E+16	2.8896E+16	0.29331196	0.360406091
380	-5	37	exposed	1.81936E+13	4.06868E+12	2.38724E+13	3.95122E+13	0.00391	0.636376558	0.4541	7.31914E+15	1.6368E+15	9.60368E+15	1.58955E+16	0.460454104	0.604176785
380	-5	45	exposed	3.44744E+12	2.22797E+12	5.84336E+12	2.76816E+13	0.00391	0.636376558	0.4541	1.38688E+15	8.96298E+14	2.35074E+15	1.11361E+16	0.124538995	0.211091854
381	-20	4	non-exposed	8.03791E+12	2.08488E+12	1.10825E+13	1.31672E+13	0.00366	0.646166651	0.4547	3.39417E+15	8.80384E+14	4.67982E+15	5.56013E+15	0.61044787	0.841674582
381	-20	5	non-exposed	6.94454E+12	1.64422E+12	8.41964E+12	1.09584E+13	0.00366	0.646166651	0.4547	2.93247E+15	6.94305E+14	3.55536E+15	4.62741E+15	0.633716677	0.768325871
381	-20	6	non-exposed	5.97514E+12	2.71806E+12	9.65681E+12	9.82516E+12	0.00366	0.646166651	0.4547	2.52312E+15	1.14776E+15	4.07778E+15	4.14887E+15	0.60814648	0.982864976
381	-20	13	non-exposed	3.72881E+12	5.27877E+11	4.10208E+12	8.51296E+12	0.00366	0.646166651	0.4547	1.57456E+15	2.22907E+14	1.73218E+15	3.59477E+15	0.438015595	0.481862357
381	-20	14	non-exposed	4.36278E+12	1.27008E+12	5.88182E+12	9.19888E+12	0.00366	0.646166651	0.4547	1.84227E+15	5.36316E+14	2.48372E+15	3.88441E+15	0.474273165	0.639405982
381	-20	40	non-exposed	1.34443E+13	4.14343E+12	1.8796E+13	1.82275E+13	0.00366	0.646166651	0.4547	5.67712E+15	1.74965E+15	7.937E+15	7.69692E+15	0.737583786	1.031192273
381	-20	41	non-exposed	1.45049E+13	6.26283E+12	2.30309E+13	1.84555E+13	0.00366	0.646166651	0.4547	6.12499E+15	2.6446E+15	9.72524E+15	7.79319E+15	0.78594141	1.247914929
381	-20	42	non-exposed	9.78283E+12	2.15299E+12	1.20676E+13	2.37235E+13	0.00366	0.646166651	0.4547	4.13099E+15	9.09141E+14	5.0958E+15	1.00177E+16	0.412368208	0.508678021
381	-20	43	non-exposed	1.55271E+13	1.05621E+13	3.08233E+13	2.11646E+13	0.00366	0.646166651	0.4547	6.55662E+15	4.46007E+15	1.30157E+16	8.93715E+15	0.733636364	1.456363636
381	-20	44	non-exposed	1.3553E+13	4.31226E+12	1.85517E+13	2.25114E+13	0.00366	0.646166651	0.4547	5.72303E+15	1.82094E+15	7.83382E+15	9.50588E+15	0.602051282	0.824102564
381	-5	7	non-exposed	1.98316E+13	4.11706E+12	2.66673E+13	4.35797E+13	0.00366	0.646166651	0.4547	8.37427E+15	1.73851E+15	1.12608E+16	1.84024E+16	0.455064018	0.61192053
381	-5	8	non-exposed	2.45381E+13	2.17429E+12	2.58977E+13	4.31468E+13	0.00366	0.646166651	0.4547	1.03617E+16	9.18137E+14	1.09358E+16	1.82196E+16	0.568710517	0.600222965
381	-5	9	non-exposed	2.06108E+13	4.9432E+12	2.49357E+13	4.31564E+13	0.00366	0.646166651	0.4547	8.70332E+15	2.08736E+15	1.05296E+16	1.82237E+16	0.477583593	0.577797593
381	-5	10	non-exposed	1.68571E+13	5.47344E+12	2.48203E+13	3.78172E+13	0.00366	0.646166651	0.4547	7.11824E+15	2.31127E+15	1.04808E+16	1.59691E+16	0.445751717	0.656321547
381	-5	26	non-exposed	1.67248E+13	2.6418E+12	2.0241E+13	2.64942E+13	0.00366	0.646166651	0.4547	7.06238E+15	1.11555E+15	8.54717E+15	1.11877E+16	0.631263617	0.763979666
381	-5	31	non-exposed	3.1237E+13	1.13358E+13	4.60233E+13	3.37991E+13	0.00366	0.646166651	0.4547	1.31904E+16	4.78676E+15	1.94342E+16	1.42724E+16	0.924193548	1.361669829
381	-5	32	non-exposed	1.71212E+13	9.21034E+12	2.98805E+13	3.01402E+13	0.00366	0.646166651	0.4547	7.22975E+15	3.88925E+15	1.26176E+16	1.27273E+16	0.568049793	0.991382062
381	-5	33	non-exposed	1.96017E+13	7.4159E+12	2.71868E+13	2.74947E+13	0.00366	0.646166651	0.4547	8.27722E+15	3.13151E+15	1.14802E+16	1.16102E+16	0.712928621	0.988803359
381	-5	34	non-exposed	1.49075E+13	4.64237E+12	2.03372E+13	2.68694E+13	0.00366	0.646166651	0.4547	6.295E+15	1.96033E+15	8.58779E+15	1.13461E+16	0.554815611	0.756892231
381	-5	35	non-exposed	1.84964E+13	9.48265E+12	3.22663E+13	2.45413E+13	0.00366	0.646166651	0.4547	7.81046E+15	4.00424E+15	1.36251E+16	1.0363E+16	0.75368483	1.314778518
381	-5	36	non-exposed	1.78879E+13	2.09531E+12	2.00486E+13	4.57347E+13	0.00366	0.646166651	0.4547	7.55352E+15	8.84787E+14	8.46592E+15	1.93124E+16	0.391123265	0.43836769
381	-20	1	exposed	5.30509E+12	1.0596E+12	6.76111E+12	1.00012E+13	0.00366	0.646166651	0.4547	2.24018E+15	4.47435E+14	2.85501E+15	4.22321E+15	0.530444402	0.676029242
381	-20	11	exposed	1.78084E+12	4.74483E+11	2.30309E+12	1.51202E+12	0.00366	0.646166651	0.4547	7.51993E+14	2.0036E+14	9.72524E+14	6.38478E+14	1.177790503	1.523191449
381	-20	12	exposed	1.33948E+12	2.80755E+11	1.63814E+12	2.94957E+12	0.00366	0.646166651	0.4547	5.6562E+14	1.18554E+14	6.91735E+14	1.24551E+15	0.454125897	0.555381605
381	-20	19	exposed	1.49124E+13	5.84053E+12	2.06258E+13	2.66192E+13	0.00366	0.646166651	0.4547	6.29703E+15	2.46628E+15	8.70966E+15	1.12405E+16	0.560209613	0.774846404
381	-20	20	exposed	1.31062E+13	5.50007E+12	1.92174E+13	2.48684E+13	0.00366	0.646166651	0.4547	5.53433E+15	2.32251E+15	8.11493E+15	1.05012E+16	0.527021277	0.772765957
381	-20	21	exposed	9.83767E+12	5.07154E+12	1.66411E+13	2.55995E+13	0.00366	0.646166651	0.4547	4.15415E+15	2.14156E+15	7.02704E+15	1.08099E+16	0.38429162	0.65005637
381	-20	22	exposed	6.79767E+12	1.75726E+12	8.27149E+12	2.38294E+13	0.00366	0.646166651	0.4547	2.87045E+15	7.42036E+14	3.4928E+15	1.00624E+16	0.285264433	0.347113444
381	-20	25	exposed	4.81397E+12	1.61629E+12	6.68415E+12	1.71212E+13	0.00366	0.646166651	0.4547	2.0328E+15	6.82509E+14	2.82251E+15	7.22975E+15	0.281170984	0.390402877
381	-5	15	exposed	2.75428E+13	9.92087E+12	3.62106E+13	5.37836E+13	0.00366	0.646166651	0.4547	1.16305E+16	4.18928E+15	1.52907E+16	2.27112E+16	0.512103506	0.673264965
381	-5	16	exposed	4.50035E+13	2.70469E+13	6.41286E+13	5.84142E+13	0.00366	0.646166651	0.4547	1.90036E+16	1.14211E+16	2.70796E+16	2.46665E+16	0.770421607	1.097826087
381	-5	18	exposed	2.0883E+13	7.48625E+12	2.52628E+13	8.84101E+13	0.00366	0.646166651	0.4547	8.81826E+15	3.16122E+15	1.06677E+16	3.73329E+16	0.236206021	0.285745375
381	-5	37	exposed	1.81154E+13	4.53126E+12	2.42815E+13	4.01068E+13	0.00366	0.646166651	0.4547	7.64959E+15	1.91341E+15	1.02534E+16	1.69359E+16	0.45167906	0.605420964
381	-5	45	exposed	4.53595E+12	1.19369E+12	6.03382E+12	2.87453E+13	0.00366	0.646166651	0.4547	1.91539E+15	5.04058E+14	2.5479E+15	1.21383E+16	0.157797858	0.209906292
382	-20	4	non-exposed	8.45293E+12	2.48141E+12	1.21167E+13	1.39445E+13	0.00343	0.651542486	0.4569	3.77815E+15	1.1091E+15	5.41572E+15	6.23269E+15	0.606183856	0.86892163
382	-20	5	non-exposed	7.36788E+12	1.37149E+12	8.66166E+12	1.22932E+13	0.00343	0.651542486	0.4569	3.29317E+15	6.13005E+14	3.87145E+15	5.49461E+15	0.599346149	0.704590035
382	-20	6	non-exposed	6.13357E+12	2.79866E+12	9.8577E+12	1.11936E+13	0.00343	0.651542486	0.4569	2.74149E+15	1.2509E+15	4.40604E+15	5.00314E+15	0.547953468	0.88065489
382	-20	13	non-exposed	3.8418E+12	6.77948E+11	4.32118E+12	8.88544E+12	0.00343	0.651542486	0.4569	1.71715E+15	3.03018E+14	1.93141E+15	3.97147E+15	0.432370821	0.486322188
382	-20	14	non-exposed	4.54158E+12	1.16239E+12	5.96671E+12	9.66576E+12	0.00343	0.651542486	0.4569	2.02992E+15	5.19545E+14	2.6669E+15	4.32024E+15	0.469863287	0.617303662
382	-20	40	non-exposed	1.39807E+13	4.66443E+12	2.03906E+13	1.99778E+13	0.00343	0.651542486	0.4569	6.24885E+15	2.08483E+15	9.11386E+15	8.92934E+15	0.699811703	1.020664349
382	-20	41	non-exposed	1.46395E+13	6.49773E+12	2.37279E+13	1.97521E+13	0.00343	0.651542486	0.4569	6.54331E+15	2.90425E+15	1.06055E+16	8.82846E+15	0.741161246	1.201289188
382	-20	42	non-exposed	1.01731E+13	2.25437E+12	1.21321E+13	2.52616E+13	0.00343	0.651542486	0.4569	4.54701E+15	1.00762E+15	5.42262E+15	1.1291E+16	0.402710958	0.480259641
382	-20	43	non-exposed	1.61692E+13	1.10714E+13	3.22738E+13	2.25898E+13	0.00343	0.651542486	0.4569	7.22706E+15	4.9485E+15	1.44252E+16	1.00968E+16	0.715777114	1.428693424
382	-20	44	non-exposed	1.43901E+13	4.7735E+12	1.99855E+13	2.41523E+13	0.00343	0.651542486	0.4569	6.43186E+15	2.13358E+15	8.93279E+15	1.07952E+16	0.595806709	0.827476038
382	-5	7	non-exposed	2.05272E+13	4.66966E+12	2.82806E+13	4.61151E+13	0.00343	0.651542486	0.4569	9.1749E+15	2.08717E+15	1.26404E+16	2.06118E+16	0.445128634	0.613260824
382	-5	8	non-exposed	2.51233E+13	1.95453E+12	2.65637E+13	4.38581E+13	0.00343	0.651542486	0.4569	1.12292E+16	8.73602E+14	1.1873E+16	1.9603E+16	0.572831904	0.605674071
382	-5	9	non-exposed	2.15785E+13	5.67908E+12	2.69881E+13	4.44851E+13	0.00343	0.651542486	0.4569	9.64482E+15	2.53834E+15	1.20627E+16	1.98832E+16	0.485073721	0.606678231
382	-5	10	non-exposed	1.69814E+13	5.9195E+12	2.57728E+13	4.01542E+13	0.00343	0.651542486	0.4569	7.59007E+15	2.6458E+15	1.15195E+16	1.79475E+16	0.422904156	0.641844823
382	-5	26	non-exposed	1.74849E+13	3.1324E+12	2.18181E+13	2.91487E+13	0.00343	0.651542486	0.4569	7.81511E+15	1.40007E+15	9.75191E+15	1.30284E+16	0.599851092	0.74851092
382	-5	31	non-exposed	3.18157E+13	1.26477E+13	4.80346E+13	3.57141E+13	0.00343	0.651542486	0.4569	1.42205E+16	5.65305E+15	2.14697E+16	1.59629E+16	0.890844436	1.344976593
382	-5	32	non-exposed	1.75973E+13	9.64422E+12	3.07499E+13	3.35953E+13	0.00343	0.651542486	0.4569	7.86534E+15	4.31062E+15	1.37441E+16	1.50159E+16	0.523801321	0.9153029
382	-5	33	non-exposed	2.04591E+13	7.50812E+12	2.77983E+13	3.03351E+13	0.00343	0.651542486	0.4569	9.14447E+15	3.35586E+15	1.24249E+16	1.35587E+16	0.674435612	0.916375199
382	-5	34	non-exposed	1.57169E+13	5.0229E+12	2.11044E+13	2.86278E+13	0.00343	0.651542486	0.4569	7.02487E+15	2.24505E+15	9.43288E+15	1.27956E+16	0.549006065	0.737196766
382	-5	35	non-exposed	1.8462E+13	8.48851E+12	3.06148E+13	2.83867E+13	0.00343	0.651542486	0.4569	8.25183E+15	3.79406E+15	1.36837E+16	1.26878E+16	0.650373768	1.078491335
382	-5	36	non-exposed	1.96305E+13	1.85737E+12	2.19532E+13	5.04074E+13	0.00343	0.651542486	0.4569	8.77413E+15	8.30179E+14	9.81227E+15	2.25303E+16	0.389437428	0.435514734
382	-20	1	exposed	4.92499E+12	1.21813E+12	6.64189E+12	1.27919E+13	0.00343	0.651542486	0.4569	2.20129E+15	5.44462E+14	2.96869E+15	5.7175E+15	0.385009802	0.519227869
382	-20	11	exposed	1.74924E+12	5.68465E+11	2.39016E+12	1.72095E+12	0.00343	0.651542486	0.4569	7.81849E+14	2.54083E+14	1.06831E+15	7.69203E+14	1.016440608	1.388857751
382	-20	12	exposed	1.46216E+12	2.00203E+11	1.58649E+12	3.22546E+12	0.00343	0.651542486	0.4569	6.53533E+14	8.94834E+13	7.09105E+14	1.44166E+15	0.453319378	0.491866029
382	-20	19	exposed	1.52833E+13	6.29552E+12	2.07378E+13	3.10875E+13	0.00343	0.651542486	0.4569	6.83108E+15	2.81387E+15	9.26906E+15	1.3895E+16	0.491622712	0.66708036
382	-20	20	exposed	1.37501E+13	5.38408E+12	1.95225E+13	2.83095E+13	0.00343	0.651542486	0.4569	6.14582E+15	2.40649E+15	8.72585E+15	1.26533E+16	0.485706985	0.689608177
382	-20	21	exposed	1.01268E+13	4.78691E+12	1.65768E+13	2.91198E+13	0.00343	0.651542486	0.4569	4.52632E+15	2.13958E+15	7.40921E+15	1.30155E+16	0.34776416	0.569261345
382	-20	22	exposed	7.06726E+12	1.93342E+12	8.89508E+12	2.63419E+13	0.00343	0.651542486	0.4569	3.15881E+15	8.64168E+14	3.97578E+15	1.17739E+16	0.268290004	0.337678506
382	-20	25	exposed	4.96695E+12	1.69857E+12	7.10488E+12	2.11622E+13	0.00343	0.651542486	0.4569	2.22005E+15	7.59201E+14	3.17562E+15	9.45875E+15	0.234708295	0.33573382
382	-5	15	exposed	2.87446E+13	1.07231E+13	3.9045E+13	5.97635E+13	0.00343	0.651542486	0.4569	1.28478E+16	4.79282E+15	1.74517E+16	2.67121E+16	0.480971595	0.653324726
382	-5	16	exposed	4.54689E+13	2.68178E+13	6.44319E+13	6.65925E+13	0.00343	0.651542486	0.4569	2.0323E+16	1.19866E+16	2.87988E+16	2.97645E+16	0.682792584	0.967555041
382	-5	18	exposed	2.106E+13	7.11108E+12	2.52712E+13	9.55387E+13	0.00343	0.651542486	0.4569	9.41305E+15	3.17839E+15	1.12953E+16	4.27023E+16	0.220434124	0.264512872
382	-5	37	exposed	1.85092E+13	4.42237E+12	2.45767E+13	4.30865E+13	0.00343	0.651542486	0.4569	8.27296E+15	1.97664E+15	1.09849E+16	1.92581E+16	0.429583613	0.570405194
382	-5	45	exposed	5.52543E+12	1.88439E+12	7.58329E+12	2.99686E+13	0.00343	0.651542486	0.4569	2.46967E+15	8.42255E+14	3.38946E+15	1.33949E+16	0.184373994	0.253041519
383	-20	4	non-exposed	9.03983E+12	2.50081E+12	1.2719E+13	1.70031E+13	0.00322	0.676141491	0.4665	4.1508E+15	1.14829E+15	5.84014E+15	7.80728E+15	0.531657377	0.748037766
383	-20	5	non-exposed	7.5838E+12	1.43223E+12	9.15433E+12	1.24965E+13	0.00322	0.676141491	0.4665	3.48224E+15	6.57632E+14	4.20337E+15	5.73801E+15	0.606872001	0.732549141
383	-20	6	non-exposed	6.66653E+12	2.83455E+12	1.03284E+13	1.22877E+13	0.00322	0.676141491	0.4665	3.06106E+15	1.30153E+15	4.74245E+15	5.64209E+15	0.542538958	0.840547773
383	-20	13	non-exposed	3.65941E+12	3.33707E+11	3.89538E+12	1.13747E+13	0.00322	0.676141491	0.4665	1.68028E+15	1.53227E+14	1.78863E+15	5.22291E+15	0.321713994	0.342458766
383	-20	14	non-exposed	5.0196E+12	1.65254E+12	6.89718E+12	1.32209E+13	0.00322	0.676141491	0.4665	2.30484E+15	7.5879E+14	3.16696E+15	6.0706E+15	0.379672299	0.521688245
383	-20	40	non-exposed	1.4834E+13	4.32156E+12	2.05987E+13	2.27166E+13	0.00322	0.676141491	0.4665	6.81128E+15	1.98432E+15	9.45825E+15	1.04307E+16	0.653001277	0.906768838
383	-20	41	non-exposed	1.54461E+13	6.92576E+12	2.51826E+13	2.20174E+13	0.00322	0.676141491	0.4665	7.09236E+15	3.18008E+15	1.15631E+16	1.01097E+16	0.701541705	1.143760706
383	-20	42	non-exposed	1.03772E+13	2.14098E+12	1.23805E+13	2.77647E+13	0.00322	0.676141491	0.4665	4.76487E+15	9.83069E+14	5.68472E+15	1.27487E+16	0.373754789	0.445907349
383	-20	43	non-exposed	1.70433E+13	1.1849E+13	3.42925E+13	2.46411E+13	0.00322	0.676141491	0.4665	7.82571E+15	5.44069E+15	1.5746E+16	1.13144E+16	0.691660126	1.391679749
383	-20	44	non-exposed	1.52135E+13	5.0047E+12	2.08501E+13	2.79678E+13	0.00322	0.676141491	0.4665	6.98556E+15	2.298E+15	9.57371E+15	1.28419E+16	0.543966113	0.745504841
383	-5	7	non-exposed	2.1312E+13	4.66524E+12	2.92057E+13	4.9611E+13	0.00322	0.676141491	0.4665	9.78578E+15	2.14213E+15	1.34103E+16	2.27797E+16	0.429582846	0.588693957
383	-5	8	non-exposed	2.52278E+13	2.51115E+12	2.71168E+13	4.77445E+13	0.00322	0.676141491	0.4665	1.15838E+16	1.15304E+15	1.24512E+16	2.19227E+16	0.528391061	0.567956249
383	-5	9	non-exposed	2.26222E+13	6.08262E+12	2.89155E+13	5.01235E+13	0.00322	0.676141491	0.4665	1.03874E+16	2.79294E+15	1.32771E+16	2.30151E+16	0.451329346	0.576885973
383	-5	10	non-exposed	1.74663E+13	5.98642E+12	2.64205E+13	4.29188E+13	0.00322	0.676141491	0.4665	8.01998E+15	2.74877E+15	1.21314E+16	1.97069E+16	0.406962596	0.615592609
383	-5	26	non-exposed	1.84731E+13	3.25516E+12	2.28423E+13	3.17587E+13	0.00322	0.676141491	0.4665	8.48223E+15	1.49466E+15	1.04885E+16	1.45826E+16	0.581668697	0.719244823
383	-5	31	non-exposed	3.40652E+13	1.37586E+13	5.27249E+13	3.82962E+13	0.00322	0.676141491	0.4665	1.56416E+16	6.31751E+15	2.42096E+16	1.75844E+16	0.889520202	1.376767677
383	-5	32	non-exposed	1.85016E+13	9.12646E+12	3.12752E+13	3.67972E+13	0.00322	0.676141491	0.4665	8.49533E+15	4.19057E+15	1.43606E+16	1.68961E+16	0.502798949	0.849934297
383	-5	33	non-exposed	2.10576E+13	8.10725E+12	2.88962E+13	3.28709E+13	0.00322	0.676141491	0.4665	9.66896E+15	3.72259E+15	1.32682E+16	1.50932E+16	0.640614887	0.879082083
383	-5	34	non-exposed	1.62062E+13	5.00365E+12	2.16238E+13	3.17394E+13	0.00322	0.676141491	0.4665	7.44138E+15	2.29752E+15	9.92895E+15	1.45737E+16	0.510603291	0.681291895
383	-5	35	non-exposed	1.92753E+13	9.1538E+12	3.26098E+13	3.03081E+13	0.00322	0.676141491	0.4665	8.85057E+15	4.20313E+15	1.49734E+16	1.39165E+16	0.635976388	1.075941289
383	-5	36	non-exposed	2.09468E+13	2.25951E+12	2.37514E+13	5.25509E+13	0.00322	0.676141491	0.4665	9.61811E+15	1.03749E+15	1.09059E+16	2.41297E+16	0.398601399	0.451969084
383	-20	1	exposed	5.42481E+12	1.00714E+12	6.76372E+12	1.39401E+13	0.00322	0.676141491	0.4665	2.4909E+15	4.62445E+14	3.10568E+15	6.40083E+15	0.389152252	0.485200259
383	-20	11	exposed	1.79496E+12	4.90798E+11	2.3616E+12	2.47088E+12	0.00322	0.676141491	0.4665	8.24185E+14	2.25359E+14	1.08437E+15	1.13455E+15	0.726444879	0.955772994
383	-20	12	exposed	1.40705E+12	2.84207E+11	1.79296E+12	4.32476E+12	0.00322	0.676141491	0.4665	6.4607E+14	1.30499E+14	8.23268E+14	1.98579E+15	0.325346601	0.414579606
383	-20	19	exposed	1.63295E+13	6.88537E+12	2.2881E+13	3.38766E+13	0.00322	0.676141491	0.4665	7.498E+15	3.16154E+15	1.05062E+16	1.55551E+16	0.482029689	0.675421068
383	-20	20	exposed	1.44636E+13	5.94272E+12	2.14884E+13	3.10238E+13	0.00322	0.676141491	0.4665	6.6412E+15	2.7287E+15	9.86678E+15	1.42451E+16	0.466209476	0.692643392
383	-20	21	exposed	1.0618E+13	5.27263E+12	1.77284E+13	3.34028E+13	0.00322	0.676141491	0.4665	4.87544E+15	2.42102E+15	8.14032E+15	1.53375E+16	0.317877823	0.53074696
383	-20	22	exposed	7.38652E+12	2.04864E+12	9.51022E+12	3.04145E+13	0.00322	0.676141491	0.4665	3.39165E+15	9.40669E+14	4.36678E+15	1.39654E+16	0.242861685	0.312686805
383	-20	25	exposed	5.1579E+12	1.75884E+12	6.96487E+12	2.59273E+13	0.00322	0.676141491	0.4665	2.36834E+15	8.07604E+14	3.19804E+15	1.1905E+16	0.198936964	0.268631108
383	-5	15	exposed	2.96263E+13	1.06367E+13	3.94373E+13	7.33236E+13	0.00322	0.676141491	0.4665	1.36035E+16	4.88404E+15	1.81083E+16	3.36678E+16	0.404049064	0.537852809
383	-5	16	exposed	4.68838E+13	2.85565E+13	6.70763E+13	7.53738E+13	0.00322	0.676141491	0.4665	2.15275E+16	1.31122E+16	3.07993E+16	3.46092E+16	0.622016936	0.88991532
383	-5	18	exposed	2.26521E+13	8.65433E+12	2.76777E+13	1.08612E+14	0.00322	0.676141491	0.4665	1.04011E+16	3.97379E+15	1.27087E+16	4.98712E+16	0.208559642	0.25483038
383	-5	37	exposed	1.95736E+13	4.80799E+12	2.59563E+13	4.78315E+13	0.00322	0.676141491	0.4665	8.98756E+15	2.20767E+15	1.19183E+16	2.19627E+16	0.409219571	0.542660736
383	-5	45	exposed	6.44459E+12	1.23848E+12	7.96096E+12	3.25808E+13	0.00322	0.676141491	0.4665	2.95915E+15	5.68671E+14	3.65542E+15	1.496E+16	0.197803503	0.244345503
384	-20	4	non-exposed	9.25309E+12	2.37757E+12	1.28724E+13	1.85814E+13	0.00303	0.680540637	0.4562	4.49315E+15	1.15451E+15	6.25063E+15	9.02283E+15	0.497975371	0.692757253
384	-20	5	non-exposed	7.87445E+12	1.50611E+12	9.57577E+12	1.40224E+13	0.00303	0.680540637	0.4562	3.8237E+15	7.31341E+14	4.64984E+15	6.80903E+15	0.561563638	0.682893099
384	-20	6	non-exposed	6.84635E+12	2.92444E+12	1.08692E+13	1.37237E+13	0.00303	0.680540637	0.4562	3.32447E+15	1.42006E+15	5.27792E+15	6.66402E+15	0.498869578	0.792002261
384	-20	13	non-exposed	3.84059E+12	7.00694E+11	4.33605E+12	1.1515E+13	0.00303	0.680540637	0.4562	1.86493E+15	3.40246E+14	2.10552E+15	5.59148E+15	0.333529808	0.376557764
384	-20	14	non-exposed	5.34492E+12	1.65245E+12	7.16534E+12	1.40941E+13	0.00303	0.680540637	0.4562	2.59541E+15	8.02405E+14	3.47938E+15	6.84387E+15	0.379230875	0.508392955
384	-20	40	non-exposed	1.5611E+13	4.23035E+12	2.13118E+13	2.56071E+13	0.00303	0.680540637	0.4562	7.58047E+15	2.05419E+15	1.03487E+16	1.24344E+16	0.609636501	0.832260507
384	-20	41	non-exposed	1.57589E+13	7.21817E+12	2.57138E+13	2.52872E+13	0.00303	0.680540637	0.4562	7.65227E+15	3.50502E+15	1.24862E+16	1.2279E+16	0.623197853	1.016871166
384	-20	42	non-exposed	1.05696E+13	2.26195E+12	1.2661E+13	2.90298E+13	0.00303	0.680540637	0.4562	5.13243E+15	1.09836E+15	6.14799E+15	1.40964E+16	0.364094856	0.436138945
384	-20	43	non-exposed	1.73229E+13	1.20045E+13	3.49444E+13	2.71973E+13	0.00303	0.680540637	0.4562	8.41171E+15	5.82919E+15	1.69684E+16	1.32066E+16	0.636934046	1.284848485
384	-20	44	non-exposed	1.56363E+13	4.69451E+12	2.11955E+13	3.05812E+13	0.00303	0.680540637	0.4562	7.59271E+15	2.27958E+15	1.02922E+16	1.48497E+16	0.511303107	0.693088142
384	-5	7	non-exposed	2.1422E+13	4.86E+12	2.95534E+13	5.21063E+13	0.00303	0.680540637	0.4562	1.04022E+16	2.35994E+15	1.43507E+16	2.5302E+16	0.411120208	0.567175288
384	-5	8	non-exposed	2.58819E+13	2.89982E+12	2.75754E+13	5.28044E+13	0.00303	0.680540637	0.4562	1.25678E+16	1.40811E+15	1.33902E+16	2.5641E+16	0.490145673	0.522218142
384	-5	9	non-exposed	2.30482E+13	5.72404E+12	2.86032E+13	5.15536E+13	0.00303	0.680540637	0.4562	1.11918E+16	2.7795E+15	1.38893E+16	2.50336E+16	0.447071657	0.554824149
384	-5	10	non-exposed	1.78188E+13	6.2665E+12	2.70712E+13	4.9023E+13	0.00303	0.680540637	0.4562	8.65253E+15	3.04291E+15	1.31454E+16	2.38048E+16	0.363479035	0.55221519
384	-5	26	non-exposed	1.87448E+13	3.492E+12	2.36582E+13	3.50123E+13	0.00303	0.680540637	0.4562	9.10217E+15	1.69566E+15	1.14881E+16	1.70014E+16	0.535378012	0.675713099
384	-5	31	non-exposed	3.53516E+13	1.47559E+13	5.50345E+13	4.0497E+13	0.00303	0.680540637	0.4562	1.71662E+16	7.16524E+15	2.67239E+16	1.96647E+16	0.872944932	1.358978452
384	-5	32	non-exposed	1.90376E+13	1.05211E+13	3.38972E+13	3.92688E+13	0.00303	0.680540637	0.4562	9.24436E+15	5.10886E+15	1.64599E+16	1.90683E+16	0.484802469	0.863209877
384	-5	33	non-exposed	2.1849E+13	8.02651E+12	2.98831E+13	3.52837E+13	0.00303	0.680540637	0.4562	1.06095E+16	3.89754E+15	1.45107E+16	1.71332E+16	0.619236054	0.846935971
384	-5	34	non-exposed	1.65234E+13	5.0295E+12	2.20099E+13	3.5022E+13	0.00303	0.680540637	0.4562	8.02351E+15	2.44225E+15	1.06877E+16	1.70061E+16	0.471802326	0.628460687
384	-5	35	non-exposed	2.03029E+13	1.11997E+13	3.66897E+13	3.41105E+13	0.00303	0.680540637	0.4562	9.85878E+15	5.4384E+15	1.78159E+16	1.65635E+16	0.595210347	1.075611143
384	-5	36	non-exposed	2.15595E+13	1.80994E+12	2.34643E+13	5.60817E+13	0.00303	0.680540637	0.4562	1.0469E+16	8.78876E+14	1.13939E+16	2.72323E+16	0.38443119	0.418395574
384	-20	1	exposed	5.70222E+12	9.8588E+11	7.02572E+12	1.83649E+13	0.00303	0.680540637	0.4562	2.7689E+15	4.78727E+14	3.41158E+15	8.91768E+15	0.310495935	0.382563092
384	-20	11	exposed	1.96376E+12	3.90915E+11	2.41043E+12	2.8865E+12	0.00303	0.680540637	0.4562	9.53572E+14	1.89822E+14	1.17046E+15	1.40164E+15	0.680326951	0.835068861
384	-20	12	exposed	1.4718E+12	2.30081E+11	1.73461E+12	5.0904E+12	0.00303	0.680540637	0.4562	7.14684E+14	1.11724E+14	8.42301E+14	2.47182E+15	0.289133333	0.340761905
384	-20	19	exposed	1.69292E+13	6.81566E+12	2.30765E+13	3.88034E+13	0.00303	0.680540637	0.4562	8.22055E+15	3.30957E+15	1.12056E+16	1.88423E+16	0.436281859	0.594702649
384	-20	20	exposed	1.50555E+13	6.11725E+12	2.20099E+13	3.37324E+13	0.00303	0.680540637	0.4562	7.31069E+15	2.97044E+15	1.06877E+16	1.63799E+16	0.446320782	0.652486347
384	-20	21	exposed	1.10471E+13	5.32563E+12	1.83953E+13	3.64376E+13	0.00303	0.680540637	0.4562	5.36431E+15	2.58604E+15	8.93244E+15	1.76935E+16	0.303179883	0.504843002
384	-20	22	exposed	7.54106E+12	2.11789E+12	9.73478E+12	3.43238E+13	0.00303	0.680540637	0.4562	3.66182E+15	1.02841E+15	4.72705E+15	1.66671E+16	0.21970339	0.283615819
384	-20	25	exposed	5.30856E+12	1.71315E+12	7.27976E+12	2.9311E+13	0.00303	0.680540637	0.4562	2.57775E+15	8.31876E+14	3.53493E+15	1.4233E+16	0.181111479	0.248362554
384	-5	15	exposed	3.04105E+13	1.12392E+13	4.08202E+13	7.73094E+13	0.00303	0.680540637	0.4562	1.47669E+16	5.45759E+15	1.98216E+16	3.75402E+16	0.393361204	0.528010033
384	-5	16	exposed	4.64051E+13	2.71228E+13	6.55837E+13	8.61102E+13	0.00303	0.680540637	0.4562	2.25335E+16	1.31704E+16	3.18464E+16	4.18137E+16	0.538903277	0.761625943
384	-5	18	exposed	2.26337E+13	8.47357E+12	2.80214E+13	1.19755E+14	0.00303	0.680540637	0.4562	1.09906E+16	4.11463E+15	1.36068E+16	5.81512E+16	0.188999541	0.233989151
384	-5	37	exposed	2.00513E+13	4.22348E+12	2.57138E+13	5.135E+13	0.00303	0.680540637	0.4562	9.7366E+15	2.05085E+15	1.24862E+16	2.49347E+16	0.390483384	0.500755287
384	-5	45	exposed	8.17033E+12	7.10359E+11	8.89511E+12	3.62533E+13	0.00303	0.680540637	0.4562	3.96738E+15	3.44939E+14	4.31932E+15	1.7604E+16	0.225367745	0.245359722
385	-20	4	non-exposed	9.57038E+12	2.61474E+12	1.37186E+13	1.99879E+13	0.00285	0.695548805	0.4639	4.83499E+15	1.32098E+15	6.9307E+15	1.00979E+16	0.478809396	0.68634794
385	-20	5	non-exposed	8.31426E+12	1.72291E+12	1.02073E+13	1.57202E+13	0.00285	0.695548805	0.4639	4.20039E+15	8.70421E+14	5.15677E+15	7.94191E+15	0.528889164	0.649310494
385	-20	6	non-exposed	7.23893E+12	3.18732E+12	1.17122E+13	1.51622E+13	0.00285	0.695548805	0.4639	3.65713E+15	1.61024E+15	5.91702E+15	7.66001E+15	0.477431557	0.772456242
385	-20	13	non-exposed	4.3036E+12	6.17282E+11	4.74008E+12	1.3496E+13	0.00285	0.695548805	0.4639	2.17419E+15	3.11853E+14	2.39471E+15	6.81823E+15	0.318879205	0.351220918
385	-20	14	non-exposed	5.59847E+12	1.57914E+12	7.24039E+12	1.74263E+13	0.00285	0.695548805	0.4639	2.82836E+15	7.97787E+14	3.65787E+15	8.80383E+15	0.321265201	0.415485886
385	-20	40	non-exposed	1.61689E+13	4.27763E+12	2.18923E+13	2.78611E+13	0.00285	0.695548805	0.4639	8.16857E+15	2.16107E+15	1.106E+16	1.40755E+16	0.580338451	0.785764131
385	-20	41	non-exposed	1.69859E+13	7.35212E+12	2.71612E+13	2.73945E+13	0.00285	0.695548805	0.4639	8.58135E+15	3.71432E+15	1.37219E+16	1.38398E+16	0.620049681	0.991483322
385	-20	42	non-exposed	1.10769E+13	2.57072E+12	1.35961E+13	3.18468E+13	0.00285	0.695548805	0.4639	5.59608E+15	1.29874E+15	6.86882E+15	1.60891E+16	0.34781746	0.426923077
385	-20	43	non-exposed	1.82667E+13	1.25055E+13	3.64547E+13	2.9854E+13	0.00285	0.695548805	0.4639	9.2284E+15	6.31781E+15	1.8417E+16	1.50823E+16	0.611869098	1.221100619
385	-20	44	non-exposed	1.61305E+13	5.28724E+12	2.28061E+13	3.22259E+13	0.00285	0.695548805	0.4639	8.14917E+15	2.67113E+15	1.15217E+16	1.62807E+16	0.500542986	0.707692308
385	-5	7	non-exposed	2.19825E+13	4.5334E+12	2.92999E+13	5.7229E+13	0.00285	0.695548805	0.4639	1.11056E+16	2.29029E+15	1.48024E+16	2.89123E+16	0.38411415	0.511975539
385	-5	8	non-exposed	2.66686E+13	2.7784E+12	2.87166E+13	5.58291E+13	0.00285	0.695548805	0.4639	1.34731E+16	1.40366E+15	1.45077E+16	2.82051E+16	0.477682976	0.514365314
385	-5	9	non-exposed	2.31521E+13	6.00527E+12	2.96887E+13	5.54209E+13	0.00285	0.695548805	0.4639	1.16965E+16	3.03388E+15	1.49988E+16	2.79988E+16	0.417751272	0.535695492
385	-5	10	non-exposed	1.85574E+13	6.68285E+12	2.84249E+13	5.0881E+13	0.00285	0.695548805	0.4639	9.37525E+15	3.3762E+15	1.43604E+16	2.57053E+16	0.364721055	0.558654948
385	-5	26	non-exposed	1.92107E+13	3.79876E+12	2.47503E+13	3.64741E+13	0.00285	0.695548805	0.4639	9.70528E+15	1.91915E+15	1.25039E+16	1.84269E+16	0.526692431	0.678571429
385	-5	31	non-exposed	3.72616E+13	1.64658E+13	5.96107E+13	4.52621E+13	0.00285	0.695548805	0.4639	1.88247E+16	8.31858E+15	3.01155E+16	2.28666E+16	0.823238832	1.317010309
385	-5	32	non-exposed	1.96632E+13	1.00451E+13	3.33244E+13	4.34248E+13	0.00285	0.695548805	0.4639	9.9339E+15	5.07484E+15	1.68356E+16	2.19384E+16	0.452809492	0.767405418
385	-5	33	non-exposed	2.20857E+13	8.49472E+12	3.13802E+13	3.95363E+13	0.00285	0.695548805	0.4639	1.11578E+16	4.29156E+15	1.58534E+16	1.99739E+16	0.558618146	0.793705434
385	-5	34	non-exposed	1.67658E+13	5.31885E+12	2.25922E+13	3.68338E+13	0.00285	0.695548805	0.4639	8.47011E+15	2.6871E+15	1.14137E+16	1.86086E+16	0.455172869	0.613354447
385	-5	35	non-exposed	2.14086E+13	1.1329E+13	3.79907E+13	3.87489E+13	0.00285	0.695548805	0.4639	1.08157E+16	5.72344E+15	1.9193E+16	1.95761E+16	0.552496237	0.98043151
385	-5	36	non-exposed	2.33504E+13	1.99744E+12	2.50225E+13	5.93968E+13	0.00285	0.695548805	0.4639	1.17967E+16	1.00912E+15	1.26415E+16	3.00075E+16	0.393126023	0.421276596
385	-20	1	exposed	6.03835E+12	1.11693E+12	7.52036E+12	2.07192E+13	0.00285	0.695548805	0.4639	3.0506E+15	5.64279E+14	3.79931E+15	1.04674E+16	0.291437285	0.36296528
385	-20	11	exposed	2.06369E+12	5.71968E+11	2.71029E+12	3.61631E+12	0.00285	0.695548805	0.4639	1.04258E+15	2.8896E+14	1.36925E+15	1.82697E+15	0.570663082	0.749462366
385	-20	12	exposed	1.58199E+12	2.52252E+11	1.8276E+12	5.51778E+12	0.00285	0.695548805	0.4639	7.99225E+14	1.27439E+14	9.23307E+14	2.7876E+15	0.286707188	0.331219168
385	-20	19	exposed	1.78463E+13	7.24807E+12	2.50419E+13	4.24916E+13	0.00285	0.695548805	0.4639	9.016E+15	3.66175E+15	1.26513E+16	2.14669E+16	0.419995424	0.589338824
385	-20	20	exposed	1.56609E+13	6.44848E+12	2.32532E+13	3.9721E+13	0.00285	0.695548805	0.4639	7.91196E+15	3.25779E+15	1.17476E+16	2.00672E+16	0.394273128	0.585413607
385	-20	21	exposed	1.13933E+13	5.40144E+12	1.88262E+13	4.13153E+13	0.00285	0.695548805	0.4639	5.75594E+15	2.72882E+15	9.51104E+15	2.08726E+16	0.275764706	0.455670588
385	-20	22	exposed	7.89803E+12	2.05313E+12	9.84568E+12	3.90503E+13	0.00285	0.695548805	0.4639	3.99011E+15	1.03725E+15	4.97407E+15	1.97283E+16	0.202252925	0.252128454
385	-20	25	exposed	5.77151E+12	1.53996E+12	7.09262E+12	3.37133E+13	0.00285	0.695548805	0.4639	2.91578E+15	7.77991E+14	3.58322E+15	1.70321E+16	0.171193772	0.210380623
385	-5	15	exposed	3.15231E+13	1.15386E+13	4.24041E+13	8.90143E+13	0.00285	0.695548805	0.4639	1.59256E+16	5.82932E+15	2.14227E+16	4.49703E+16	0.354135421	0.476374226
385	-5	16	exposed	4.70703E+13	2.64785E+13	6.57934E+13	9.65806E+13	0.00285	0.695548805	0.4639	2.37801E+16	1.3377E+16	3.32391E+16	4.87929E+16	0.487367891	0.681227982
385	-5	18	exposed	2.42856E+13	8.99404E+12	2.98054E+13	1.36661E+14	0.00285	0.695548805	0.4639	1.22692E+16	4.54382E+15	1.50578E+16	6.90418E+16	0.177706644	0.218096458
385	-5	37	exposed	2.05677E+13	4.34722E+12	2.64612E+13	5.69082E+13	0.00285	0.695548805	0.4639	1.03909E+16	2.19623E+15	1.33683E+16	2.87502E+16	0.361419542	0.464981209
385	-5	45	exposed	9.62501E+12	1.23827E+12	1.10122E+13	3.83601E+13	0.00285	0.695548805	0.4639	4.86259E+15	6.25577E+14	5.56342E+15	1.93796E+16	0.250912316	0.28707552
386	-20	4	non-exposed	1.03984E+13	2.80563E+12	1.44151E+13	2.38302E+13	0.00267	0.694930953	0.4633	5.59854E+15	1.51057E+15	7.76117E+15	1.28303E+16	0.436351738	0.604907976
386	-20	5	non-exposed	9.14936E+12	1.83256E+12	1.11968E+13	1.761E+13	0.00267	0.694930953	0.4633	4.92608E+15	9.8666E+14	6.02842E+15	9.48133E+15	0.519555752	0.635820235
386	-20	6	non-exposed	7.71582E+12	3.47785E+12	1.26198E+13	1.72825E+13	0.00267	0.694930953	0.4633	4.15425E+15	1.8725E+15	6.79457E+15	9.30501E+15	0.446452741	0.730205279
386	-20	13	non-exposed	4.58475E+12	4.57617E+11	4.90834E+12	1.611E+13	0.00267	0.694930953	0.4633	2.46846E+15	2.46384E+14	2.64268E+15	8.67372E+15	0.284590719	0.304676629
386	-20	14	non-exposed	5.90492E+12	1.63291E+12	7.79915E+12	1.89823E+13	0.00267	0.694930953	0.4633	3.17925E+15	8.7917E+14	4.19911E+15	1.02202E+16	0.311075169	0.410864654
386	-20	40	non-exposed	1.7224E+13	4.78147E+12	2.34696E+13	3.21245E+13	0.00267	0.694930953	0.4633	9.27352E+15	2.57438E+15	1.26362E+16	1.7296E+16	0.536165049	0.730582524
386	-20	41	non-exposed	1.83765E+13	7.88499E+12	2.93565E+13	2.98145E+13	0.00267	0.694930953	0.4633	9.89405E+15	4.24533E+15	1.58057E+16	1.60524E+16	0.616361556	0.984635502
386	-20	42	non-exposed	1.18922E+13	2.53021E+12	1.44775E+13	3.63252E+13	0.00267	0.694930953	0.4633	6.40283E+15	1.36228E+15	7.79476E+15	1.95577E+16	0.327381272	0.398551114
386	-20	43	non-exposed	2.0014E+13	1.35349E+13	3.97852E+13	3.35475E+13	0.00267	0.694930953	0.4633	1.07756E+16	7.28727E+15	2.14206E+16	1.80622E+16	0.596586287	1.185938408
386	-20	44	non-exposed	1.73644E+13	5.62554E+12	2.41323E+13	3.72804E+13	0.00267	0.694930953	0.4633	9.34909E+15	3.02883E+15	1.2993E+16	2.0072E+16	0.465777778	0.647320261
386	-5	7	non-exposed	2.35109E+13	5.37863E+12	3.24169E+13	6.23484E+13	0.00267	0.694930953	0.4633	1.26584E+16	2.89589E+15	1.74535E+16	3.35688E+16	0.377089261	0.519931218
386	-5	8	non-exposed	2.84533E+13	2.9643E+12	3.13642E+13	6.09156E+13	0.00267	0.694930953	0.4633	1.53194E+16	1.596E+15	1.68867E+16	3.27974E+16	0.467093333	0.51488
386	-5	9	non-exposed	2.4967E+13	6.65296E+12	3.17151E+13	6.04088E+13	0.00267	0.694930953	0.4633	1.34424E+16	3.582E+15	1.70756E+16	3.25245E+16	0.413301065	0.525008067
386	-5	10	non-exposed	1.94457E+13	6.903E+12	2.95904E+13	5.61983E+13	0.00267	0.694930953	0.4633	1.04697E+16	3.71662E+15	1.59317E+16	3.02575E+16	0.346019771	0.52653486
386	-5	26	non-exposed	2.08351E+13	4.04087E+12	2.62571E+13	4.03895E+13	0.00267	0.694930953	0.4633	1.12178E+16	2.17563E+15	1.4137E+16	2.1746E+16	0.515854247	0.650096525
386	-5	31	non-exposed	4.05211E+13	1.9086E+13	6.69585E+13	4.90314E+13	0.00267	0.694930953	0.4633	2.18168E+16	1.0276E+16	3.60509E+16	2.63988E+16	0.826431222	1.365624172
386	-5	32	non-exposed	2.00987E+13	9.97384E+12	3.37229E+13	4.86448E+13	0.00267	0.694930953	0.4633	1.08213E+16	5.36998E+15	1.81566E+16	2.61907E+16	0.413173713	0.693247846
386	-5	33	non-exposed	2.36221E+13	9.28362E+12	3.28457E+13	4.48826E+13	0.00267	0.694930953	0.4633	1.27183E+16	4.99836E+15	1.76843E+16	2.41651E+16	0.526308361	0.731813247
386	-5	34	non-exposed	1.80096E+13	6.04265E+12	2.38789E+13	4.37228E+13	0.00267	0.694930953	0.4633	9.69648E+15	3.2534E+15	1.28566E+16	2.35406E+16	0.4119037	0.546143558
386	-5	35	non-exposed	2.27089E+13	1.23633E+13	4.08963E+13	4.37813E+13	0.00267	0.694930953	0.4633	1.22266E+16	6.65647E+15	2.20188E+16	2.35721E+16	0.51868878	0.934105076
386	-5	36	non-exposed	2.69393E+13	3.3208E+12	3.01557E+13	6.85569E+13	0.00267	0.694930953	0.4633	1.45043E+16	1.78794E+15	1.6236E+16	3.69115E+16	0.392948536	0.43986352
386	-20	1	exposed	6.5438E+12	1.23845E+12	8.24359E+12	2.62766E+13	0.00267	0.694930953	0.4633	3.52323E+15	6.66789E+14	4.4384E+15	1.41475E+16	0.249035608	0.313724036
386	-20	11	exposed	2.14852E+12	5.97557E+11	2.82649E+12	4.3294E+12	0.00267	0.694930953	0.4633	1.15678E+15	3.21729E+14	1.5218E+15	2.33098E+15	0.496262945	0.652859073
386	-20	12	exposed	1.75344E+12	2.51362E+11	1.95905E+12	6.4863E+12	0.00267	0.694930953	0.4633	9.44066E+14	1.35335E+14	1.05476E+15	3.49226E+15	0.270330579	0.30202855
386	-20	19	exposed	1.91962E+13	8.00785E+12	2.653E+13	5.03017E+13	0.00267	0.694930953	0.4633	1.03354E+16	4.31148E+15	1.42839E+16	2.70828E+16	0.381621779	0.527417167
386	-20	20	exposed	1.67464E+13	6.97371E+12	2.45612E+13	4.51555E+13	0.00267	0.694930953	0.4633	9.01639E+15	3.75469E+15	1.32239E+16	2.4312E+16	0.370861213	0.543924023
386	-20	21	exposed	1.21305E+13	5.55023E+12	1.95515E+13	4.82939E+13	0.00267	0.694930953	0.4633	6.53114E+15	2.98828E+15	1.05266E+16	2.60018E+16	0.251180626	0.404843592
386	-20	22	exposed	8.51016E+12	2.17072E+12	1.07309E+13	4.59353E+13	0.00267	0.694930953	0.4633	4.58192E+15	1.16873E+15	5.77759E+15	2.47318E+16	0.185264163	0.233609166
386	-20	25	exposed	6.2324E+12	2.14016E+12	8.56717E+12	4.10523E+13	0.00267	0.694930953	0.4633	3.35557E+15	1.15228E+15	4.61262E+15	2.21028E+16	0.151816239	0.208689459
386	-5	15	exposed	3.36284E+13	1.22341E+13	4.63544E+13	1.04976E+14	0.00267	0.694930953	0.4633	1.81057E+16	6.58693E+15	2.49575E+16	5.65199E+16	0.320342288	0.441569696
386	-5	16	exposed	4.92686E+13	2.75535E+13	6.87518E+13	1.10009E+14	0.00267	0.694930953	0.4633	2.65265E+16	1.4835E+16	3.70164E+16	5.92294E+16	0.44786037	0.624966776
386	-5	18	exposed	2.52402E+13	9.15095E+12	3.09939E+13	1.58517E+14	0.00267	0.694930953	0.4633	1.35895E+16	4.92693E+15	1.66873E+16	8.53466E+16	0.159226922	0.195523856
386	-5	37	exposed	2.18911E+13	4.87568E+12	2.86352E+13	6.17538E+13	0.00267	0.694930953	0.4633	1.17863E+16	2.6251E+15	1.54174E+16	3.32487E+16	0.354490215	0.463699495
386	-5	45	exposed	1.09141E+13	2.10641E+12	1.38517E+13	4.22316E+13	0.00267	0.694930953	0.4633	5.87624E+15	1.13411E+15	7.45786E+15	2.27378E+16	0.258435264	0.327994461
387	-20	4	non-exposed	1.1492E+13	2.94059E+12	1.5713E+13	2.80254E+13	0.0025	0.692523146	0.4628	6.63945E+15	1.69891E+15	9.07812E+15	1.61916E+16	0.410055788	0.560669456
387	-20	5	non-exposed	1.02265E+13	1.98428E+12	1.23535E+13	2.03018E+13	0.0025	0.692523146	0.4628	5.9083E+15	1.14641E+15	7.13716E+15	1.17293E+16	0.503722244	0.608490566
387	-20	6	non-exposed	8.43204E+12	3.87954E+12	1.3786E+13	1.9567E+13	0.0025	0.692523146	0.4628	4.87158E+15	2.24139E+15	7.96481E+15	1.13047E+16	0.430932881	0.704554535
387	-20	13	non-exposed	5.14776E+12	8.76146E+11	5.76729E+12	1.89289E+13	0.0025	0.692523146	0.4628	2.9741E+15	5.06191E+14	3.33203E+15	1.09361E+16	0.271952919	0.304682257
387	-20	14	non-exposed	6.86172E+12	1.85678E+12	8.79653E+12	2.1918E+13	0.0025	0.692523146	0.4628	3.96434E+15	1.07275E+15	5.08216E+15	1.26631E+16	0.313062862	0.401337494
387	-20	40	non-exposed	1.90564E+13	5.41347E+12	2.62665E+13	3.71522E+13	0.0025	0.692523146	0.4628	1.10098E+16	3.12761E+15	1.51754E+16	2.14646E+16	0.512927407	0.706996318
387	-20	41	non-exposed	2.0056E+13	8.47352E+12	3.19341E+13	3.53835E+13	0.0025	0.692523146	0.4628	1.15873E+16	4.89555E+15	1.84498E+16	2.04427E+16	0.566818558	0.902513118
387	-20	42	non-exposed	1.30507E+13	3.17887E+12	1.63149E+13	4.37774E+13	0.0025	0.692523146	0.4628	7.53997E+15	1.83658E+15	9.42589E+15	2.52923E+16	0.298113839	0.372678571
387	-20	43	non-exposed	2.21755E+13	1.48885E+13	4.38361E+13	3.80707E+13	0.0025	0.692523146	0.4628	1.28118E+16	8.6018E+15	2.53261E+16	2.19952E+16	0.582482033	1.151437372
387	-20	44	non-exposed	1.91331E+13	5.41133E+12	2.57779E+13	4.27123E+13	0.0025	0.692523146	0.4628	1.10541E+16	3.12638E+15	1.48931E+16	2.46769E+16	0.447952414	0.603523221
387	-5	7	non-exposed	2.56841E+13	5.75154E+12	3.52174E+13	7.2223E+13	0.0025	0.692523146	0.4628	1.48389E+16	3.32293E+15	2.03467E+16	4.17266E+16	0.355621702	0.487620079
387	-5	8	non-exposed	3.11393E+13	3.55855E+12	3.40839E+13	7.04836E+13	0.0025	0.692523146	0.4628	1.79906E+16	2.05594E+15	1.96918E+16	4.07217E+16	0.441794907	0.48357133
387	-5	9	non-exposed	2.697E+13	7.05633E+12	3.40252E+13	6.90179E+13	0.0025	0.692523146	0.4628	1.55818E+16	4.07677E+15	1.9658E+16	3.98748E+16	0.390768795	0.492991647
387	-5	10	non-exposed	2.08383E+13	7.12485E+12	3.13673E+13	6.39561E+13	0.0025	0.692523146	0.4628	1.20392E+16	4.11636E+15	1.81224E+16	3.69504E+16	0.325821238	0.490450726
387	-5	26	non-exposed	2.32529E+13	4.83532E+12	2.95302E+13	4.79304E+13	0.0025	0.692523146	0.4628	1.34343E+16	2.79359E+15	1.7061E+16	2.76916E+16	0.485137615	0.616106014
387	-5	31	non-exposed	4.38898E+13	2.03369E+13	7.24673E+13	5.70084E+13	0.0025	0.692523146	0.4628	2.53572E+16	1.17496E+16	4.18677E+16	3.29364E+16	0.769883442	1.271169009
387	-5	32	non-exposed	2.32402E+13	1.11569E+13	3.84225E+13	5.7624E+13	0.0025	0.692523146	0.4628	1.34269E+16	6.44588E+15	2.21985E+16	3.32921E+16	0.403306766	0.666779719
387	-5	33	non-exposed	2.54442E+13	1.0016E+13	3.58232E+13	5.20541E+13	0.0025	0.692523146	0.4628	1.47003E+16	5.78669E+15	2.06968E+16	3.00741E+16	0.488802328	0.688192228
387	-5	34	non-exposed	2.04313E+13	6.51284E+12	2.63446E+13	5.11551E+13	0.0025	0.692523146	0.4628	1.18041E+16	3.76277E+15	1.52205E+16	2.95547E+16	0.399398281	0.514995225
387	-5	35	non-exposed	2.42525E+13	1.27218E+13	4.28784E+13	5.13212E+13	0.0025	0.692523146	0.4628	1.40118E+16	7.34999E+15	2.47729E+16	2.96507E+16	0.472562833	0.835491241
387	-5	36	non-exposed	3.01263E+13	4.20969E+12	3.43184E+13	7.30047E+13	0.0025	0.692523146	0.4628	1.74054E+16	2.43214E+15	1.98273E+16	4.21782E+16	0.412662294	0.470084326
387	-20	1	exposed	7.43484E+12	1.55172E+12	9.6369E+12	3.31718E+13	0.0025	0.692523146	0.4628	4.29545E+15	8.96501E+14	5.56769E+15	1.91649E+16	0.22413099	0.290514533
387	-20	11	exposed	2.34301E+12	5.52758E+11	2.91589E+12	5.06177E+12	0.0025	0.692523146	0.4628	1.35366E+15	3.19354E+14	1.68465E+15	2.92442E+15	0.462882883	0.576061776
387	-20	12	exposed	2.04078E+12	2.69907E+11	2.36281E+12	8.07537E+12	0.0025	0.692523146	0.4628	1.17905E+15	1.55938E+14	1.36511E+15	4.66552E+15	0.252716602	0.292594385
387	-20	19	exposed	2.08593E+13	8.35995E+12	2.8768E+13	5.9549E+13	0.0025	0.692523146	0.4628	1.20514E+16	4.82993E+15	1.66206E+16	3.44043E+16	0.350287168	0.483098129
387	-20	20	exposed	1.86284E+13	7.53611E+12	2.71264E+13	5.39303E+13	0.0025	0.692523146	0.4628	1.07625E+16	4.35396E+15	1.56722E+16	3.1158E+16	0.345415836	0.502989672
387	-20	21	exposed	1.35217E+13	6.46858E+12	2.23382E+13	5.53863E+13	0.0025	0.692523146	0.4628	7.81209E+15	3.7372E+15	1.29058E+16	3.19992E+16	0.244133733	0.403316867
387	-20	22	exposed	9.42046E+12	2.43464E+12	1.16733E+13	5.31583E+13	0.0025	0.692523146	0.4628	5.44264E+15	1.40661E+15	6.74423E+15	3.0712E+16	0.177215074	0.219595588
387	-20	25	exposed	7.10113E+12	2.36844E+12	9.73462E+12	5.12431E+13	0.0025	0.692523146	0.4628	4.10265E+15	1.36836E+15	5.62414E+15	2.96055E+16	0.138577422	0.189969489
387	-5	15	exposed	3.74556E+13	1.45093E+13	5.27284E+13	1.3227E+14	0.0025	0.692523146	0.4628	2.16399E+16	8.38267E+15	3.04636E+16	7.64188E+16	0.283174498	0.398640662
387	-5	16	exposed	5.29043E+13	2.9297E+13	7.36204E+13	1.29984E+14	0.0025	0.692523146	0.4628	3.05653E+16	1.69262E+16	4.25339E+16	7.50977E+16	0.407006465	0.566380995
387	-5	18	exposed	2.85309E+13	1.00995E+13	3.47483E+13	1.97331E+14	0.0025	0.692523146	0.4628	1.64836E+16	5.83494E+15	2.00757E+16	1.14007E+17	0.1445842	0.176091909
387	-5	37	exposed	2.4083E+13	5.60409E+12	3.16996E+13	7.15488E+13	0.0025	0.692523146	0.4628	1.39139E+16	3.23775E+15	1.83143E+16	4.13371E+16	0.336595193	0.443048347
387	-5	45	exposed	1.39125E+13	3.13975E+12	1.72432E+13	4.97968E+13	0.0025	0.692523146	0.4628	8.03792E+15	1.81398E+15	9.96222E+15	2.877E+16	0.279385793	0.346271586
388	-20	4	non-exposed	1.23528E+13	3.16698E+12	1.71016E+13	3.18696E+13	0.00232	0.71030258	0.4666	7.48594E+15	1.91922E+15	1.03638E+16	1.93133E+16	0.387605287	0.536612358
388	-20	5	non-exposed	1.10184E+13	2.34509E+12	1.36864E+13	2.39635E+13	0.00232	0.71030258	0.4666	6.67723E+15	1.42114E+15	8.2941E+15	1.45221E+16	0.45979831	0.57113655
388	-20	6	non-exposed	9.16852E+12	4.28425E+12	1.51658E+13	2.25233E+13	0.00232	0.71030258	0.4666	5.55621E+15	2.5963E+15	9.19059E+15	1.36493E+16	0.407068291	0.673336233
388	-20	13	non-exposed	5.85077E+12	1.00311E+12	6.56007E+12	2.30034E+13	0.00232	0.71030258	0.4666	3.54562E+15	6.07892E+14	3.97547E+15	1.39403E+16	0.254344123	0.285178876
388	-20	14	non-exposed	7.38694E+12	2.19415E+12	9.89497E+12	2.61286E+13	0.00232	0.71030258	0.4666	4.47656E+15	1.32968E+15	5.99645E+15	1.58342E+16	0.282714661	0.378702662
388	-20	40	non-exposed	2.07241E+13	5.6636E+12	2.83133E+13	4.00795E+13	0.00232	0.71030258	0.4666	1.2559E+16	3.4322E+15	1.71582E+16	2.42886E+16	0.517074065	0.706428746
388	-20	41	non-exposed	2.13736E+13	9.04024E+12	3.40544E+13	3.97072E+13	0.00232	0.71030258	0.4666	1.29526E+16	5.47847E+15	2.06373E+16	2.4063E+16	0.538280286	0.857636319
388	-20	42	non-exposed	1.41307E+13	3.21184E+12	1.70507E+13	4.80053E+13	0.00232	0.71030258	0.4666	8.56334E+15	1.94641E+15	1.03329E+16	2.90917E+16	0.294357143	0.355183674
388	-20	43	non-exposed	2.35917E+13	1.61328E+13	4.70648E+13	4.40375E+13	0.00232	0.71030258	0.4666	1.42968E+16	9.77661E+15	2.85217E+16	2.66872E+16	0.535717464	1.068743048
388	-20	44	non-exposed	2.0729E+13	6.47612E+12	2.82546E+13	4.76624E+13	0.00232	0.71030258	0.4666	1.2562E+16	3.92459E+15	1.71225E+16	2.88839E+16	0.434912641	0.592805755
388	-5	7	non-exposed	2.71142E+13	6.01497E+12	3.69543E+13	7.78274E+13	0.00232	0.71030258	0.4666	1.64315E+16	3.64513E+15	2.23947E+16	4.71641E+16	0.348388721	0.474823766
388	-5	8	non-exposed	3.29963E+13	2.60446E+12	3.523E+13	7.67595E+13	0.00232	0.71030258	0.4666	1.99961E+16	1.57832E+15	2.13497E+16	4.6517E+16	0.429865986	0.458966177
388	-5	9	non-exposed	2.89262E+13	8.04195E+12	3.76989E+13	7.64264E+13	0.00232	0.71030258	0.4666	1.75296E+16	4.8735E+15	2.28459E+16	4.63151E+16	0.37848481	0.493270094
388	-5	10	non-exposed	2.28642E+13	8.57327E+12	3.55043E+13	7.14103E+13	0.00232	0.71030258	0.4666	1.3856E+16	5.19549E+15	2.1516E+16	4.32754E+16	0.320181095	0.497187543
388	-5	26	non-exposed	2.44974E+13	4.65847E+12	3.08214E+13	5.47065E+13	0.00232	0.71030258	0.4666	1.48457E+16	2.82308E+15	1.8678E+16	3.31526E+16	0.447797278	0.563395416
388	-5	31	non-exposed	4.73685E+13	2.18419E+13	7.79645E+13	6.25114E+13	0.00232	0.71030258	0.4666	2.87058E+16	1.32364E+16	4.72473E+16	3.78825E+16	0.75775781	1.247205099
388	-5	32	non-exposed	2.40472E+13	1.15988E+13	3.93448E+13	6.56889E+13	0.00232	0.71030258	0.4666	1.45729E+16	7.02896E+15	2.38433E+16	3.98081E+16	0.366077554	0.598956003
388	-5	33	non-exposed	2.70956E+13	1.07639E+13	3.83847E+13	5.89486E+13	0.00232	0.71030258	0.4666	1.64202E+16	6.52302E+15	2.32615E+16	3.57234E+16	0.459647665	0.651155061
388	-5	34	non-exposed	2.17939E+13	6.86411E+12	2.80978E+13	6.12019E+13	0.00232	0.71030258	0.4666	1.32073E+16	4.15972E+15	1.70275E+16	3.70889E+16	0.356098928	0.459100368
388	-5	35	non-exposed	2.63863E+13	1.48772E+13	4.82404E+13	5.4726E+13	0.00232	0.71030258	0.4666	1.59903E+16	9.01571E+15	2.92342E+16	3.31645E+16	0.482151808	0.881489438
388	-5	36	non-exposed	3.30992E+13	4.98036E+12	3.8659E+13	8.24907E+13	0.00232	0.71030258	0.4666	2.00584E+16	3.01814E+15	2.34277E+16	4.99902E+16	0.401247031	0.468646081
388	-20	1	exposed	8.03354E+12	1.39918E+12	9.98902E+12	3.8254E+13	0.00232	0.71030258	0.4666	4.8684E+15	8.47916E+14	6.05344E+15	2.31823E+16	0.210005122	0.261123442
388	-20	11	exposed	2.57531E+12	6.24297E+11	3.2722E+12	6.22208E+12	0.00232	0.71030258	0.4666	1.56066E+15	3.7833E+14	1.98298E+15	3.77064E+15	0.413898074	0.525901433
388	-20	12	exposed	2.0848E+12	4.05903E+11	2.5531E+12	9.20428E+12	0.00232	0.71030258	0.4666	1.26341E+15	2.45981E+14	1.5472E+15	5.57788E+15	0.226503459	0.277381586
388	-20	19	exposed	2.26531E+13	9.02891E+12	3.11937E+13	6.66098E+13	0.00232	0.71030258	0.4666	1.3728E+16	5.47161E+15	1.89037E+16	4.03662E+16	0.340086778	0.468304162
388	-20	20	exposed	1.97948E+13	8.11205E+12	2.87444E+13	6.20542E+13	0.00232	0.71030258	0.4666	1.19959E+16	4.91598E+15	1.74194E+16	3.76054E+16	0.318992738	0.463214399
388	-20	21	exposed	1.44785E+13	7.08797E+12	2.40418E+13	6.56595E+13	0.00232	0.71030258	0.4666	8.77411E+15	4.29538E+15	1.45696E+16	3.97903E+16	0.220508803	0.366159355
388	-20	22	exposed	1.011E+13	2.59534E+12	1.28576E+13	6.19856E+13	0.00232	0.71030258	0.4666	6.12677E+15	1.5728E+15	7.79182E+15	3.75639E+16	0.163102576	0.207428481
388	-20	25	exposed	7.67644E+12	2.45181E+12	1.004E+13	6.18583E+13	0.00232	0.71030258	0.4666	4.652E+15	1.48582E+15	6.08432E+15	3.74867E+16	0.124097244	0.162305987
388	-5	15	exposed	3.99179E+13	1.5543E+13	5.7332E+13	1.55648E+14	0.00232	0.71030258	0.4666	2.41906E+16	9.41921E+15	3.47438E+16	9.43243E+16	0.256462171	0.368343754
388	-5	16	exposed	5.70871E+13	3.18528E+13	7.96104E+13	1.49208E+14	0.00232	0.71030258	0.4666	3.45953E+16	1.93031E+16	4.82447E+16	9.04217E+16	0.382600131	0.5335522
388	-5	18	exposed	3.01395E+13	1.06012E+13	3.6484E+13	2.25997E+14	0.00232	0.71030258	0.4666	1.82648E+16	6.42441E+15	2.21097E+16	1.36957E+17	0.133362233	0.161435755
388	-5	37	exposed	2.56779E+13	5.18721E+12	3.25065E+13	8.18245E+13	0.00232	0.71030258	0.4666	1.55611E+16	3.1435E+15	1.96992E+16	4.95865E+16	0.31381705	0.397270115
388	-5	45	exposed	1.66113E+13	3.54348E+12	2.12791E+13	5.64013E+13	0.00232	0.71030258	0.4666	1.00666E+16	2.14738E+15	1.28953E+16	3.41798E+16	0.294519715	0.377279833
389	-20	4	non-exposed	1.27509E+13	3.21785E+12	1.75838E+13	3.35233E+13	0.00215	0.703525526	0.4689	8.44947E+15	2.13234E+15	1.16521E+16	2.22145E+16	0.380357457	0.524523879
389	-20	5	non-exposed	1.12367E+13	2.35199E+12	1.38553E+13	2.57638E+13	0.00215	0.703525526	0.4689	7.44607E+15	1.55857E+15	9.18132E+15	1.70726E+16	0.436141822	0.537781167
389	-20	6	non-exposed	9.51089E+12	4.50743E+12	1.58394E+13	2.43297E+13	0.00215	0.703525526	0.4689	6.30247E+15	2.98689E+15	1.04961E+16	1.61223E+16	0.390916431	0.651029471
389	-20	13	non-exposed	6.0456E+12	1.09876E+12	6.82254E+12	2.55673E+13	0.00215	0.703525526	0.4689	4.00617E+15	7.28103E+14	4.52101E+15	1.69424E+16	0.236457933	0.266845947
389	-20	14	non-exposed	7.67511E+12	2.3458E+12	1.04902E+13	2.87497E+13	0.00215	0.703525526	0.4689	5.08598E+15	1.55447E+15	6.9514E+15	1.90513E+16	0.266962761	0.364878715
389	-20	40	non-exposed	2.12156E+13	5.72225E+12	2.86613E+13	4.44162E+13	0.00215	0.703525526	0.4689	1.40587E+16	3.7919E+15	1.89927E+16	2.94328E+16	0.477653693	0.645289695
389	-20	41	non-exposed	2.20642E+13	9.08695E+12	3.47315E+13	4.28938E+13	0.00215	0.703525526	0.4689	1.46211E+16	6.02155E+15	2.30151E+16	2.84239E+16	0.514392031	0.809709183
389	-20	42	non-exposed	1.4615E+13	3.24741E+12	1.76997E+13	5.24705E+13	0.00215	0.703525526	0.4689	9.68477E+15	2.15192E+15	1.17289E+16	3.477E+16	0.278538001	0.337326844
389	-20	43	non-exposed	2.44608E+13	1.67358E+13	4.88952E+13	4.80112E+13	0.00215	0.703525526	0.4689	1.62092E+16	1.10901E+16	3.24008E+16	3.1815E+16	0.509482406	1.018412439
389	-20	44	non-exposed	2.13251E+13	6.6462E+12	2.93685E+13	5.09775E+13	0.00215	0.703525526	0.4689	1.41313E+16	4.40416E+15	1.94613E+16	3.37807E+16	0.418323699	0.5761079
389	-5	7	non-exposed	2.75416E+13	6.13047E+12	3.76585E+13	8.51491E+13	0.00215	0.703525526	0.4689	1.82507E+16	4.06241E+15	2.49548E+16	5.64248E+16	0.323451379	0.442265544
389	-5	8	non-exposed	3.38475E+13	3.31049E+12	3.61655E+13	8.23203E+13	0.00215	0.703525526	0.4689	2.24293E+16	2.19373E+15	2.39654E+16	5.45503E+16	0.411168118	0.439327049
389	-5	9	non-exposed	2.91501E+13	7.84004E+12	3.75799E+13	8.24578E+13	0.00215	0.703525526	0.4689	1.93166E+16	5.19527E+15	2.49027E+16	5.46414E+16	0.353515188	0.455747469
389	-5	10	non-exposed	2.28647E+13	8.53832E+12	3.5478E+13	7.49929E+13	0.00215	0.703525526	0.4689	1.51515E+16	5.658E+15	2.35098E+16	4.96947E+16	0.304891945	0.473084479
389	-5	26	non-exposed	2.5199E+13	4.88361E+12	3.15884E+13	5.98863E+13	0.00215	0.703525526	0.4689	1.66983E+16	3.23617E+15	2.09323E+16	3.96842E+16	0.420780712	0.527472528
389	-5	31	non-exposed	4.95827E+13	2.43304E+13	8.36463E+13	6.63722E+13	0.00215	0.703525526	0.4689	3.28564E+16	1.61228E+16	5.5429E+16	4.39821E+16	0.747040253	1.260260458
389	-5	32	non-exposed	2.48203E+13	1.21153E+13	4.12731E+13	6.95219E+13	0.00215	0.703525526	0.4689	1.64474E+16	8.02829E+15	2.735E+16	4.60693E+16	0.357014693	0.593670528
389	-5	33	non-exposed	2.77813E+13	1.05085E+13	3.87193E+13	6.42473E+13	0.00215	0.703525526	0.4689	1.84095E+16	6.96353E+15	2.56577E+16	4.25741E+16	0.432410946	0.602660144
389	-5	34	non-exposed	2.1885E+13	7.20061E+12	2.88381E+13	6.44831E+13	0.00215	0.703525526	0.4689	1.45023E+16	4.77155E+15	1.91098E+16	4.27303E+16	0.339390708	0.447220107
389	-5	35	non-exposed	2.69601E+13	1.52724E+13	4.93863E+13	6.12123E+13	0.00215	0.703525526	0.4689	1.78654E+16	1.01204E+16	3.27263E+16	4.05629E+16	0.440436457	0.806803594
389	-5	36	non-exposed	3.50851E+13	4.33893E+12	3.99176E+13	8.74082E+13	0.00215	0.703525526	0.4689	2.32494E+16	2.87523E+15	2.64518E+16	5.79218E+16	0.401393415	0.456680526
389	-20	1	exposed	8.40588E+12	1.81055E+12	1.10225E+13	4.36697E+13	0.00215	0.703525526	0.4689	5.57023E+15	1.19977E+15	7.30418E+15	2.89381E+16	0.192487629	0.252406658
389	-20	11	exposed	2.58915E+12	6.71799E+11	3.30617E+12	7.0288E+12	0.00215	0.703525526	0.4689	1.71572E+15	4.45174E+14	2.19086E+15	4.6577E+15	0.368362214	0.470374511
389	-20	12	exposed	2.2022E+12	4.21308E+11	2.65987E+12	1.05245E+13	0.00215	0.703525526	0.4689	1.45931E+15	2.79184E+14	1.76258E+15	6.97418E+15	0.20924405	0.252729818
389	-20	19	exposed	2.30754E+13	9.25739E+12	3.17455E+13	7.24784E+13	0.00215	0.703525526	0.4689	1.52911E+16	6.13449E+15	2.10365E+16	4.80285E+16	0.318376474	0.437999729
389	-20	20	exposed	2.09052E+13	8.42462E+12	3.01347E+13	6.78816E+13	0.00215	0.703525526	0.4689	1.3853E+16	5.58265E+15	1.9969E+16	4.49823E+16	0.307965562	0.443929967
389	-20	21	exposed	1.48031E+13	6.92924E+12	2.41627E+13	7.11131E+13	0.00215	0.703525526	0.4689	9.80942E+15	4.59172E+15	1.60117E+16	4.71237E+16	0.208162983	0.339779006
389	-20	22	exposed	1.04347E+13	2.48812E+12	1.27571E+13	6.89817E+13	0.00215	0.703525526	0.4689	6.91463E+15	1.64878E+15	8.45363E+15	4.57113E+16	0.151267265	0.184935213
389	-20	25	exposed	7.92017E+12	2.32888E+12	1.00973E+13	6.76262E+13	0.00215	0.703525526	0.4689	5.24837E+15	1.54325E+15	6.69105E+15	4.48131E+16	0.117116921	0.149310094
389	-5	15	exposed	4.10865E+13	1.6294E+13	5.94836E+13	1.70403E+14	0.00215	0.703525526	0.4689	2.72263E+16	1.07973E+16	3.94173E+16	1.12919E+17	0.24111363	0.349075818
389	-5	16	exposed	5.75093E+13	3.23516E+13	8.03853E+13	1.61979E+14	0.00215	0.703525526	0.4689	3.8109E+16	2.14381E+16	5.3268E+16	1.07337E+17	0.355042144	0.496270693
389	-5	18	exposed	3.10979E+13	1.11593E+13	3.75996E+13	2.43926E+14	0.00215	0.703525526	0.4689	2.06073E+16	7.39482E+15	2.49157E+16	1.6164E+17	0.127489195	0.154143513
389	-5	37	exposed	2.59995E+13	5.85974E+12	3.38278E+13	8.66224E+13	0.00215	0.703525526	0.4689	1.72288E+16	3.88301E+15	2.24163E+16	5.74011E+16	0.300147409	0.390520467
389	-5	45	exposed	1.80955E+13	4.76855E+12	2.43199E+13	5.98273E+13	0.00215	0.703525526	0.4689	1.19912E+16	3.15992E+15	1.61158E+16	3.96451E+16	0.30246265	0.406501396
390	-20	4	non-exposed	1.31224E+13	3.30686E+12	1.81549E+13	3.60616E+13	0.00198	0.708436508	0.4693	9.37528E+15	2.36259E+15	1.29707E+16	2.57641E+16	0.363888586	0.503440743
390	-20	5	non-exposed	1.15039E+13	2.38594E+12	1.40622E+13	2.70609E+13	0.00198	0.708436508	0.4693	8.21892E+15	1.70464E+15	1.00468E+16	1.93337E+16	0.42510917	0.519650655
390	-20	6	non-exposed	9.69979E+12	4.74995E+12	1.64375E+13	2.64405E+13	0.00198	0.708436508	0.4693	6.93001E+15	3.3936E+15	1.17437E+16	1.88904E+16	0.366852886	0.621675978
390	-20	13	non-exposed	6.35656E+12	1.03752E+12	7.0902E+12	2.72776E+13	0.00198	0.708436508	0.4693	4.54144E+15	7.41257E+14	5.06559E+15	1.94884E+16	0.233032491	0.259927798
390	-20	14	non-exposed	7.90459E+12	2.60896E+12	1.08815E+13	3.05371E+13	0.00198	0.708436508	0.4693	5.64743E+15	1.86397E+15	7.77427E+15	2.18172E+16	0.258851983	0.356336666
390	-20	40	non-exposed	2.16699E+13	5.77006E+12	2.92865E+13	4.73468E+13	0.00198	0.708436508	0.4693	1.54821E+16	4.12241E+15	2.09237E+16	3.38269E+16	0.457685108	0.618552413
390	-20	41	non-exposed	2.25636E+13	9.47442E+12	3.55495E+13	4.48061E+13	0.00198	0.708436508	0.4693	1.61205E+16	6.76899E+15	2.53983E+16	3.20117E+16	0.503582418	0.793406593
390	-20	42	non-exposed	1.47309E+13	3.44127E+12	1.81686E+13	5.43779E+13	0.00198	0.708436508	0.4693	1.05245E+16	2.45861E+15	1.29806E+16	3.88502E+16	0.270898225	0.334118073
390	-20	43	non-exposed	2.4859E+13	1.68324E+13	4.94935E+13	4.97988E+13	0.00198	0.708436508	0.4693	1.77605E+16	1.20259E+16	3.53606E+16	3.55787E+16	0.499189243	0.993869883
390	-20	44	non-exposed	2.16153E+13	6.74823E+12	3.01334E+13	5.46142E+13	0.00198	0.708436508	0.4693	1.5443E+16	4.82127E+15	2.15288E+16	3.90191E+16	0.395780743	0.551749008
390	-5	7	non-exposed	2.76872E+13	6.34232E+12	3.8228E+13	8.81056E+13	0.00198	0.708436508	0.4693	1.97811E+16	4.53126E+15	2.7312E+16	6.2947E+16	0.314250587	0.433888454
390	-5	8	non-exposed	3.29432E+13	3.32847E+12	3.55298E+13	8.5752E+13	0.00198	0.708436508	0.4693	2.35362E+16	2.37803E+15	2.53842E+16	6.12655E+16	0.384167815	0.414331649
390	-5	9	non-exposed	2.92049E+13	7.80337E+12	3.77553E+13	8.79874E+13	0.00198	0.708436508	0.4693	2.08654E+16	5.57511E+15	2.69743E+16	6.28625E+16	0.331921656	0.429099049
390	-5	10	non-exposed	2.33213E+13	9.03013E+12	3.66721E+13	7.85831E+13	0.00198	0.708436508	0.4693	1.66619E+16	6.45157E+15	2.62003E+16	5.61436E+16	0.296773183	0.466666667
390	-5	26	non-exposed	2.58989E+13	5.40608E+12	3.33239E+13	5.93903E+13	0.00198	0.708436508	0.4693	1.85035E+16	3.86237E+15	2.38083E+16	4.24313E+16	0.436080252	0.561100978
390	-5	31	non-exposed	5.07294E+13	2.57557E+13	8.70519E+13	6.888E+13	0.00198	0.708436508	0.4693	3.62436E+16	1.84011E+16	6.21942E+16	4.92112E+16	0.736489706	1.263820053
390	-5	32	non-exposed	2.49442E+13	1.25923E+13	4.25018E+13	7.31866E+13	0.00198	0.708436508	0.4693	1.78214E+16	8.99654E+15	3.03654E+16	5.22881E+16	0.340830194	0.58073197
390	-5	33	non-exposed	2.78384E+13	1.0704E+13	3.91931E+13	6.74652E+13	0.00198	0.708436508	0.4693	1.98891E+16	7.64749E+15	2.80014E+16	4.82005E+16	0.412633192	0.58093709
390	-5	34	non-exposed	2.26936E+13	7.52382E+12	2.90698E+13	6.84007E+13	0.00198	0.708436508	0.4693	1.62134E+16	5.37539E+15	2.07689E+16	4.88689E+16	0.331773683	0.424992802
390	-5	35	non-exposed	2.72663E+13	1.55214E+13	5.01238E+13	6.57321E+13	0.00198	0.708436508	0.4693	1.94804E+16	1.10893E+16	3.58109E+16	4.69622E+16	0.414808989	0.762546817
390	-5	36	non-exposed	3.54904E+13	4.75416E+12	4.03354E+13	8.86767E+13	0.00198	0.708436508	0.4693	2.53561E+16	3.3966E+15	2.88176E+16	6.3355E+16	0.400222099	0.454858412
390	-20	1	exposed	8.36841E+12	1.37777E+12	1.03576E+13	4.7373E+13	0.00198	0.708436508	0.4693	5.9788E+15	9.84343E+14	7.39998E+15	3.38456E+16	0.176649113	0.218639135
390	-20	11	exposed	2.61747E+12	7.36869E+11	3.42299E+12	7.53432E+12	0.00198	0.708436508	0.4693	1.87005E+15	5.26456E+14	2.44555E+15	5.38289E+15	0.347405568	0.454319697
390	-20	12	exposed	2.18861E+12	3.5442E+11	2.61944E+12	1.12311E+13	0.00198	0.708436508	0.4693	1.56365E+15	2.53215E+14	1.87145E+15	8.02403E+15	0.194870671	0.233231039
390	-20	19	exposed	2.30496E+13	9.42342E+12	3.18468E+13	7.92822E+13	0.00198	0.708436508	0.4693	1.64677E+16	6.73255E+15	2.27529E+16	5.66431E+16	0.29072786	0.401689231
390	-20	20	exposed	2.07836E+13	8.73444E+12	3.05863E+13	7.28814E+13	0.00198	0.708436508	0.4693	1.48489E+16	6.24031E+15	2.18524E+16	5.207E+16	0.285170923	0.419673017
390	-20	21	exposed	1.5011E+13	6.92259E+12	2.43233E+13	7.69484E+13	0.00198	0.708436508	0.4693	1.07246E+16	4.94584E+15	1.73778E+16	5.49757E+16	0.195079345	0.316099309
390	-20	22	exposed	1.06634E+13	2.52124E+12	1.29455E+13	7.23594E+13	0.00198	0.708436508	0.4693	7.61843E+15	1.8013E+15	9.24892E+15	5.16971E+16	0.14736663	0.178905825
390	-20	25	exposed	8.06806E+12	2.5848E+12	1.10568E+13	7.24776E+13	0.00198	0.708436508	0.4693	5.76422E+15	1.84671E+15	7.8995E+15	5.17816E+16	0.111317935	0.152554348
390	-5	15	exposed	4.10286E+13	1.61589E+13	5.85926E+13	1.82277E+14	0.00198	0.708436508	0.4693	2.93129E+16	1.15447E+16	4.18615E+16	1.30228E+17	0.225089141	0.321447866
390	-5	16	exposed	5.76571E+13	3.2017E+13	8.02965E+13	1.71356E+14	0.00198	0.708436508	0.4693	4.11931E+16	2.28745E+16	5.73678E+16	1.22425E+17	0.336474915	0.468593759
390	-5	18	exposed	3.20641E+13	1.17583E+13	3.92718E+13	2.56941E+14	0.00198	0.708436508	0.4693	2.29082E+16	8.40073E+15	2.80577E+16	1.83571E+17	0.124791763	0.152843784
390	-5	37	exposed	2.60171E+13	5.49518E+12	3.35997E+13	9.06364E+13	0.00198	0.708436508	0.4693	1.85879E+16	3.92602E+15	2.40053E+16	6.47551E+16	0.287049109	0.370708388
390	-5	45	exposed	1.95827E+13	5.44098E+12	2.63519E+13	6.21377E+13	0.00198	0.708436508	0.4693	1.39909E+16	3.88731E+15	1.88271E+16	4.43942E+16	0.315150555	0.424088748
391	-20	4	non-exposed	1.32354E+13	3.43779E+12	1.85509E+13	4.04092E+13	0.00183	0.721829452	0.4782	1.0033E+16	2.60598E+15	1.40623E+16	3.06317E+16	0.327534816	0.459076472
391	-20	5	non-exposed	1.1921E+13	2.72942E+12	1.48723E+13	2.92826E+13	0.00183	0.721829452	0.4782	9.03659E+15	2.069E+15	1.12738E+16	2.21973E+16	0.40710272	0.507889413
391	-20	6	non-exposed	9.9157E+12	4.62071E+12	1.64283E+13	2.85125E+13	0.00183	0.721829452	0.4782	7.51648E+15	3.50267E+15	1.24533E+16	2.16136E+16	0.347766621	0.576177285
391	-20	13	non-exposed	6.48541E+12	8.83806E+11	7.11036E+12	3.05562E+13	0.00183	0.721829452	0.4782	4.91619E+15	6.69959E+14	5.38992E+15	2.31628E+16	0.212245557	0.2326979
391	-20	14	non-exposed	7.991E+12	2.4131E+12	1.09153E+13	3.39228E+13	0.00183	0.721829452	0.4782	6.05749E+15	1.82922E+15	8.27423E+15	2.57148E+16	0.23556461	0.321769499
391	-20	40	non-exposed	2.19269E+13	5.6544E+12	2.95788E+13	5.12692E+13	0.00183	0.721829452	0.4782	1.66214E+16	4.28625E+15	2.24218E+16	3.8864E+16	0.427681494	0.576930483
391	-20	41	non-exposed	2.29463E+13	9.81151E+12	3.67069E+13	4.91466E+13	0.00183	0.721829452	0.4782	1.73941E+16	7.43751E+15	2.78252E+16	3.7255E+16	0.466894335	0.7468863
391	-20	42	non-exposed	1.53339E+13	3.62432E+12	1.87108E+13	6.00658E+13	0.00183	0.721829452	0.4782	1.16237E+16	2.74738E+15	1.41835E+16	4.55322E+16	0.255284352	0.311505588
391	-20	43	non-exposed	2.57679E+13	1.78575E+13	5.17135E+13	5.49813E+13	0.00183	0.721829452	0.4782	1.95331E+16	1.35367E+16	3.92008E+16	4.1678E+16	0.468665829	0.940563836
391	-20	44	non-exposed	2.24891E+13	7.15989E+12	3.15533E+13	5.99868E+13	0.00183	0.721829452	0.4782	1.70476E+16	5.42748E+15	2.39186E+16	4.54723E+16	0.374901251	0.52600395
391	-5	7	non-exposed	2.83743E+13	5.96545E+12	3.81878E+13	9.67727E+13	0.00183	0.721829452	0.4782	2.15088E+16	4.52204E+15	2.89478E+16	7.33575E+16	0.293205468	0.394613344
391	-5	8	non-exposed	3.4219E+13	3.52461E+12	3.63712E+13	9.22806E+13	0.00183	0.721829452	0.4782	2.59393E+16	2.67179E+15	2.75708E+16	6.99523E+16	0.370814165	0.394137156
391	-5	9	non-exposed	3.04199E+13	8.41274E+12	4.04783E+13	9.17277E+13	0.00183	0.721829452	0.4782	2.30595E+16	6.37718E+15	3.06841E+16	6.95332E+16	0.331632763	0.441287267
391	-5	10	non-exposed	2.37657E+13	8.94235E+12	3.70228E+13	8.40171E+13	0.00183	0.721829452	0.4782	1.80153E+16	6.77865E+15	2.80647E+16	6.36882E+16	0.282867215	0.440658049
391	-5	26	non-exposed	2.60789E+13	6.02063E+12	3.44954E+13	6.52293E+13	0.00183	0.721829452	0.4782	1.97688E+16	4.56387E+15	2.61488E+16	4.94463E+16	0.399803239	0.528833056
391	-5	31	non-exposed	5.29229E+13	2.76324E+13	9.20535E+13	7.49868E+13	0.00183	0.721829452	0.4782	4.01176E+16	2.09464E+16	6.97801E+16	5.68429E+16	0.70576231	1.227595892
391	-5	32	non-exposed	2.59461E+13	1.25661E+13	4.27885E+13	7.91202E+13	0.00183	0.721829452	0.4782	1.96681E+16	9.52562E+15	3.24353E+16	5.99762E+16	0.327932368	0.540803594
391	-5	33	non-exposed	2.8358E+13	1.08561E+13	3.99846E+13	7.20316E+13	0.00183	0.721829452	0.4782	2.14965E+16	8.22937E+15	3.03099E+16	5.46027E+16	0.393688322	0.555098684
391	-5	34	non-exposed	2.26481E+13	7.35008E+12	2.89074E+13	7.23673E+13	0.00183	0.721829452	0.4782	1.71681E+16	5.57165E+15	2.19129E+16	5.48572E+16	0.312960437	0.399454297
391	-5	35	non-exposed	2.82252E+13	1.55621E+13	5.12001E+13	7.138E+13	0.00183	0.721829452	0.4782	2.13958E+16	1.17967E+16	3.88116E+16	5.41088E+16	0.395421853	0.717289073
391	-5	36	non-exposed	3.79262E+13	5.61644E+12	4.5079E+13	9.4186E+13	0.00183	0.721829452	0.4782	2.87495E+16	4.25748E+15	3.41716E+16	7.13967E+16	0.402672956	0.478616352
391	-20	1	exposed	8.61694E+12	1.57064E+12	1.08284E+13	5.39184E+13	0.00183	0.721829452	0.4782	6.53197E+15	1.19061E+15	8.20837E+15	4.08722E+16	0.159814453	0.200830078
391	-20	11	exposed	2.79136E+12	6.1143E+11	3.491E+12	9.16487E+12	0.00183	0.721829452	0.4782	2.11596E+15	4.63487E+14	2.64632E+15	6.94733E+15	0.30457108	0.380911343
391	-20	12	exposed	2.20952E+12	3.48018E+11	2.60048E+12	1.28958E+13	0.00183	0.721829452	0.4782	1.6749E+15	2.63811E+14	1.97127E+15	9.77551E+15	0.171336702	0.201653652
391	-20	19	exposed	2.40323E+13	9.78911E+12	3.2738E+13	8.60608E+13	0.00183	0.721829452	0.4782	1.82174E+16	7.42053E+15	2.48167E+16	6.52374E+16	0.279247448	0.380406103
391	-20	20	exposed	2.1492E+13	8.67308E+12	3.14151E+13	8.01569E+13	0.00183	0.721829452	0.4782	1.62918E+16	6.57453E+15	2.38139E+16	6.0762E+16	0.268124153	0.391920187
391	-20	21	exposed	1.536E+13	7.07699E+12	2.49978E+13	8.51623E+13	0.00183	0.721829452	0.4782	1.16435E+16	5.36463E+15	1.89493E+16	6.45564E+16	0.180361697	0.293531185
391	-20	22	exposed	1.07978E+13	2.64501E+12	1.28563E+13	8.16674E+13	0.00183	0.721829452	0.4782	8.18517E+15	2.00502E+15	9.74557E+15	6.1907E+16	0.132217118	0.157422631
391	-20	25	exposed	8.4106E+12	2.67072E+12	1.14188E+13	8.14996E+13	0.00183	0.721829452	0.4782	6.37556E+15	2.02451E+15	8.65591E+15	6.17798E+16	0.103198062	0.140109025
391	-5	15	exposed	4.24824E+13	1.721E+13	6.15665E+13	2.03701E+14	0.00183	0.721829452	0.4782	3.22033E+16	1.30458E+16	4.66698E+16	1.54413E+17	0.20855278	0.302239168
391	-5	16	exposed	5.87429E+13	3.26157E+13	8.18056E+13	1.89231E+14	0.00183	0.721829452	0.4782	4.45294E+16	2.47239E+16	6.20118E+16	1.43444E+17	0.310429384	0.432305525
391	-5	18	exposed	3.26867E+13	1.13758E+13	3.93923E+13	2.86803E+14	0.00183	0.721829452	0.4782	2.47778E+16	8.62332E+15	2.98609E+16	2.17408E+17	0.113969019	0.137349398
391	-5	37	exposed	2.68144E+13	5.22564E+12	3.4061E+13	9.79673E+13	0.00183	0.721829452	0.4782	2.03263E+16	3.96123E+15	2.58196E+16	7.4263E+16	0.273707548	0.347677114
391	-5	45	exposed	2.20093E+13	6.2578E+12	3.01711E+13	6.6029E+13	0.00183	0.721829452	0.4782	1.66839E+16	4.74365E+15	2.28709E+16	5.00525E+16	0.333328349	0.456937799
392	-20	4	non-exposed	1.40813E+13	3.66513E+12	1.94971E+13	4.41649E+13	0.00171	0.724715273	0.4834	1.13697E+16	2.95935E+15	1.57426E+16	3.56603E+16	0.318834603	0.441461228
392	-20	5	non-exposed	1.28885E+13	2.92915E+12	1.60763E+13	3.26634E+13	0.00171	0.724715273	0.4834	1.04066E+16	2.36509E+15	1.29806E+16	2.63736E+16	0.394585859	0.492181818
392	-20	6	non-exposed	1.0479E+13	4.97403E+12	1.75175E+13	3.13965E+13	0.00171	0.724715273	0.4834	8.46112E+15	4.0162E+15	1.41442E+16	2.53506E+16	0.333764187	0.557944515
392	-20	13	non-exposed	6.86327E+12	9.99449E+11	7.56999E+12	3.42471E+13	0.00171	0.724715273	0.4834	5.54165E+15	8.0699E+14	6.11227E+15	2.76523E+16	0.200404624	0.221040462
392	-20	14	non-exposed	8.47764E+12	2.58249E+12	1.17212E+13	3.91664E+13	0.00171	0.724715273	0.4834	6.84514E+15	2.08519E+15	9.46411E+15	3.16243E+16	0.216451858	0.299267122
392	-20	40	non-exposed	2.34083E+13	5.78549E+12	3.11391E+13	5.71214E+13	0.00171	0.724715273	0.4834	1.89007E+16	4.67141E+15	2.51428E+16	4.61218E+16	0.409798995	0.545139491
392	-20	41	non-exposed	2.49355E+13	1.02122E+13	3.91961E+13	5.5023E+13	0.00171	0.724715273	0.4834	2.01338E+16	8.24568E+15	3.16483E+16	4.44275E+16	0.453184026	0.712358338
392	-20	42	non-exposed	1.58413E+13	3.7971E+12	1.9509E+13	6.49111E+13	0.00171	0.724715273	0.4834	1.27908E+16	3.06591E+15	1.57522E+16	5.24115E+16	0.244045441	0.300548948
392	-20	43	non-exposed	2.70884E+13	1.88706E+13	5.46964E+13	6.03184E+13	0.00171	0.724715273	0.4834	2.18721E+16	1.52368E+16	4.41637E+16	4.87032E+16	0.449089268	0.906793567
392	-20	44	non-exposed	2.37983E+13	7.59278E+12	3.33365E+13	6.63166E+13	0.00171	0.724715273	0.4834	1.92155E+16	6.13067E+15	2.6917E+16	5.35463E+16	0.358858209	0.502686567
392	-5	7	non-exposed	2.97811E+13	6.38166E+12	4.01463E+13	1.04711E+14	0.00171	0.724715273	0.4834	2.40463E+16	5.15278E+15	3.24155E+16	8.45473E+16	0.284412515	0.383401078
392	-5	8	non-exposed	3.53227E+13	3.50928E+12	3.84636E+13	1.00217E+14	0.00171	0.724715273	0.4834	2.85208E+16	2.83351E+15	3.10569E+16	8.09189E+16	0.352460905	0.383802469
392	-5	9	non-exposed	3.13608E+13	8.54769E+12	4.11757E+13	9.9851E+13	0.00171	0.724715273	0.4834	2.53218E+16	6.90171E+15	3.32467E+16	8.06232E+16	0.31407613	0.412371134
392	-5	10	non-exposed	2.48712E+13	9.40063E+12	3.87012E+13	9.17644E+13	0.00171	0.724715273	0.4834	2.00819E+16	7.59039E+15	3.12487E+16	7.40937E+16	0.27103333	0.421745227
392	-5	26	non-exposed	2.75758E+13	5.62074E+12	3.53161E+13	7.4522E+13	0.00171	0.724715273	0.4834	2.22657E+16	4.53838E+15	2.85154E+16	6.01717E+16	0.370035861	0.473900917
392	-5	31	non-exposed	5.62206E+13	2.94278E+13	9.76933E+13	8.11108E+13	0.00171	0.724715273	0.4834	4.53945E+16	2.3761E+16	7.88809E+16	6.54917E+16	0.693133746	1.204441913
392	-5	32	non-exposed	2.70453E+13	1.35444E+13	4.51547E+13	8.76171E+13	0.00171	0.724715273	0.4834	2.18373E+16	1.09362E+16	3.64595E+16	7.07451E+16	0.308676005	0.51536376
392	-5	33	non-exposed	2.95772E+13	1.1517E+13	4.21259E+13	7.90751E+13	0.00171	0.724715273	0.4834	2.38817E+16	9.29921E+15	3.40139E+16	6.3848E+16	0.374039304	0.532732507
392	-5	34	non-exposed	2.38091E+13	7.60825E+12	3.08422E+13	7.97581E+13	0.00171	0.724715273	0.4834	1.92243E+16	6.14317E+15	2.4903E+16	6.43995E+16	0.298517002	0.386696451
392	-5	35	non-exposed	2.98118E+13	1.76014E+13	5.58049E+13	7.8986E+13	0.00171	0.724715273	0.4834	2.40711E+16	1.4212E+16	4.50588E+16	6.37761E+16	0.377431078	0.706516291
392	-5	36	non-exposed	4.02453E+13	6.64814E+12	4.9292E+13	1.00673E+14	0.00171	0.724715273	0.4834	3.24954E+16	5.36794E+15	3.98001E+16	8.12865E+16	0.399764035	0.489627372
392	-20	1	exposed	9.24671E+12	1.77828E+12	1.18835E+13	6.28325E+13	0.00171	0.724715273	0.4834	7.46612E+15	1.43585E+15	9.59518E+15	5.07332E+16	0.147164461	0.189130435
392	-20	11	exposed	2.93839E+12	6.80134E+11	3.71571E+12	1.02801E+13	0.00171	0.724715273	0.4834	2.37256E+15	5.49164E+14	3.00019E+15	8.30048E+15	0.285833494	0.361448103
392	-20	12	exposed	2.42036E+12	3.63256E+11	2.77144E+12	1.4556E+13	0.00171	0.724715273	0.4834	1.95428E+15	2.93305E+14	2.23776E+15	1.1753E+16	0.16627907	0.190398477
392	-20	19	exposed	2.55863E+13	1.05777E+13	3.51973E+13	9.54068E+13	0.00171	0.724715273	0.4834	2.06593E+16	8.54082E+15	2.84195E+16	7.70348E+16	0.268181347	0.368917938
392	-20	20	exposed	2.27461E+13	9.28261E+12	3.3475E+13	9.05271E+13	0.00171	0.724715273	0.4834	1.8366E+16	7.4951E+15	2.70289E+16	7.30947E+16	0.251262847	0.369779138
392	-20	21	exposed	1.62258E+13	7.46615E+12	2.63881E+13	9.50802E+13	0.00171	0.724715273	0.4834	1.31013E+16	6.02843E+15	2.13066E+16	7.67711E+16	0.170653758	0.277534874
392	-20	22	exposed	1.1496E+13	2.71691E+12	1.39879E+13	9.20514E+13	0.00171	0.724715273	0.4834	9.2823E+15	2.19373E+15	1.12943E+16	7.43255E+16	0.124887097	0.151956989
392	-20	25	exposed	8.93443E+12	2.90561E+12	1.20696E+13	9.37935E+13	0.00171	0.724715273	0.4834	7.21397E+15	2.34609E+15	9.74543E+15	7.57321E+16	0.095256437	0.128682989
392	-5	15	exposed	4.44816E+13	1.74868E+13	6.39609E+13	2.23985E+14	0.00171	0.724715273	0.4834	3.5916E+16	1.41194E+16	5.16442E+16	1.80853E+17	0.198591798	0.285558567
392	-5	16	exposed	6.00512E+13	3.17052E+13	8.24701E+13	2.12659E+14	0.00171	0.724715273	0.4834	4.84874E+16	2.55999E+16	6.65893E+16	1.71708E+17	0.282383058	0.387805446
392	-5	18	exposed	3.37311E+13	1.24083E+13	4.19279E+13	3.15746E+14	0.00171	0.724715273	0.4834	2.72356E+16	1.00189E+16	3.38541E+16	2.54945E+17	0.106829676	0.132789969
392	-5	37	exposed	2.78282E+13	5.28802E+12	3.49993E+13	1.05295E+14	0.00171	0.724715273	0.4834	2.24695E+16	4.26974E+15	2.82597E+16	8.50188E+16	0.2642884	0.332393307
392	-5	45	exposed	2.44253E+13	7.73576E+12	3.43263E+13	7.27404E+13	0.00171	0.724715273	0.4834	1.97218E+16	6.24612E+15	2.77162E+16	5.87331E+16	0.335787182	0.471900939
393	-20	4	non-exposed	1.44014E+13	3.75523E+12	1.99854E+13	4.66988E+13	0.00162	0.72170469	0.4918	1.22843E+16	3.20317E+15	1.70474E+16	3.98336E+16	0.30838929	0.427964301
393	-20	5	non-exposed	1.31562E+13	3.0673E+12	1.66314E+13	3.49596E+13	0.00162	0.72170469	0.4918	1.12222E+16	2.61638E+15	1.41864E+16	2.98202E+16	0.376326994	0.475730911
393	-20	6	non-exposed	1.07325E+13	5.07527E+12	1.78877E+13	3.37192E+13	0.00162	0.72170469	0.4918	9.15471E+15	4.32915E+15	1.5258E+16	2.87622E+16	0.318290171	0.530488523
393	-20	13	non-exposed	6.98398E+12	7.60621E+11	7.52182E+12	3.71824E+13	0.00162	0.72170469	0.4918	5.95727E+15	6.48802E+14	6.41604E+15	3.17162E+16	0.187830264	0.20229517
393	-20	14	non-exposed	8.83417E+12	2.86869E+12	1.22036E+13	4.23921E+13	0.00162	0.72170469	0.4918	7.53546E+15	2.44697E+15	1.04096E+16	3.61601E+16	0.208391854	0.287874532
393	-20	40	non-exposed	2.34199E+13	5.84409E+12	3.11789E+13	6.08395E+13	0.00162	0.72170469	0.4918	1.99769E+16	4.98495E+15	2.65953E+16	5.18955E+16	0.38494536	0.512477573
393	-20	41	non-exposed	2.50458E+13	1.06091E+13	3.95342E+13	5.59175E+13	0.00162	0.72170469	0.4918	2.13638E+16	9.04946E+15	3.37223E+16	4.76971E+16	0.447905945	0.70700976
393	-20	42	non-exposed	1.60345E+13	3.87692E+12	1.94555E+13	6.90559E+13	0.00162	0.72170469	0.4918	1.36773E+16	3.30697E+15	1.65954E+16	5.8904E+16	0.232195718	0.281735882
393	-20	43	non-exposed	2.74507E+13	1.87835E+13	5.48557E+13	6.25661E+13	0.00162	0.72170469	0.4918	2.34152E+16	1.60221E+16	4.67914E+16	5.33683E+16	0.438747026	0.876764473
393	-20	44	non-exposed	2.38634E+13	7.66252E+12	3.35803E+13	6.8391E+13	0.00162	0.72170469	0.4918	2.03553E+16	6.53606E+15	2.86437E+16	5.83369E+16	0.348926291	0.491004063
393	-5	7	non-exposed	2.97896E+13	6.46621E+12	4.05861E+13	1.06437E+14	0.00162	0.72170469	0.4918	2.54102E+16	5.51562E+15	3.46195E+16	9.07895E+16	0.279880664	0.381316427
393	-5	8	non-exposed	3.5426E+13	3.64463E+12	3.76091E+13	1.05345E+14	0.00162	0.72170469	0.4918	3.0218E+16	3.10883E+15	3.20802E+16	8.98585E+16	0.336284853	0.357008289
393	-5	9	non-exposed	3.1163E+13	8.44858E+12	4.06456E+13	1.03609E+14	0.00162	0.72170469	0.4918	2.65817E+16	7.20656E+15	3.46703E+16	8.83772E+16	0.300775788	0.392299588
393	-5	10	non-exposed	2.49178E+13	9.35373E+12	3.87205E+13	9.58685E+13	0.00162	0.72170469	0.4918	2.12546E+16	7.97864E+15	3.30282E+16	8.17749E+16	0.259916158	0.403891937
393	-5	26	non-exposed	2.76214E+13	5.95837E+12	3.58626E+13	7.54465E+13	0.00162	0.72170469	0.4918	2.35608E+16	5.08243E+15	3.05905E+16	6.43551E+16	0.366105485	0.475338682
393	-5	31	non-exposed	5.61408E+13	2.85575E+13	9.64341E+13	8.43873E+13	0.00162	0.72170469	0.4918	4.78876E+16	2.43593E+16	8.22574E+16	7.19816E+16	0.665275165	1.14275635
393	-5	32	non-exposed	2.73425E+13	1.35959E+13	4.54286E+13	9.06191E+13	0.00162	0.72170469	0.4918	2.33229E+16	1.15971E+16	3.87502E+16	7.72972E+16	0.30173018	0.50131406
393	-5	33	non-exposed	2.9806E+13	1.17945E+13	4.20547E+13	8.3008E+13	0.00162	0.72170469	0.4918	2.54242E+16	1.00606E+16	3.58723E+16	7.0805E+16	0.359073521	0.506634788
393	-5	34	non-exposed	2.35042E+13	7.38049E+12	3.02064E+13	8.54094E+13	0.00162	0.72170469	0.4918	2.00489E+16	6.29548E+15	2.57657E+16	7.28534E+16	0.275194609	0.353665621
393	-5	35	non-exposed	2.96909E+13	1.74333E+13	5.53916E+13	8.19661E+13	0.00162	0.72170469	0.4918	2.5326E+16	1.48704E+16	4.72485E+16	6.99162E+16	0.362233656	0.675786925
393	-5	36	non-exposed	4.07746E+13	6.16179E+12	4.88422E+13	1.03916E+14	0.00162	0.72170469	0.4918	3.47804E+16	5.25595E+15	4.1662E+16	8.86396E+16	0.392379679	0.470015279
393	-20	1	exposed	9.66525E+12	1.58174E+12	1.19377E+13	6.8305E+13	0.00162	0.72170469	0.4918	8.24436E+15	1.34921E+15	1.01827E+16	5.82635E+16	0.141501211	0.174769976
393	-20	11	exposed	3.09341E+12	8.27533E+11	4.04869E+12	1.09414E+13	0.00162	0.72170469	0.4918	2.63865E+15	7.05878E+14	3.45349E+15	9.33289E+15	0.282725679	0.370034464
393	-20	12	exposed	2.48528E+12	3.50856E+11	2.92736E+12	1.56956E+13	0.00162	0.72170469	0.4918	2.11992E+15	2.99277E+14	2.49701E+15	1.33882E+16	0.15834229	0.186508187
393	-20	19	exposed	2.58238E+13	1.05327E+13	3.49695E+13	1.02348E+14	0.00162	0.72170469	0.4918	2.20274E+16	8.98425E+15	2.98287E+16	8.73022E+16	0.252312391	0.341671514
393	-20	20	exposed	2.29981E+13	9.39413E+12	3.35604E+13	9.71387E+13	0.00162	0.72170469	0.4918	1.96172E+16	8.01311E+15	2.86267E+16	8.28584E+16	0.236755542	0.345489836
393	-20	21	exposed	1.65272E+13	7.38845E+12	2.65546E+13	9.95997E+13	0.00162	0.72170469	0.4918	1.40975E+16	6.30228E+15	2.26508E+16	8.49575E+16	0.165936037	0.26661353
393	-20	22	exposed	1.17586E+13	2.90167E+12	1.44403E+13	9.78433E+13	0.00162	0.72170469	0.4918	1.00299E+16	2.4751E+15	1.23175E+16	8.34593E+16	0.120177485	0.147586207
393	-20	25	exposed	9.03859E+12	2.98669E+12	1.23465E+13	1.00572E+14	0.00162	0.72170469	0.4918	7.70983E+15	2.54761E+15	1.05315E+16	8.57871E+16	0.089871732	0.122762704
393	-5	15	exposed	4.44512E+13	1.75326E+13	6.49179E+13	2.36286E+14	0.00162	0.72170469	0.4918	3.79164E+16	1.49551E+16	5.53743E+16	2.0155E+17	0.188124703	0.27474312
393	-5	16	exposed	5.98471E+13	3.24316E+13	8.27798E+13	2.22975E+14	0.00162	0.72170469	0.4918	5.1049E+16	2.76639E+16	7.06103E+16	1.90196E+17	0.268402314	0.371250556
393	-5	18	exposed	3.38145E+13	1.22801E+13	4.21738E+13	3.32826E+14	0.00162	0.72170469	0.4918	2.88434E+16	1.04748E+16	3.59739E+16	2.83897E+17	0.101598092	0.126714371
393	-5	37	exposed	2.79935E+13	5.64949E+12	3.54855E+13	1.09265E+14	0.00162	0.72170469	0.4918	2.38782E+16	4.81896E+15	3.02688E+16	9.32019E+16	0.256198347	0.324766143
393	-5	45	exposed	2.62574E+13	9.56249E+12	3.83633E+13	7.6667E+13	0.00162	0.72170469	0.4918	2.23973E+16	8.15671E+15	3.27235E+16	6.53962E+16	0.34248641	0.500388299
394	-20	4	non-exposed	1.44261E+13	3.65773E+12	2.00164E+13	4.9265E+13	0.00157	0.724744745	0.497	1.27008E+16	3.22028E+15	1.76225E+16	4.33731E+16	0.292827141	0.406300485
394	-20	5	non-exposed	1.29576E+13	2.8947E+12	1.61683E+13	3.77148E+13	0.00157	0.724744745	0.497	1.14079E+16	2.5485E+15	1.42347E+16	3.32043E+16	0.3435681	0.428699552
394	-20	6	non-exposed	1.10602E+13	4.93135E+12	1.80725E+13	3.54167E+13	0.00157	0.724744745	0.497	9.73749E+15	4.34158E+15	1.59111E+16	3.1181E+16	0.312289326	0.510280899
394	-20	13	non-exposed	7.01966E+12	1.01862E+12	7.73993E+12	3.90678E+13	0.00157	0.724744745	0.497	6.18014E+15	8.96796E+14	6.81427E+15	3.43954E+16	0.179679144	0.19811561
394	-20	14	non-exposed	8.88053E+12	2.69237E+12	1.2171E+13	4.61113E+13	0.00157	0.724744745	0.497	7.81846E+15	2.37037E+15	1.07154E+16	4.05966E+16	0.192588997	0.26394822
394	-20	40	non-exposed	2.36421E+13	5.81933E+12	3.15964E+13	6.40186E+13	0.00157	0.724744745	0.497	2.08146E+16	5.12337E+15	2.78177E+16	5.63623E+16	0.369300699	0.493550894
394	-20	41	non-exposed	2.53239E+13	1.00109E+13	3.9018E+13	6.11236E+13	0.00157	0.724744745	0.497	2.22953E+16	8.81368E+15	3.43517E+16	5.38135E+16	0.414306641	0.638346354
394	-20	42	non-exposed	1.6323E+13	3.66485E+12	1.96125E+13	7.34796E+13	0.00157	0.724744745	0.497	1.43709E+16	3.22655E+15	1.72669E+16	6.46918E+16	0.222143244	0.266910371
394	-20	43	non-exposed	2.76653E+13	1.94627E+13	5.6209E+13	6.63863E+13	0.00157	0.724744745	0.497	2.43567E+16	1.71351E+16	4.94867E+16	5.84469E+16	0.416731605	0.846695639
394	-20	44	non-exposed	2.41326E+13	7.50416E+12	3.36856E+13	7.28131E+13	0.00157	0.724744745	0.497	2.12464E+16	6.6067E+15	2.9657E+16	6.4105E+16	0.33143189	0.462631507
394	-5	7	non-exposed	2.95908E+13	6.62953E+12	4.04705E+13	1.10876E+14	0.00157	0.724744745	0.497	2.60519E+16	5.83667E+15	3.56304E+16	9.76158E+16	0.26688201	0.36500673
394	-5	8	non-exposed	3.5536E+13	3.70004E+12	3.83216E+13	1.07782E+14	0.00157	0.724744745	0.497	3.12861E+16	3.25753E+15	3.37385E+16	9.48918E+16	0.329702788	0.355547351
394	-5	9	non-exposed	3.13975E+13	8.5803E+12	4.13062E+13	1.09145E+14	0.00157	0.724744745	0.497	2.76425E+16	7.55414E+15	3.63662E+16	9.60918E+16	0.287667487	0.378452283
394	-5	10	non-exposed	2.45449E+13	8.52891E+12	3.71079E+13	9.85498E+13	0.00157	0.724744745	0.497	2.16095E+16	7.50889E+15	3.267E+16	8.67637E+16	0.249061175	0.376539471
394	-5	26	non-exposed	2.82338E+13	6.27196E+12	3.66105E+13	7.97969E+13	0.00157	0.724744745	0.497	2.48572E+16	5.52187E+15	3.2232E+16	7.02536E+16	0.353821219	0.458795661
394	-5	31	non-exposed	5.57962E+13	2.9663E+13	9.79728E+13	8.81702E+13	0.00157	0.724744745	0.497	4.91232E+16	2.61155E+16	8.62557E+16	7.76255E+16	0.632823078	1.111177975
394	-5	32	non-exposed	2.69047E+13	1.34704E+13	4.47086E+13	9.6978E+13	0.00157	0.724744745	0.497	2.36871E+16	1.18594E+16	3.93616E+16	8.53799E+16	0.277431268	0.461017645
394	-5	33	non-exposed	2.97072E+13	1.1585E+13	4.19031E+13	8.92381E+13	0.00157	0.724744745	0.497	2.61544E+16	1.01995E+16	3.68917E+16	7.85656E+16	0.332898551	0.469565217
394	-5	34	non-exposed	2.34118E+13	7.37369E+12	3.01838E+13	8.87207E+13	0.00157	0.724744745	0.497	2.06119E+16	6.49183E+15	2.65739E+16	7.81101E+16	0.263882036	0.34021081
394	-5	35	non-exposed	2.98714E+13	1.75967E+13	5.5831E+13	8.45921E+13	0.00157	0.724744745	0.497	2.62989E+16	1.54922E+16	4.91539E+16	7.44753E+16	0.353122427	0.660002352
394	-5	36	non-exposed	4.14853E+13	7.26948E+12	5.1573E+13	1.07364E+14	0.00157	0.724744745	0.497	3.65238E+16	6.40008E+15	4.54051E+16	9.4524E+16	0.386397331	0.480355819
394	-20	1	exposed	9.90373E+12	1.34298E+12	1.19084E+13	7.28628E+13	0.00157	0.724744745	0.497	8.71929E+15	1.18237E+15	1.04842E+16	6.41488E+16	0.135922993	0.163435281
394	-20	11	exposed	3.00644E+12	8.07355E+11	3.91573E+12	1.16855E+13	0.00157	0.724744745	0.497	2.64688E+15	7.10799E+14	3.44743E+15	1.0288E+16	0.257279074	0.335092798
394	-20	12	exposed	2.5508E+12	4.45411E+11	3.12184E+12	1.71781E+13	0.00157	0.724744745	0.497	2.24573E+15	3.92142E+14	2.74848E+15	1.51237E+16	0.148491342	0.181733943
394	-20	19	exposed	2.59198E+13	1.07725E+13	3.58743E+13	1.11304E+14	0.00157	0.724744745	0.497	2.28199E+16	9.48412E+15	3.15839E+16	9.79924E+16	0.232874508	0.322309617
394	-20	20	exposed	2.33039E+13	9.75865E+12	3.44019E+13	1.04051E+14	0.00157	0.724744745	0.497	2.05168E+16	8.59156E+15	3.02876E+16	9.16073E+16	0.223965006	0.330624343
394	-20	21	exposed	1.66841E+13	7.47013E+12	2.69405E+13	1.08369E+14	0.00157	0.724744745	0.497	1.46888E+16	6.57674E+15	2.37186E+16	9.54086E+16	0.153956669	0.248600018
394	-20	22	exposed	1.18407E+13	2.71586E+12	1.42303E+13	1.02659E+14	0.00157	0.724744745	0.497	1.04246E+16	2.39105E+15	1.25285E+16	9.03811E+16	0.115340634	0.138618083
394	-20	25	exposed	9.29936E+12	2.89806E+12	1.24695E+13	1.09145E+14	0.00157	0.724744745	0.497	8.1872E+15	2.55146E+15	1.09782E+16	9.60918E+16	0.085201896	0.11424665
394	-5	15	exposed	4.39773E+13	1.78829E+13	6.44464E+13	2.55411E+14	0.00157	0.724744745	0.497	3.87179E+16	1.57442E+16	5.67389E+16	2.24865E+17	0.17218255	0.252324072
394	-5	16	exposed	5.91239E+13	3.24297E+13	8.20552E+13	2.36973E+14	0.00157	0.724744745	0.497	5.2053E+16	2.85513E+16	7.22418E+16	2.08632E+17	0.249496222	0.346263644
394	-5	18	exposed	3.37513E+13	1.21554E+13	4.18633E+13	3.58445E+14	0.00157	0.724744745	0.497	2.97148E+16	1.07016E+16	3.68566E+16	3.15576E+17	0.094160422	0.116791563
394	-5	37	exposed	2.82985E+13	5.70063E+12	3.60932E+13	1.14597E+14	0.00157	0.724744745	0.497	2.49141E+16	5.01886E+15	3.17766E+16	1.00892E+17	0.246939839	0.314957896
394	-5	45	exposed	2.84079E+13	9.91638E+12	4.0948E+13	7.93691E+13	0.00157	0.724744745	0.497	2.50105E+16	8.73043E+15	3.60508E+16	6.9877E+16	0.357921785	0.515918777
395	-20	4	non-exposed	1.53117E+13	3.94786E+12	2.13239E+13	5.49653E+13	0.00153	0.725792918	0.5021	1.37915E+16	3.55589E+15	1.92067E+16	4.9508E+16	0.278570133	0.38795137
395	-20	5	non-exposed	1.39792E+13	3.20149E+12	1.76176E+13	4.09323E+13	0.00153	0.725792918	0.5021	1.25913E+16	2.88362E+15	1.58684E+16	3.68683E+16	0.341520468	0.430409357
395	-20	6	non-exposed	1.16194E+13	5.20783E+12	1.89601E+13	3.91869E+13	0.00153	0.725792918	0.5021	1.04658E+16	4.69076E+15	1.70776E+16	3.52961E+16	0.296513108	0.483838127
395	-20	13	non-exposed	7.42845E+12	9.08363E+11	8.07076E+12	4.34457E+13	0.00153	0.725792918	0.5021	6.69091E+15	8.18175E+14	7.26944E+15	3.91321E+16	0.170982553	0.185766759
395	-20	14	non-exposed	9.47157E+12	2.83911E+12	1.29419E+13	5.2432E+13	0.00153	0.725792918	0.5021	8.53117E+15	2.55722E+15	1.1657E+16	4.72262E+16	0.180644855	0.246832794
395	-20	40	non-exposed	2.48167E+13	6.27899E+12	3.33522E+13	7.09832E+13	0.00153	0.725792918	0.5021	2.23527E+16	5.65557E+15	3.00408E+16	6.39355E+16	0.349613601	0.469860896
395	-20	41	non-exposed	2.62384E+13	1.09195E+13	4.14908E+13	6.72331E+13	0.00153	0.725792918	0.5021	2.36333E+16	9.83532E+15	3.73713E+16	6.05577E+16	0.390261089	0.617119122
395	-20	42	non-exposed	1.711E+13	4.17523E+12	2.07853E+13	8.03984E+13	0.00153	0.725792918	0.5021	1.54112E+16	3.76069E+15	1.87216E+16	7.24159E+16	0.212814787	0.258528719
395	-20	43	non-exposed	2.92056E+13	2.05759E+13	5.94236E+13	7.23995E+13	0.00153	0.725792918	0.5021	2.63059E+16	1.8533E+16	5.35236E+16	6.52112E+16	0.403395785	0.820774211
395	-20	44	non-exposed	2.54939E+13	7.83602E+12	3.55066E+13	8.00892E+13	0.00153	0.725792918	0.5021	2.29627E+16	7.05801E+15	3.19812E+16	7.21374E+16	0.318318805	0.443337484
395	-5	7	non-exposed	3.08468E+13	6.56187E+12	4.14709E+13	1.217E+14	0.00153	0.725792918	0.5021	2.77841E+16	5.91037E+15	3.73534E+16	1.09617E+17	0.253466645	0.340763809
395	-5	8	non-exposed	3.67234E+13	3.69933E+12	4.00745E+13	1.17501E+14	0.00153	0.725792918	0.5021	3.30772E+16	3.33204E+15	3.60957E+16	1.05835E+17	0.312537136	0.341057635
395	-5	9	non-exposed	3.25344E+13	8.99518E+12	4.24483E+13	1.17182E+14	0.00153	0.725792918	0.5021	2.93042E+16	8.10208E+15	3.82337E+16	1.05547E+17	0.27764065	0.362243595
395	-5	10	non-exposed	2.56086E+13	9.30763E+12	3.93764E+13	1.08365E+14	0.00153	0.725792918	0.5021	2.3066E+16	8.38351E+15	3.54668E+16	9.76056E+16	0.236318454	0.363368615
395	-5	26	non-exposed	2.90286E+13	6.3615E+12	3.76609E+13	8.57144E+13	0.00153	0.725792918	0.5021	2.61465E+16	5.72989E+15	3.39217E+16	7.72041E+16	0.338666512	0.439376309
395	-5	31	non-exposed	5.95233E+13	3.35984E+13	1.07816E+14	9.46309E+13	0.00153	0.725792918	0.5021	5.36135E+16	3.02625E+16	9.71115E+16	8.52354E+16	0.629005059	1.139333895
395	-5	32	non-exposed	2.83519E+13	1.34997E+13	4.63181E+13	1.05143E+14	0.00153	0.725792918	0.5021	2.55369E+16	1.21594E+16	4.17193E+16	9.4704E+16	0.269649972	0.44052362
395	-5	33	non-exposed	3.10244E+13	1.21811E+13	4.35454E+13	9.65459E+13	0.00153	0.725792918	0.5021	2.79441E+16	1.09717E+16	3.92219E+16	8.69602E+16	0.321342975	0.451033058
395	-5	34	non-exposed	2.48785E+13	8.21254E+12	3.1537E+13	9.57779E+13	0.00153	0.725792918	0.5021	2.24084E+16	7.39715E+15	2.84058E+16	8.62685E+16	0.259752161	0.329272103
395	-5	35	non-exposed	3.12797E+13	1.86123E+13	5.87254E+13	9.41223E+13	0.00153	0.725792918	0.5021	2.8174E+16	1.67643E+16	5.28948E+16	8.47772E+16	0.33233019	0.623927096
395	-5	36	non-exposed	4.46176E+13	7.35495E+12	5.45963E+13	1.13282E+14	0.00153	0.725792918	0.5021	4.01877E+16	6.6247E+15	4.91756E+16	1.02035E+17	0.393863356	0.481951048
395	-20	1	exposed	1.04046E+13	1.63971E+12	1.28163E+13	8.15121E+13	0.00153	0.725792918	0.5021	9.37158E+15	1.47691E+15	1.15438E+16	7.34191E+16	0.127644996	0.157231422
395	-20	11	exposed	3.06726E+12	7.90831E+11	3.97554E+12	1.36331E+13	0.00153	0.725792918	0.5021	2.76272E+15	7.12312E+14	3.58082E+15	1.22795E+16	0.224985978	0.29160875
395	-20	12	exposed	2.70887E+12	3.8515E+11	3.13375E+12	1.89422E+13	0.00153	0.725792918	0.5021	2.43992E+15	3.4691E+14	2.82261E+15	1.70615E+16	0.143007582	0.165438079
395	-20	19	exposed	2.7556E+13	1.12364E+13	3.80997E+13	1.23525E+14	0.00153	0.725792918	0.5021	2.482E+16	1.01208E+16	3.43169E+16	1.11261E+17	0.223080339	0.308437626
395	-20	20	exposed	2.45299E+13	1.02949E+13	3.60451E+13	1.15127E+14	0.00153	0.725792918	0.5021	2.20945E+16	9.2728E+15	3.24663E+16	1.03696E+17	0.213068526	0.313090185
395	-20	21	exposed	1.73758E+13	7.48498E+12	2.74278E+13	1.20084E+14	0.00153	0.725792918	0.5021	1.56506E+16	6.74182E+15	2.47046E+16	1.08161E+17	0.144696844	0.228405316
395	-20	22	exposed	1.25704E+13	2.90159E+12	1.5206E+13	1.14838E+14	0.00153	0.725792918	0.5021	1.13223E+16	2.6135E+15	1.36962E+16	1.03436E+17	0.109462394	0.132412715
395	-20	25	exposed	1.00196E+13	3.05859E+12	1.32252E+13	1.20074E+14	0.00153	0.725792918	0.5021	9.02482E+15	2.75491E+15	1.19121E+16	1.08152E+17	0.083445469	0.110142038
395	-5	15	exposed	4.59491E+13	1.88564E+13	6.8001E+13	2.91765E+14	0.00153	0.725792918	0.5021	4.1387E+16	1.69842E+16	6.12495E+16	2.62797E+17	0.157486326	0.233067457
395	-5	16	exposed	6.02614E+13	3.13696E+13	8.2443E+13	2.59118E+14	0.00153	0.725792918	0.5021	5.42783E+16	2.8255E+16	7.42575E+16	2.33391E+17	0.23256351	0.318167821
395	-5	18	exposed	3.51807E+13	1.27267E+13	4.45228E+13	3.91171E+14	0.00153	0.725792918	0.5021	3.16878E+16	1.14631E+16	4.01023E+16	3.52333E+17	0.089937107	0.11381948
395	-5	37	exposed	2.90136E+13	5.69073E+12	3.65837E+13	1.23974E+14	0.00153	0.725792918	0.5021	2.6133E+16	5.12572E+15	3.29515E+16	1.11665E+17	0.234030571	0.295092518
395	-5	45	exposed	3.18901E+13	1.16536E+13	4.62583E+13	8.59638E+13	0.00153	0.725792918	0.5021	2.87238E+16	1.04966E+16	4.16654E+16	7.74287E+16	0.37097111	0.53811347
396	-20	4	non-exposed	1.66223E+13	4.41023E+12	2.31977E+13	6.15638E+13	0.00151	0.727507992	0.5028	1.5114E+16	4.01004E+15	2.10927E+16	5.59775E+16	0.270001624	0.376806887
396	-20	5	non-exposed	1.50132E+13	3.13009E+12	1.85801E+13	4.60554E+13	0.00151	0.727507992	0.5028	1.36509E+16	2.84606E+15	1.68942E+16	4.18763E+16	0.325980605	0.403430308
396	-20	6	non-exposed	1.27692E+13	5.775E+12	2.08179E+13	4.40856E+13	0.00151	0.727507992	0.5028	1.16105E+16	5.25097E+15	1.89289E+16	4.00852E+16	0.289646178	0.472215922
396	-20	13	non-exposed	8.13319E+12	1.38013E+12	9.10909E+12	4.9745E+13	0.00151	0.727507992	0.5028	7.39517E+15	1.2549E+15	8.28252E+15	4.52311E+16	0.163497487	0.183115578
396	-20	14	non-exposed	1.0504E+13	3.20352E+12	1.43066E+13	5.84042E+13	0.00151	0.727507992	0.5028	9.55081E+15	2.91283E+15	1.30084E+16	5.31045E+16	0.179849341	0.244958055
396	-20	40	non-exposed	2.69168E+13	6.60259E+12	3.56364E+13	8.0072E+13	0.00151	0.727507992	0.5028	2.44743E+16	6.00346E+15	3.24027E+16	7.28061E+16	0.336157592	0.445054945
396	-20	41	non-exposed	2.89561E+13	1.19283E+13	4.54755E+13	7.58324E+13	0.00151	0.727507992	0.5028	2.63286E+16	1.08459E+16	4.13489E+16	6.89513E+16	0.381843354	0.599683544
396	-20	42	non-exposed	1.86151E+13	4.37644E+12	2.25977E+13	8.94211E+13	0.00151	0.727507992	0.5028	1.6926E+16	3.97932E+15	2.05472E+16	8.13069E+16	0.208173991	0.252711618
396	-20	43	non-exposed	3.19018E+13	2.25951E+13	6.51135E+13	8.29717E+13	0.00151	0.727507992	0.5028	2.9007E+16	2.05448E+16	5.9205E+16	7.54427E+16	0.384490239	0.784767414
396	-20	44	non-exposed	2.79702E+13	8.85344E+12	3.91161E+13	9.0391E+13	0.00151	0.727507992	0.5028	2.54322E+16	8.05007E+15	3.55666E+16	8.21888E+16	0.309435841	0.432743363
396	-5	7	non-exposed	3.28007E+13	6.77309E+12	4.38556E+13	1.34477E+14	0.00151	0.727507992	0.5028	2.98243E+16	6.15849E+15	3.98761E+16	1.22274E+17	0.243914046	0.326120901
396	-5	8	non-exposed	3.89694E+13	3.43461E+12	4.19958E+13	1.29047E+14	0.00151	0.727507992	0.5028	3.54333E+16	3.12295E+15	3.8185E+16	1.17337E+17	0.301978408	0.325430033
396	-5	9	non-exposed	3.47925E+13	9.58959E+12	4.53755E+13	1.29507E+14	0.00151	0.727507992	0.5028	3.16354E+16	8.71942E+15	4.1258E+16	1.17755E+17	0.26865349	0.350370599
396	-5	10	non-exposed	2.76222E+13	1.03467E+13	4.29357E+13	1.18918E+14	0.00151	0.727507992	0.5028	2.51158E+16	9.40786E+15	3.90397E+16	1.08127E+17	0.232279492	0.36105272
396	-5	26	non-exposed	3.16318E+13	6.69505E+12	4.07559E+13	9.64104E+13	0.00151	0.727507992	0.5028	2.87615E+16	6.08753E+15	3.70577E+16	8.76619E+16	0.328095831	0.422733873
396	-5	31	non-exposed	6.46635E+13	3.73996E+13	1.18368E+14	1.0439E+14	0.00151	0.727507992	0.5028	5.87959E+16	3.40059E+16	1.07627E+17	9.49171E+16	0.619444444	1.133908046
396	-5	32	non-exposed	3.02875E+13	1.42645E+13	4.91151E+13	1.16828E+14	0.00151	0.727507992	0.5028	2.75391E+16	1.29701E+16	4.46583E+16	1.06227E+17	0.259247689	0.420403971
396	-5	33	non-exposed	3.32267E+13	1.26713E+13	4.64754E+13	1.06739E+14	0.00151	0.727507992	0.5028	3.02116E+16	1.15215E+16	4.22581E+16	9.70537E+16	0.311288056	0.435409836
396	-5	34	non-exposed	2.68143E+13	9.18719E+12	3.44366E+13	1.08139E+14	0.00151	0.727507992	0.5028	2.43812E+16	8.35353E+15	3.13117E+16	9.83265E+16	0.247961165	0.318446602
396	-5	35	non-exposed	3.34417E+13	1.93992E+13	6.21138E+13	1.06579E+14	0.00151	0.727507992	0.5028	3.04071E+16	1.76389E+16	5.64775E+16	9.69082E+16	0.313772399	0.582793883
396	-5	36	non-exposed	4.85751E+13	8.17609E+12	5.9854E+13	1.24678E+14	0.00151	0.727507992	0.5028	4.41674E+16	7.43418E+15	5.44228E+16	1.13364E+17	0.389606223	0.480070575
396	-20	1	exposed	1.14294E+13	1.73254E+12	1.38606E+13	9.48372E+13	0.00151	0.727507992	0.5028	1.03922E+16	1.57533E+15	1.26029E+16	8.62315E+16	0.120515569	0.146151683
396	-20	11	exposed	3.42299E+12	8.93909E+11	4.43956E+12	1.57684E+13	0.00151	0.727507992	0.5028	3.11238E+15	8.12795E+14	4.0367E+15	1.43376E+16	0.217078842	0.281547242
396	-20	12	exposed	2.88721E+12	3.85481E+11	3.32367E+12	2.17778E+13	0.00151	0.727507992	0.5028	2.62522E+15	3.50502E+14	3.02207E+15	1.98017E+16	0.132575758	0.15261708
396	-20	19	exposed	2.9747E+13	1.23538E+13	4.13559E+13	1.38216E+14	0.00151	0.727507992	0.5028	2.70477E+16	1.12328E+16	3.76032E+16	1.25674E+17	0.215221009	0.299211459
396	-20	20	exposed	2.65459E+13	1.11023E+13	3.89761E+13	1.29377E+14	0.00151	0.727507992	0.5028	2.4137E+16	1.00948E+16	3.54394E+16	1.17637E+17	0.205182008	0.301259757
396	-20	21	exposed	1.85636E+13	7.8574E+12	2.90971E+13	1.35966E+14	0.00151	0.727507992	0.5028	1.68792E+16	7.14441E+15	2.64568E+16	1.23629E+17	0.136531108	0.214002059
396	-20	22	exposed	1.36316E+13	3.06685E+12	1.66363E+13	1.30197E+14	0.00151	0.727507992	0.5028	1.23947E+16	2.78856E+15	1.51267E+16	1.18383E+17	0.1047001	0.127778204
396	-20	25	exposed	1.10429E+13	3.38734E+12	1.44406E+13	1.36896E+14	0.00151	0.727507992	0.5028	1.00409E+16	3.07996E+15	1.31302E+16	1.24474E+17	0.080666131	0.105485355
396	-5	15	exposed	4.991E+13	2.10668E+13	7.49525E+13	3.28567E+14	0.00151	0.727507992	0.5028	4.53811E+16	1.91552E+16	6.81512E+16	2.98753E+17	0.151902009	0.228119294
396	-5	16	exposed	6.55235E+13	3.41498E+13	8.9671E+13	3.0027E+14	0.00151	0.727507992	0.5028	5.95778E+16	3.1051E+16	8.15342E+16	2.73023E+17	0.218215118	0.298634699
396	-5	18	exposed	3.76829E+13	1.34945E+13	4.67753E+13	4.37156E+14	0.00151	0.727507992	0.5028	3.42635E+16	1.227E+16	4.25309E+16	3.97488E+17	0.086200061	0.106999085
396	-5	37	exposed	3.06369E+13	5.33181E+12	3.76362E+13	1.37696E+14	0.00151	0.727507992	0.5028	2.78569E+16	4.84799E+15	3.42211E+16	1.25202E+17	0.222496551	0.273328008
396	-5	45	exposed	3.61564E+13	1.40034E+13	5.34147E+13	9.34107E+13	0.00151	0.727507992	0.5028	3.28755E+16	1.27327E+16	4.85677E+16	8.49344E+16	0.38706915	0.571826161
397	-20	4	non-exposed	1.80886E+13	4.77552E+12	2.53413E+13	6.9047E+13	0.00151	0.729617058	0.5069	1.63757E+16	4.32331E+15	2.29416E+16	6.25087E+16	0.261974448	0.367015099
397	-20	5	non-exposed	1.66476E+13	3.74208E+12	2.08103E+13	5.21963E+13	0.00151	0.729617058	0.5069	1.50712E+16	3.38773E+15	1.88397E+16	4.72536E+16	0.318942449	0.398694066
397	-20	6	non-exposed	1.37808E+13	6.38484E+12	2.27951E+13	4.97604E+13	0.00151	0.729617058	0.5069	1.24759E+16	5.78024E+15	2.06366E+16	4.50484E+16	0.276943997	0.458098308
397	-20	13	non-exposed	9.01481E+12	1.1412E+12	9.82176E+12	5.65368E+13	0.00151	0.729617058	0.5069	8.16116E+15	1.03314E+15	8.8917E+15	5.11831E+16	0.159450355	0.173723404
397	-20	14	non-exposed	1.1379E+13	3.50558E+12	1.57361E+13	6.53882E+13	0.00151	0.729617058	0.5069	1.03015E+16	3.17363E+15	1.4246E+16	5.91963E+16	0.174022689	0.24065614
397	-20	40	non-exposed	2.94061E+13	6.84895E+12	3.83728E+13	9.01982E+13	0.00151	0.729617058	0.5069	2.66216E+16	6.2004E+15	3.47392E+16	8.1657E+16	0.326016893	0.425427873
397	-20	41	non-exposed	3.18656E+13	1.3279E+13	5.03819E+13	8.47149E+13	0.00151	0.729617058	0.5069	2.88481E+16	1.20216E+16	4.5611E+16	7.6693E+16	0.376150751	0.594722518
397	-20	42	non-exposed	2.04379E+13	5.00585E+12	2.50005E+13	1.00212E+14	0.00151	0.729617058	0.5069	1.85026E+16	4.53183E+15	2.26331E+16	9.07229E+16	0.203946184	0.249474843
397	-20	43	non-exposed	3.46278E+13	2.41734E+13	7.00294E+13	9.23634E+13	0.00151	0.729617058	0.5069	3.13487E+16	2.18844E+16	6.33981E+16	8.36172E+16	0.374907749	0.758194053
397	-20	44	non-exposed	3.03033E+13	9.70384E+12	4.28236E+13	1.00754E+14	0.00151	0.729617058	0.5069	2.74338E+16	8.78495E+15	3.87685E+16	9.1213E+16	0.300766093	0.425032335
397	-5	7	non-exposed	3.50287E+13	7.19913E+12	4.67531E+13	1.47347E+14	0.00151	0.729617058	0.5069	3.17117E+16	6.51742E+15	4.23259E+16	1.33394E+17	0.237730458	0.317300497
397	-5	8	non-exposed	4.18479E+13	3.37443E+12	4.45077E+13	1.43587E+14	0.00151	0.729617058	0.5069	3.78852E+16	3.05489E+15	4.02931E+16	1.29991E+17	0.291445593	0.309969282
397	-5	9	non-exposed	3.79558E+13	1.08864E+13	4.97804E+13	1.42765E+14	0.00151	0.729617058	0.5069	3.43616E+16	9.8555E+15	4.50665E+16	1.29246E+17	0.265861536	0.348686982
397	-5	10	non-exposed	2.99224E+13	1.19166E+13	4.75951E+13	1.32581E+14	0.00151	0.729617058	0.5069	2.70889E+16	1.07881E+16	4.30882E+16	1.20026E+17	0.225691819	0.358989868
397	-5	26	non-exposed	3.39521E+13	7.37851E+12	4.39864E+13	1.08001E+14	0.00151	0.729617058	0.5069	3.07371E+16	6.67981E+15	3.98212E+16	9.77742E+16	0.314367923	0.407276777
397	-5	31	non-exposed	6.98791E+13	3.98153E+13	1.27047E+14	1.17498E+14	0.00151	0.729617058	0.5069	6.32619E+16	3.6045E+16	1.15017E+17	1.06371E+17	0.594727562	1.081276305
397	-5	32	non-exposed	3.32344E+13	1.64739E+13	5.52537E+13	1.30937E+14	0.00151	0.729617058	0.5069	3.00873E+16	1.4914E+16	5.00215E+16	1.18538E+17	0.253820242	0.421987445
397	-5	33	non-exposed	3.57665E+13	1.41641E+13	5.11437E+13	1.20993E+14	0.00151	0.729617058	0.5069	3.23797E+16	1.28229E+16	4.63007E+16	1.09535E+17	0.295608948	0.422700911
397	-5	34	non-exposed	2.88678E+13	9.78908E+12	3.71298E+13	1.20461E+14	0.00151	0.729617058	0.5069	2.61342E+16	8.86212E+15	3.36139E+16	1.09055E+17	0.239643838	0.308230008
397	-5	35	non-exposed	3.66186E+13	2.23679E+13	6.97487E+13	1.19599E+14	0.00151	0.729617058	0.5069	3.3151E+16	2.02498E+16	6.3144E+16	1.08274E+17	0.306177186	0.583186657
397	-5	36	non-exposed	5.32488E+13	1.06474E+13	6.78842E+13	1.37322E+14	0.00151	0.729617058	0.5069	4.82065E+16	9.63911E+15	6.1456E+16	1.24319E+17	0.38776553	0.494342653
397	-20	1	exposed	1.27824E+13	1.87953E+12	1.55416E+13	1.0738E+14	0.00151	0.729617058	0.5069	1.1572E+16	1.70155E+15	1.40699E+16	9.72116E+16	0.119039395	0.144734877
397	-20	11	exposed	3.76043E+12	9.18513E+11	4.80964E+12	1.79093E+13	0.00151	0.729617058	0.5069	3.40434E+15	8.31536E+14	4.35419E+15	1.62134E+16	0.209970521	0.268554797
397	-20	12	exposed	3.16065E+12	4.38708E+11	3.56061E+12	2.51709E+13	0.00151	0.729617058	0.5069	2.86135E+15	3.97165E+14	3.22345E+15	2.27874E+16	0.125567503	0.141457587
397	-20	19	exposed	3.25292E+13	1.31153E+13	4.42671E+13	1.55757E+14	0.00151	0.729617058	0.5069	2.94489E+16	1.18734E+16	4.00753E+16	1.41008E+17	0.208846055	0.284206462
397	-20	20	exposed	2.88964E+13	1.21682E+13	4.24627E+13	1.47146E+14	0.00151	0.729617058	0.5069	2.61601E+16	1.1016E+16	3.84418E+16	1.33212E+17	0.196379181	0.288575516
397	-20	21	exposed	2.02269E+13	8.75876E+12	3.20375E+13	1.55917E+14	0.00151	0.729617058	0.5069	1.83116E+16	7.92936E+15	2.90038E+16	1.41153E+17	0.129728687	0.205477691
397	-20	22	exposed	1.47126E+13	3.41518E+12	1.79234E+13	1.47988E+14	0.00151	0.729617058	0.5069	1.33194E+16	3.09178E+15	1.62261E+16	1.33974E+17	0.099417463	0.121113595
397	-20	25	exposed	1.19239E+13	3.76869E+12	1.60849E+13	1.5688E+14	0.00151	0.729617058	0.5069	1.07947E+16	3.41181E+15	1.45618E+16	1.42024E+17	0.07600639	0.102530351
397	-5	15	exposed	5.39104E+13	2.19271E+13	7.94121E+13	3.72568E+14	0.00151	0.729617058	0.5069	4.88054E+16	1.98507E+16	7.18923E+16	3.37288E+17	0.144699552	0.213147982
397	-5	16	exposed	6.97688E+13	3.61499E+13	9.53306E+13	3.41426E+14	0.00151	0.729617058	0.5069	6.31621E+16	3.27267E+16	8.63034E+16	3.09095E+17	0.204345273	0.279213153
397	-5	18	exposed	4.15605E+13	1.42252E+13	5.05623E+13	5.09332E+14	0.00151	0.729617058	0.5069	3.7625E+16	1.28781E+16	4.57744E+16	4.61102E+17	0.081598111	0.099271797
397	-5	37	exposed	3.31352E+13	5.88649E+12	4.10393E+13	1.53461E+14	0.00151	0.729617058	0.5069	2.99975E+16	5.32907E+15	3.71531E+16	1.38929E+17	0.215918741	0.267424391
397	-5	45	exposed	4.133E+13	1.68503E+13	6.21504E+13	1.04082E+14	0.00151	0.729617058	0.5069	3.74163E+16	1.52547E+16	5.62651E+16	9.42259E+16	0.397091399	0.597129924
398	-20	4	non-exposed	2.01271E+13	4.97975E+12	2.75155E+13	8.02654E+13	0.00153	0.733708573	0.5081	1.79112E+16	4.43149E+15	2.44862E+16	7.14284E+16	0.250757481	0.342807062
398	-20	5	non-exposed	1.82908E+13	4.18543E+12	2.29933E+13	5.887E+13	0.00153	0.733708573	0.5081	1.6277E+16	3.72462E+15	2.04618E+16	5.23886E+16	0.310697622	0.390576989
398	-20	6	non-exposed	1.54958E+13	7.13729E+12	2.55458E+13	5.69103E+13	0.00153	0.733708573	0.5081	1.37898E+16	6.3515E+15	2.27333E+16	5.06447E+16	0.272285008	0.448878686
398	-20	13	non-exposed	1.02364E+13	1.3331E+12	1.11791E+13	6.61659E+13	0.00153	0.733708573	0.5081	9.10943E+15	1.18633E+15	9.94829E+15	5.88813E+16	0.154708384	0.168955043
398	-20	14	non-exposed	1.26151E+13	3.8055E+12	1.73876E+13	7.62556E+13	0.00153	0.733708573	0.5081	1.12263E+16	3.38652E+15	1.54733E+16	6.78601E+16	0.165432262	0.228017923
398	-20	40	non-exposed	3.31583E+13	7.64277E+12	4.32531E+13	1.0144E+14	0.00153	0.733708573	0.5081	2.95077E+16	6.80133E+15	3.8491E+16	9.02715E+16	0.326877353	0.426391916
398	-20	41	non-exposed	3.49773E+13	1.4611E+13	5.52723E+13	9.58019E+13	0.00153	0.733708573	0.5081	3.11264E+16	1.30024E+16	4.9187E+16	8.52544E+16	0.365100178	0.57694325
398	-20	42	non-exposed	2.23054E+13	5.75437E+12	2.73748E+13	1.13298E+14	0.00153	0.733708573	0.5081	1.98496E+16	5.12084E+15	2.4361E+16	1.00824E+17	0.196873337	0.241617882
398	-20	43	non-exposed	3.88695E+13	2.72774E+13	7.88484E+13	1.03821E+14	0.00153	0.733708573	0.5081	3.45901E+16	2.42742E+16	7.01674E+16	9.2391E+16	0.374387765	0.759461814
398	-20	44	non-exposed	3.39522E+13	1.10614E+13	4.82175E+13	1.15318E+14	0.00153	0.733708573	0.5081	3.02142E+16	9.84362E+15	4.29089E+16	1.02622E+17	0.294422658	0.418126362
398	-5	7	non-exposed	3.85619E+13	8.24527E+12	5.15941E+13	1.66581E+14	0.00153	0.733708573	0.5081	3.43164E+16	7.33749E+15	4.59138E+16	1.48241E+17	0.231491313	0.309724904
398	-5	8	non-exposed	4.57788E+13	5.58363E+12	5.0348E+13	1.59847E+14	0.00153	0.733708573	0.5081	4.07387E+16	4.96889E+15	4.48049E+16	1.42249E+17	0.28639088	0.314975481
398	-5	9	non-exposed	4.13597E+13	1.1601E+13	5.47095E+13	1.60963E+14	0.00153	0.733708573	0.5081	3.68062E+16	1.03238E+16	4.86862E+16	1.43241E+17	0.256951989	0.339888868
398	-5	10	non-exposed	3.29171E+13	1.30194E+13	5.22172E+13	1.49165E+14	0.00153	0.733708573	0.5081	2.92931E+16	1.1586E+16	4.64683E+16	1.32742E+17	0.220676413	0.350064003
398	-5	26	non-exposed	3.75299E+13	7.83886E+12	4.83783E+13	1.23328E+14	0.00153	0.733708573	0.5081	3.3398E+16	6.97583E+15	4.3052E+16	1.0975E+17	0.304310626	0.392275098
398	-5	31	non-exposed	7.91197E+13	4.67775E+13	1.46662E+14	1.30429E+14	0.00153	0.733708573	0.5081	7.04089E+16	4.16275E+16	1.30515E+17	1.16069E+17	0.606610849	1.124460653
398	-5	32	non-exposed	3.65465E+13	1.77703E+13	6.02166E+13	1.49155E+14	0.00153	0.733708573	0.5081	3.25229E+16	1.58138E+16	5.3587E+16	1.32733E+17	0.245024256	0.403719175
398	-5	33	non-exposed	3.95347E+13	1.55558E+13	5.62169E+13	1.36985E+14	0.00153	0.733708573	0.5081	3.51821E+16	1.38432E+16	5.00276E+16	1.21903E+17	0.288606852	0.410388086
398	-5	34	non-exposed	3.22388E+13	1.10432E+13	4.13235E+13	1.37668E+14	0.00153	0.733708573	0.5081	2.86894E+16	9.8274E+15	3.6774E+16	1.22511E+17	0.234177677	0.300167896
398	-5	35	non-exposed	4.06452E+13	2.48248E+13	7.74415E+13	1.35487E+14	0.00153	0.733708573	0.5081	3.61703E+16	2.20917E+16	6.89154E+16	1.20571E+17	0.299992583	0.571576917
398	-5	36	non-exposed	5.98599E+13	1.16419E+13	7.58737E+13	1.52994E+14	0.00153	0.733708573	0.5081	5.32695E+16	1.03602E+16	6.75203E+16	1.3615E+17	0.391257225	0.495927483
398	-20	1	exposed	1.41316E+13	2.17514E+12	1.73354E+13	1.24949E+14	0.00153	0.733708573	0.5081	1.25758E+16	1.93566E+15	1.54268E+16	1.11192E+17	0.113099196	0.138739946
398	-20	11	exposed	4.17724E+12	1.03985E+12	5.36643E+12	2.01905E+13	0.00153	0.733708573	0.5081	3.71734E+15	9.25364E+14	4.77561E+15	1.79676E+16	0.206891975	0.265790653
398	-20	12	exposed	3.49823E+12	5.00414E+11	4.08412E+12	2.88119E+13	0.00153	0.733708573	0.5081	3.11309E+15	4.4532E+14	3.63447E+15	2.56398E+16	0.121416114	0.141750959
398	-20	19	exposed	3.65038E+13	1.48089E+13	5.00264E+13	1.77856E+14	0.00153	0.733708573	0.5081	3.24849E+16	1.31785E+16	4.45187E+16	1.58275E+17	0.20524353	0.28127472
398	-20	20	exposed	3.26604E+13	1.3673E+13	4.78557E+13	1.69847E+14	0.00153	0.733708573	0.5081	2.90646E+16	1.21677E+16	4.2587E+16	1.51147E+17	0.192293355	0.281758476
398	-20	21	exposed	2.26285E+13	9.76424E+12	3.57762E+13	1.76459E+14	0.00153	0.733708573	0.5081	2.01371E+16	8.68923E+15	3.18374E+16	1.57032E+17	0.128236232	0.202745031
398	-20	22	exposed	1.65028E+13	3.78031E+12	2.00146E+13	1.67214E+14	0.00153	0.733708573	0.5081	1.46859E+16	3.36411E+15	1.7811E+16	1.48804E+17	0.09869283	0.119694693
398	-20	25	exposed	1.34266E+13	4.26773E+12	1.7868E+13	1.83082E+14	0.00153	0.733708573	0.5081	1.19484E+16	3.79787E+15	1.59008E+16	1.62925E+17	0.07333681	0.097595784
398	-5	15	exposed	5.92669E+13	2.46537E+13	8.79934E+13	4.28578E+14	0.00153	0.733708573	0.5081	5.27418E+16	2.19394E+16	7.83056E+16	3.81393E+17	0.138287479	0.205314991
398	-5	16	exposed	7.56124E+13	3.77759E+13	1.02324E+14	3.77057E+14	0.00153	0.733708573	0.5081	6.72878E+16	3.36169E+16	9.10585E+16	3.35545E+17	0.200533049	0.271375267
398	-5	18	exposed	4.55979E+13	1.57429E+13	5.56541E+13	5.6649E+14	0.00153	0.733708573	0.5081	4.05778E+16	1.40096E+16	4.95268E+16	5.04122E+17	0.080491988	0.098243747
398	-5	37	exposed	3.66304E+13	6.82914E+12	4.56046E+13	1.7052E+14	0.00153	0.733708573	0.5081	3.25975E+16	6.07727E+15	4.05837E+16	1.51746E+17	0.214816125	0.267444602
398	-5	45	exposed	4.88305E+13	1.98359E+13	7.22961E+13	1.17328E+14	0.00153	0.733708573	0.5081	4.34544E+16	1.7652E+16	6.43365E+16	1.04411E+17	0.416188437	0.616188437
399	-20	4	non-exposed	2.17723E+13	5.46499E+12	2.9922E+13	8.7207E+13	0.00156	0.7341369	0.5084	1.9034E+16	4.77765E+15	2.61587E+16	7.6239E+16	0.249662662	0.343114603
399	-20	5	non-exposed	1.97116E+13	4.39507E+12	2.47234E+13	6.4015E+13	0.00156	0.7341369	0.5084	1.72325E+16	3.8423E+15	2.1614E+16	5.59638E+16	0.307921519	0.386213409
399	-20	6	non-exposed	1.68223E+13	7.90724E+12	2.79877E+13	6.19194E+13	0.00156	0.7341369	0.5084	1.47066E+16	6.91275E+15	2.44676E+16	5.41318E+16	0.271680768	0.452001302
399	-20	13	non-exposed	1.10419E+13	1.57866E+12	1.21582E+13	7.19639E+13	0.00156	0.7341369	0.5084	9.65318E+15	1.38011E+15	1.06291E+16	6.2913E+16	0.153436931	0.168948621
399	-20	14	non-exposed	1.3679E+13	4.0461E+12	1.86081E+13	8.37413E+13	0.00156	0.7341369	0.5084	1.19586E+16	3.53722E+15	1.62677E+16	7.32091E+16	0.163348171	0.222208855
399	-20	40	non-exposed	3.55588E+13	8.02664E+12	4.62834E+13	1.11215E+14	0.00156	0.7341369	0.5084	3.10866E+16	7.01713E+15	4.04623E+16	9.72276E+16	0.319730048	0.416160884
399	-20	41	non-exposed	3.77854E+13	1.55209E+13	5.9441E+13	1.03992E+14	0.00156	0.7341369	0.5084	3.30331E+16	1.35688E+16	5.19651E+16	9.09125E+16	0.363350126	0.571594652
399	-20	42	non-exposed	2.38484E+13	5.8238E+12	2.89951E+13	1.24292E+14	0.00156	0.7341369	0.5084	2.0849E+16	5.09134E+15	2.53484E+16	1.0866E+17	0.191874037	0.233281997
399	-20	43	non-exposed	4.19226E+13	2.95294E+13	8.52727E+13	1.14228E+14	0.00156	0.7341369	0.5084	3.66499E+16	2.58155E+16	7.45479E+16	9.98611E+16	0.367009173	0.74651614
399	-20	44	non-exposed	3.62187E+13	1.19775E+13	5.18447E+13	1.24282E+14	0.00156	0.7341369	0.5084	3.16635E+16	1.04711E+16	4.53241E+16	1.08651E+17	0.291423476	0.417153048
399	-5	7	non-exposed	4.08592E+13	9.01228E+12	5.53708E+13	1.80338E+14	0.00156	0.7341369	0.5084	3.57203E+16	7.8788E+15	4.84068E+16	1.57657E+17	0.226569832	0.307039106
399	-5	8	non-exposed	4.85737E+13	5.37506E+12	5.31544E+13	1.73779E+14	0.00156	0.7341369	0.5084	4.24646E+16	4.69904E+15	4.64691E+16	1.51923E+17	0.279513788	0.305872804
399	-5	9	non-exposed	4.35995E+13	1.20429E+13	5.77082E+13	1.73578E+14	0.00156	0.7341369	0.5084	3.8116E+16	1.05282E+16	5.04502E+16	1.51747E+17	0.251181148	0.332462708
399	-5	10	non-exposed	3.52364E+13	1.49006E+13	5.73858E+13	1.59685E+14	0.00156	0.7341369	0.5084	3.08047E+16	1.30265E+16	5.01683E+16	1.39601E+17	0.220662461	0.359369085
399	-5	26	non-exposed	4.03897E+13	8.68267E+12	5.23686E+13	1.30639E+14	0.00156	0.7341369	0.5084	3.53098E+16	7.59065E+15	4.57821E+16	1.14209E+17	0.30916943	0.400863731
399	-5	31	non-exposed	8.37111E+13	4.96764E+13	1.55312E+14	1.41671E+14	0.00156	0.7341369	0.5084	7.31827E+16	4.34286E+16	1.35779E+17	1.23853E+17	0.590883231	1.096287868
399	-5	32	non-exposed	3.87616E+13	1.89711E+13	6.41963E+13	1.61851E+14	0.00156	0.7341369	0.5084	3.38865E+16	1.65851E+16	5.61223E+16	1.41495E+17	0.239489574	0.396638656
399	-5	33	non-exposed	4.21024E+13	1.63002E+13	5.89171E+13	1.50265E+14	0.00156	0.7341369	0.5084	3.68071E+16	1.42501E+16	5.15071E+16	1.31366E+17	0.280187731	0.392088502
399	-5	34	non-exposed	3.44577E+13	1.18529E+13	4.41879E+13	1.50759E+14	0.00156	0.7341369	0.5084	3.01239E+16	1.03621E+16	3.86303E+16	1.31798E+17	0.228561882	0.293103448
399	-5	35	non-exposed	4.32962E+13	2.66413E+13	8.27742E+13	1.47061E+14	0.00156	0.7341369	0.5084	3.78509E+16	2.32906E+16	7.23636E+16	1.28565E+17	0.29440981	0.562855381
399	-5	36	non-exposed	6.48562E+13	1.16271E+13	8.08196E+13	1.66012E+14	0.00156	0.7341369	0.5084	5.66992E+16	1.01647E+16	7.06549E+16	1.45132E+17	0.390672412	0.486830926
399	-20	1	exposed	1.53096E+13	2.16938E+12	1.84408E+13	1.38716E+14	0.00156	0.7341369	0.5084	1.33841E+16	1.89654E+15	1.61215E+16	1.2127E+17	0.110366533	0.132939525
399	-20	11	exposed	4.57461E+12	1.18389E+12	5.91589E+12	2.23962E+13	0.00156	0.7341369	0.5084	3.99926E+15	1.03499E+15	5.17185E+15	1.95794E+16	0.20425851	0.264147548
399	-20	12	exposed	3.86719E+12	6.23883E+11	4.61424E+12	3.235E+13	0.00156	0.7341369	0.5084	3.38081E+15	5.45417E+14	4.0339E+15	2.82813E+16	0.119542199	0.142634693
399	-20	19	exposed	3.91303E+13	1.59184E+13	5.35171E+13	1.93103E+14	0.00156	0.7341369	0.5084	3.42089E+16	1.39164E+16	4.67862E+16	1.68816E+17	0.202639954	0.277143006
399	-20	20	exposed	3.47967E+13	1.46292E+13	5.15424E+13	1.86222E+14	0.00156	0.7341369	0.5084	3.04203E+16	1.27892E+16	4.50599E+16	1.62801E+17	0.1868562	0.276779918
399	-20	21	exposed	2.43164E+13	1.06314E+13	3.8687E+13	1.93737E+14	0.00156	0.7341369	0.5084	2.12581E+16	9.2943E+15	3.38214E+16	1.69371E+17	0.125512221	0.199687988
399	-20	22	exposed	1.77381E+13	3.97209E+12	2.15197E+13	1.85305E+14	0.00156	0.7341369	0.5084	1.55072E+16	3.47252E+15	1.88131E+16	1.61999E+17	0.095723917	0.116131137
399	-20	25	exposed	1.4552E+13	4.80561E+12	1.97526E+13	2.00145E+14	0.00156	0.7341369	0.5084	1.27218E+16	4.20121E+15	1.72683E+16	1.74973E+17	0.072707138	0.098691231
399	-5	15	exposed	6.29319E+13	2.65235E+13	9.42997E+13	4.70961E+14	0.00156	0.7341369	0.5084	5.5017E+16	2.31876E+16	8.24395E+16	4.11728E+17	0.133624501	0.20022818
399	-5	16	exposed	8.1142E+13	4.2943E+13	1.11507E+14	4.17296E+14	0.00156	0.7341369	0.5084	7.09368E+16	3.75421E+16	9.7483E+16	3.64813E+17	0.194447127	0.267213906
399	-5	18	exposed	4.81304E+13	1.6808E+13	5.83933E+13	6.18086E+14	0.00156	0.7341369	0.5084	4.20771E+16	1.4694E+16	5.10491E+16	5.40349E+17	0.077870144	0.094474328
399	-5	37	exposed	3.84453E+13	7.12147E+12	4.80163E+13	1.85537E+14	0.00156	0.7341369	0.5084	3.361E+16	6.2258E+15	4.19772E+16	1.62202E+17	0.207211121	0.258796699
399	-5	45	exposed	5.39453E+13	2.22006E+13	8.10816E+13	1.28564E+14	0.00156	0.7341369	0.5084	4.71605E+16	1.94084E+16	7.08839E+16	1.12394E+17	0.419598778	0.630671578
400	-20	4	non-exposed	2.35936E+13	6.22273E+12	3.29866E+13	9.60106E+13	0.00159	0.738191463	0.51	2.01577E+16	5.31651E+15	2.81827E+16	8.20285E+16	0.245739533	0.343572481
400	-20	5	non-exposed	2.13016E+13	4.40134E+12	2.626E+13	7.05586E+13	0.00159	0.738191463	0.51	1.81994E+16	3.76037E+15	2.24357E+16	6.02831E+16	0.301899036	0.372172917
400	-20	6	non-exposed	1.79765E+13	8.57411E+12	3.01586E+13	6.86497E+13	0.00159	0.738191463	0.51	1.53586E+16	7.32546E+15	2.57666E+16	5.86522E+16	0.261858173	0.439311461
400	-20	13	non-exposed	1.22584E+13	1.87257E+12	1.35825E+13	8.01435E+13	0.00159	0.738191463	0.51	1.04732E+16	1.59987E+15	1.16045E+16	6.84722E+16	0.152955262	0.169477001
400	-20	14	non-exposed	1.48011E+13	4.41633E+12	2.02404E+13	9.3425E+13	0.00159	0.738191463	0.51	1.26456E+16	3.77318E+15	1.72928E+16	7.98195E+16	0.158427027	0.216648649
400	-20	40	non-exposed	3.84002E+13	9.175E+12	5.05E+13	1.2218E+14	0.00159	0.738191463	0.51	3.2808E+16	7.83884E+15	4.31457E+16	1.04387E+17	0.3142928	0.413325618
400	-20	41	non-exposed	4.07788E+13	1.67036E+13	6.41148E+13	1.13504E+14	0.00159	0.738191463	0.51	3.48401E+16	1.4271E+16	5.47777E+16	9.69742E+16	0.359272113	0.564869194
400	-20	42	non-exposed	2.57484E+13	6.00907E+12	3.08252E+13	1.37108E+14	0.00159	0.738191463	0.51	2.19987E+16	5.13397E+15	2.63361E+16	1.17141E+17	0.187797422	0.224825046
400	-20	43	non-exposed	4.51016E+13	3.13915E+13	9.11424E+13	1.23846E+14	0.00159	0.738191463	0.51	3.85334E+16	2.68199E+16	7.78693E+16	1.0581E+17	0.364173871	0.735932148
400	-20	44	non-exposed	3.90315E+13	1.27153E+13	5.5651E+13	1.35906E+14	0.00159	0.738191463	0.51	3.33473E+16	1.08636E+16	4.75465E+16	1.16114E+17	0.287195303	0.409482759
400	-5	7	non-exposed	4.42501E+13	9.98615E+12	6.06E+13	1.97314E+14	0.00159	0.738191463	0.51	3.7806E+16	8.53186E+15	5.17748E+16	1.68579E+17	0.224262899	0.307125307
400	-5	8	non-exposed	5.2722E+13	5.40953E+12	5.7368E+13	1.8884E+14	0.00159	0.738191463	0.51	4.50441E+16	4.62174E+15	4.90135E+16	1.61339E+17	0.279189175	0.303792052
400	-5	9	non-exposed	4.68236E+13	1.32739E+13	6.25392E+13	1.88961E+14	0.00159	0.738191463	0.51	4.00047E+16	1.13408E+16	5.34316E+16	1.61442E+17	0.247795179	0.330963707
400	-5	10	non-exposed	3.74508E+13	1.50284E+13	5.97718E+13	1.74296E+14	0.00159	0.738191463	0.51	3.19968E+16	1.28398E+16	5.10672E+16	1.48913E+17	0.214869328	0.342933302
400	-5	26	non-exposed	4.32836E+13	9.78848E+12	5.69034E+13	1.44753E+14	0.00159	0.738191463	0.51	3.69801E+16	8.36298E+15	4.86165E+16	1.23673E+17	0.299016188	0.393106336
400	-5	31	non-exposed	9.00213E+13	5.39476E+13	1.67943E+14	1.53594E+14	0.00159	0.738191463	0.51	7.69114E+16	4.60912E+16	1.43485E+17	1.31226E+17	0.586098812	1.093419841
400	-5	32	non-exposed	4.14908E+13	2.0627E+13	6.89022E+13	1.76467E+14	0.00159	0.738191463	0.51	3.54485E+16	1.76231E+16	5.88679E+16	1.50768E+17	0.235119048	0.390453297
400	-5	33	non-exposed	4.52884E+13	1.78413E+13	6.39532E+13	1.636E+14	0.00159	0.738191463	0.51	3.8693E+16	1.52431E+16	5.46397E+16	1.39775E+17	0.276824299	0.390912458
400	-5	34	non-exposed	3.69004E+13	1.26102E+13	4.73892E+13	1.64095E+14	0.00159	0.738191463	0.51	3.15265E+16	1.07738E+16	4.04879E+16	1.40198E+17	0.224872284	0.288791777
400	-5	35	non-exposed	4.72024E+13	2.98569E+13	9.14858E+13	1.62166E+14	0.00159	0.738191463	0.51	4.03282E+16	2.55089E+16	7.81627E+16	1.38549E+17	0.291074988	0.564150473
400	-5	36	non-exposed	6.9892E+13	1.30113E+13	8.7971E+13	1.82568E+14	0.00159	0.738191463	0.51	5.97136E+16	1.11164E+16	7.51597E+16	1.5598E+17	0.382828059	0.481854393
400	-20	1	exposed	1.66983E+13	2.17805E+12	1.98081E+13	1.5449E+14	0.00159	0.738191463	0.51	1.42665E+16	1.86086E+15	1.69235E+16	1.31991E+17	0.108087082	0.128216527
400	-20	11	exposed	4.89513E+12	1.28199E+12	6.36098E+12	2.54924E+13	0.00159	0.738191463	0.51	4.18225E+15	1.09529E+15	5.43463E+15	2.17799E+16	0.192023244	0.249524564
400	-20	12	exposed	4.15464E+12	5.63365E+11	4.8783E+12	3.54207E+13	0.00159	0.738191463	0.51	3.54959E+15	4.81322E+14	4.16787E+15	3.02624E+16	0.117293984	0.137724551
400	-20	19	exposed	4.23089E+13	1.71655E+13	5.8378E+13	2.13918E+14	0.00159	0.738191463	0.51	3.61474E+16	1.46657E+16	4.98764E+16	1.82765E+17	0.197780925	0.272898961
400	-20	20	exposed	3.76528E+13	1.59219E+13	5.54288E+13	2.03677E+14	0.00159	0.738191463	0.51	3.21694E+16	1.36032E+16	4.73567E+16	1.74015E+17	0.184865615	0.272141228
400	-20	21	exposed	2.62797E+13	1.133E+13	4.15918E+13	2.14726E+14	0.00159	0.738191463	0.51	2.24526E+16	9.67997E+15	3.55348E+16	1.83455E+17	0.122387112	0.193697084
400	-20	22	exposed	1.91279E+13	4.24811E+12	2.31896E+13	2.04949E+14	0.00159	0.738191463	0.51	1.63423E+16	3.62946E+15	1.98125E+16	1.75102E+17	0.093329884	0.113148039
400	-20	25	exposed	1.59429E+13	5.41462E+12	2.21998E+13	2.22705E+14	0.00159	0.738191463	0.51	1.36211E+16	4.62609E+15	1.89668E+16	1.90272E+17	0.071587302	0.09968254
400	-5	15	exposed	6.77912E+13	2.81545E+13	1.01E+14	5.15369E+14	0.00159	0.738191463	0.51	5.79187E+16	2.40543E+16	8.62913E+16	4.40316E+17	0.131539065	0.19597596
400	-5	16	exposed	8.60015E+13	4.49218E+13	1.17766E+14	4.58237E+14	0.00159	0.738191463	0.51	7.34771E+16	3.83798E+16	1.00616E+17	3.91504E+17	0.187679083	0.256998016
400	-5	18	exposed	5.23921E+13	1.85677E+13	6.37916E+13	6.80235E+14	0.00159	0.738191463	0.51	4.47622E+16	1.58637E+16	5.45016E+16	5.81172E+17	0.07702054	0.093778768
400	-5	37	exposed	4.11878E+13	7.38022E+12	5.10252E+13	2.02586E+14	0.00159	0.738191463	0.51	3.51896E+16	6.30543E+15	4.35944E+16	1.73083E+17	0.2033104	0.251869578
400	-5	45	exposed	5.97314E+13	2.51468E+13	9.02334E+13	1.39986E+14	0.00159	0.738191463	0.51	5.10327E+16	2.14846E+16	7.70927E+16	1.196E+17	0.426695527	0.644588745
401	-20	4	non-exposed	2.50786E+13	6.53024E+12	3.48511E+13	1.03197E+14	0.00161	0.740495613	0.5092	2.10808E+16	5.48923E+15	2.92954E+16	8.67457E+16	0.243018053	0.337715856
401	-20	5	non-exposed	2.29384E+13	5.2583E+12	2.89582E+13	7.68608E+13	0.00161	0.740495613	0.5092	1.92817E+16	4.42006E+15	2.43419E+16	6.46082E+16	0.298441136	0.376761955
401	-20	6	non-exposed	1.93154E+13	8.92891E+12	3.18945E+13	7.48357E+13	0.00161	0.740495613	0.5092	1.62363E+16	7.50552E+15	2.68101E+16	6.29059E+16	0.258104451	0.42619402
401	-20	13	non-exposed	1.27679E+13	2.00183E+12	1.41835E+13	8.72189E+13	0.00161	0.740495613	0.5092	1.07326E+16	1.68272E+15	1.19224E+16	7.33151E+16	0.146389598	0.162618992
401	-20	14	non-exposed	1.57478E+13	4.74005E+12	2.16275E+13	1.01465E+14	0.00161	0.740495613	0.5092	1.32374E+16	3.98442E+15	1.81798E+16	8.52903E+16	0.155204071	0.21315238
401	-20	40	non-exposed	4.07238E+13	9.6203E+12	5.34613E+13	1.31183E+14	0.00161	0.740495613	0.5092	3.42319E+16	8.0867E+15	4.49389E+16	1.10271E+17	0.31043532	0.407533189
401	-20	41	non-exposed	4.35588E+13	1.76344E+13	6.79202E+13	1.23174E+14	0.00161	0.740495613	0.5092	3.6615E+16	1.48232E+16	5.70928E+16	1.03538E+17	0.353637485	0.551418003
401	-20	42	non-exposed	2.74749E+13	6.71644E+12	3.34943E+13	1.48234E+14	0.00161	0.740495613	0.5092	2.3095E+16	5.64575E+15	2.81549E+16	1.24603E+17	0.185348361	0.225956284
401	-20	43	non-exposed	4.80089E+13	3.43261E+13	9.83972E+13	1.35152E+14	0.00161	0.740495613	0.5092	4.03556E+16	2.8854E+16	8.27114E+16	1.13607E+17	0.355221756	0.728049146
401	-20	44	non-exposed	4.16452E+13	1.31754E+13	5.87062E+13	1.47262E+14	0.00161	0.740495613	0.5092	3.50064E+16	1.10751E+16	4.93477E+16	1.23786E+17	0.28279703	0.398652365
401	-5	7	non-exposed	4.63534E+13	1.02972E+13	6.32221E+13	2.08175E+14	0.00161	0.740495613	0.5092	3.89641E+16	8.6557E+15	5.31436E+16	1.74989E+17	0.22266537	0.303696498
401	-5	8	non-exposed	5.57901E+13	5.15331E+12	6.00427E+13	2.0125E+14	0.00161	0.740495613	0.5092	4.68965E+16	4.3318E+15	5.04711E+16	1.69168E+17	0.277218756	0.298349769
401	-5	9	non-exposed	4.89779E+13	1.37905E+13	6.47611E+13	2.02323E+14	0.00161	0.740495613	0.5092	4.11701E+16	1.15921E+16	5.44373E+16	1.7007E+17	0.24207787	0.320088079
401	-5	10	non-exposed	3.94733E+13	1.60554E+13	6.32828E+13	1.87317E+14	0.00161	0.740495613	0.5092	3.31807E+16	1.3496E+16	5.31947E+16	1.57456E+17	0.21072973	0.337837838
401	-5	26	non-exposed	4.5918E+13	1.02065E+13	6.01642E+13	1.54116E+14	0.00161	0.740495613	0.5092	3.85981E+16	8.5794E+15	5.05733E+16	1.29548E+17	0.297943631	0.39038171
401	-5	31	non-exposed	9.64633E+13	5.83424E+13	1.80797E+14	1.65703E+14	0.00161	0.740495613	0.5092	8.10857E+16	4.90418E+16	1.51975E+17	1.39288E+17	0.582145185	1.09108685
401	-5	32	non-exposed	4.42575E+13	2.19398E+13	7.36106E+13	1.91955E+14	0.00161	0.740495613	0.5092	3.72022E+16	1.84423E+16	6.18761E+16	1.61354E+17	0.230562296	0.38347927
401	-5	33	non-exposed	4.84088E+13	1.91053E+13	6.83252E+13	1.76989E+14	0.00161	0.740495613	0.5092	4.06918E+16	1.60597E+16	5.74333E+16	1.48775E+17	0.273512586	0.38604119
401	-5	34	non-exposed	3.89569E+13	1.3296E+13	5.01402E+13	1.76615E+14	0.00161	0.740495613	0.5092	3.27467E+16	1.11764E+16	4.21472E+16	1.4846E+17	0.220575589	0.283896119
401	-5	35	non-exposed	4.95378E+13	3.0744E+13	9.50356E+13	1.74995E+14	0.00161	0.740495613	0.5092	4.16408E+16	2.5843E+16	7.98857E+16	1.47098E+17	0.283081641	0.543077012
401	-5	36	non-exposed	7.44864E+13	1.4192E+13	9.43268E+13	1.96744E+14	0.00161	0.740495613	0.5092	6.26123E+16	1.19296E+16	7.92899E+16	1.6538E+17	0.378596058	0.47944007
401	-20	1	exposed	1.76762E+13	2.58886E+12	2.14048E+13	1.6839E+14	0.00161	0.740495613	0.5092	1.48583E+16	2.17617E+15	1.79926E+16	1.41546E+17	0.104971739	0.127114568
401	-20	11	exposed	5.30496E+12	1.3236E+12	6.80012E+12	2.75508E+13	0.00161	0.740495613	0.5092	4.45928E+15	1.1126E+15	5.71609E+15	2.31588E+16	0.192551758	0.246821022
401	-20	12	exposed	4.37866E+12	6.28054E+11	5.16793E+12	3.91948E+13	0.00161	0.740495613	0.5092	3.68065E+15	5.27934E+14	4.34409E+15	3.29467E+16	0.111715319	0.131852235
401	-20	19	exposed	4.49561E+13	1.85275E+13	6.21893E+13	2.344E+14	0.00161	0.740495613	0.5092	3.77895E+16	1.5574E+16	5.22755E+16	1.97033E+17	0.191792657	0.265313175
401	-20	20	exposed	4.042E+13	1.70764E+13	5.95972E+13	2.21338E+14	0.00161	0.740495613	0.5092	3.39765E+16	1.43542E+16	5.00966E+16	1.86054E+17	0.182616651	0.26925892
401	-20	21	exposed	2.8175E+13	1.18084E+13	4.40853E+13	2.32982E+14	0.00161	0.740495613	0.5092	2.36836E+16	9.926E+15	3.70576E+16	1.95842E+17	0.120932203	0.189222077
401	-20	22	exposed	2.06039E+13	4.49918E+12	2.46246E+13	2.22756E+14	0.00161	0.740495613	0.5092	1.73193E+16	3.78195E+15	2.06991E+16	1.87245E+17	0.092495455	0.110545455
401	-20	25	exposed	1.7259E+13	5.54415E+12	2.34096E+13	2.4574E+14	0.00161	0.740495613	0.5092	1.45077E+16	4.66034E+15	1.96778E+16	2.06566E+17	0.070232798	0.09526164
401	-5	15	exposed	7.18133E+13	2.97099E+13	1.06335E+14	5.58981E+14	0.00161	0.740495613	0.5092	6.03653E+16	2.49737E+16	8.93841E+16	4.69872E+17	0.128471803	0.190230649
401	-5	16	exposed	9.0216E+13	4.6194E+13	1.2288E+14	4.94315E+14	0.00161	0.740495613	0.5092	7.58344E+16	3.883E+16	1.03291E+17	4.15514E+17	0.182507169	0.248586645
401	-5	18	exposed	5.48519E+13	1.87333E+13	6.69279E+13	7.47649E+14	0.00161	0.740495613	0.5092	4.61078E+16	1.57469E+16	5.62587E+16	6.28464E+17	0.073365836	0.089517877
401	-5	37	exposed	4.3574E+13	7.73439E+12	5.37651E+13	2.17389E+14	0.00161	0.740495613	0.5092	3.66277E+16	6.50143E+15	4.51942E+16	1.82734E+17	0.200442478	0.247321844
401	-5	45	exposed	6.44928E+13	2.71917E+13	9.68176E+13	1.49287E+14	0.00161	0.740495613	0.5092	5.42118E+16	2.2857E+16	8.13836E+16	1.25488E+17	0.43200624	0.648534997
402	-20	4	non-exposed	2.68826E+13	6.78662E+12	3.70493E+13	1.12985E+14	0.00162	0.745379877	0.5095	2.22939E+16	5.62818E+15	3.07252E+16	9.36993E+16	0.237930105	0.327913036
402	-20	5	non-exposed	2.43037E+13	5.39432E+12	3.04109E+13	8.26149E+13	0.00162	0.745379877	0.5095	2.01552E+16	4.47354E+15	2.52199E+16	6.8513E+16	0.294180284	0.36810419
402	-20	6	non-exposed	2.06715E+13	9.81558E+12	3.46538E+13	8.09401E+13	0.00162	0.745379877	0.5095	1.7143E+16	8.14011E+15	2.87386E+16	6.71241E+16	0.255392526	0.42814146
402	-20	13	non-exposed	1.39072E+13	2.01687E+12	1.53334E+13	9.50391E+13	0.00162	0.745379877	0.5095	1.15333E+16	1.67261E+15	1.2716E+16	7.88165E+16	0.146331304	0.161337178
402	-20	14	non-exposed	1.69859E+13	5.12119E+12	2.31228E+13	1.10387E+14	0.00162	0.745379877	0.5095	1.40865E+16	4.24703E+15	1.91759E+16	9.15443E+16	0.153875862	0.209471264
402	-20	40	non-exposed	4.32107E+13	1.00424E+13	5.65789E+13	1.4232E+14	0.00162	0.745379877	0.5095	3.58349E+16	8.32819E+15	4.69212E+16	1.18027E+17	0.303616005	0.397546537
402	-20	41	non-exposed	4.59615E+13	1.90326E+13	7.25761E+13	1.33378E+14	0.00162	0.745379877	0.5095	3.81161E+16	1.57838E+16	6.01877E+16	1.10611E+17	0.344596651	0.54414003
402	-20	42	non-exposed	2.91928E+13	7.14482E+12	3.5608E+13	1.5917E+14	0.00162	0.745379877	0.5095	2.42098E+16	5.92524E+15	2.95299E+16	1.32001E+17	0.183406671	0.223710223
402	-20	43	non-exposed	5.15138E+13	3.68579E+13	1.05626E+14	1.45284E+14	0.00162	0.745379877	0.5095	4.27207E+16	3.05665E+16	8.75963E+16	1.20485E+17	0.354572766	0.72703137
402	-20	44	non-exposed	4.44135E+13	1.4311E+13	6.3197E+13	1.59891E+14	0.00162	0.745379877	0.5095	3.68324E+16	1.18682E+16	5.24096E+16	1.32598E+17	0.277774251	0.395251397
402	-5	7	non-exposed	4.89782E+13	1.02235E+13	6.52677E+13	2.23514E+14	0.00162	0.745379877	0.5095	4.06179E+16	8.47843E+15	5.41269E+16	1.85361E+17	0.219128065	0.292007266
402	-5	8	non-exposed	5.88932E+13	5.71238E+12	6.3603E+13	2.17119E+14	0.00162	0.745379877	0.5095	4.88405E+16	4.73731E+15	5.27463E+16	1.80058E+17	0.271248247	0.292940627
402	-5	9	non-exposed	5.23685E+13	1.51135E+13	6.93279E+13	2.16307E+14	0.00162	0.745379877	0.5095	4.34295E+16	1.25337E+16	5.7494E+16	1.79385E+17	0.242102299	0.320506804
402	-5	10	non-exposed	4.20688E+13	1.78216E+13	6.85362E+13	1.99874E+14	0.00162	0.745379877	0.5095	3.48878E+16	1.47796E+16	5.68374E+16	1.65756E+17	0.210476868	0.342897771
402	-5	26	non-exposed	4.85448E+13	1.1079E+13	6.38263E+13	1.66539E+14	0.00162	0.745379877	0.5095	4.02584E+16	9.1879E+15	5.29315E+16	1.38112E+17	0.291491437	0.383251051
402	-5	31	non-exposed	1.01962E+14	6.32174E+13	1.93611E+14	1.76916E+14	0.00162	0.745379877	0.5095	8.45575E+16	5.24265E+16	1.60562E+17	1.46718E+17	0.576327264	1.094361995
402	-5	32	non-exposed	4.65705E+13	2.25229E+13	7.65348E+13	2.06898E+14	0.00162	0.745379877	0.5095	3.86212E+16	1.86784E+16	6.34707E+16	1.71581E+17	0.225089535	0.369916107
402	-5	33	non-exposed	5.11433E+13	2.04228E+13	7.21295E+13	1.89094E+14	0.00162	0.745379877	0.5095	4.24134E+16	1.69368E+16	5.98174E+16	1.56816E+17	0.270465403	0.38144828
402	-5	34	non-exposed	4.1008E+13	1.40155E+13	5.31886E+13	1.92362E+14	0.00162	0.745379877	0.5095	3.40082E+16	1.16232E+16	4.41096E+16	1.59527E+17	0.213181363	0.276502559
402	-5	35	non-exposed	5.25187E+13	3.32314E+13	1.0181E+14	1.87906E+14	0.00162	0.745379877	0.5095	4.3554E+16	2.7559E+16	8.44312E+16	1.55832E+17	0.279494382	0.541810717
402	-5	36	non-exposed	7.98844E+13	1.62784E+13	1.02581E+14	2.09131E+14	0.00162	0.745379877	0.5095	6.62486E+16	1.34997E+16	8.50709E+16	1.73433E+17	0.381983206	0.490511091
402	-20	1	exposed	1.89743E+13	3.01731E+12	2.34477E+13	1.84847E+14	0.00162	0.745379877	0.5095	1.57355E+16	2.50227E+15	1.94453E+16	1.53295E+17	0.102648631	0.126848733
402	-20	11	exposed	5.553E+12	1.47247E+12	7.2434E+12	2.98628E+13	0.00162	0.745379877	0.5095	4.60513E+15	1.22112E+15	6.00699E+15	2.47654E+16	0.185950601	0.242556084
402	-20	12	exposed	4.78545E+12	6.62481E+11	5.54014E+12	4.25712E+13	0.00162	0.745379877	0.5095	3.9686E+15	5.494E+14	4.59447E+15	3.53045E+16	0.112410587	0.130138293
402	-20	19	exposed	4.81591E+13	2.00851E+13	6.66482E+13	2.54575E+14	0.00162	0.745379877	0.5095	3.99386E+16	1.66567E+16	5.52717E+16	2.1112E+17	0.189174641	0.261802233
402	-20	20	exposed	4.30381E+13	1.79614E+13	6.31361E+13	2.41785E+14	0.00162	0.745379877	0.5095	3.56918E+16	1.48955E+16	5.23591E+16	2.00514E+17	0.178001679	0.261125105
402	-20	21	exposed	2.99313E+13	1.23798E+13	4.65705E+13	2.53966E+14	0.00162	0.745379877	0.5095	2.48222E+16	1.02667E+16	3.86212E+16	2.10615E+17	0.117855715	0.183373301
402	-20	22	exposed	2.20687E+13	4.71624E+12	2.64116E+13	2.42292E+14	0.00162	0.745379877	0.5095	1.83017E+16	3.91121E+15	2.19033E+16	2.00934E+17	0.091082949	0.109007122
402	-20	25	exposed	1.82643E+13	5.88335E+12	2.47063E+13	2.65233E+14	0.00162	0.745379877	0.5095	1.51467E+16	4.87909E+15	2.04891E+16	2.19959E+17	0.068861462	0.093149636
402	-5	15	exposed	7.55146E+13	3.22923E+13	1.14356E+14	6.10248E+14	0.00162	0.745379877	0.5095	6.26247E+16	2.67802E+16	9.48357E+16	5.06082E+17	0.123744178	0.187391883
402	-5	16	exposed	9.51305E+13	4.89505E+13	1.29744E+14	5.33003E+14	0.00162	0.745379877	0.5095	7.88922E+16	4.05949E+16	1.07597E+17	4.42022E+17	0.17848029	0.243420301
402	-5	18	exposed	5.82842E+13	1.9867E+13	7.05866E+13	7.97423E+14	0.00162	0.745379877	0.5095	4.83354E+16	1.64758E+16	5.85378E+16	6.61308E+17	0.073090631	0.08851833
402	-5	37	exposed	4.60173E+13	7.7353E+12	5.61323E+13	2.35593E+14	0.00162	0.745379877	0.5095	3.81624E+16	6.41493E+15	4.65508E+16	1.95379E+17	0.195325291	0.238259371
402	-5	45	exposed	6.98557E+13	2.95086E+13	1.05037E+14	1.60053E+14	0.00162	0.745379877	0.5095	5.79318E+16	2.44716E+16	8.71081E+16	1.32733E+17	0.436453577	0.656265855
403	-20	4	non-exposed	2.75315E+13	6.98865E+12	3.81184E+13	1.17469E+14	0.00162	0.745286396	0.5118	2.28335E+16	5.7961E+15	3.16138E+16	9.74239E+16	0.234372834	0.324497575
403	-20	5	non-exposed	2.51273E+13	5.4194E+12	3.12599E+13	8.72062E+13	0.00162	0.745286396	0.5118	2.08396E+16	4.49463E+15	2.59257E+16	7.23253E+16	0.288136912	0.358459743
403	-20	6	non-exposed	2.13655E+13	1.0028E+13	3.55948E+13	8.41026E+13	0.00162	0.745286396	0.5118	1.77197E+16	8.31684E+15	2.95209E+16	6.97513E+16	0.254041137	0.42323049
403	-20	13	non-exposed	1.41514E+13	2.04492E+12	1.55974E+13	9.95697E+13	0.00162	0.745286396	0.5118	1.17366E+16	1.69597E+15	1.29359E+16	8.25791E+16	0.142125703	0.156647931
403	-20	14	non-exposed	1.72637E+13	5.01813E+12	2.32414E+13	1.16889E+14	0.00162	0.745286396	0.5118	1.43178E+16	4.16183E+15	1.92755E+16	9.69429E+16	0.147693044	0.198833464
403	-20	40	non-exposed	4.40864E+13	9.95288E+12	5.72895E+13	1.48454E+14	0.00162	0.745286396	0.5118	3.65635E+16	8.25452E+15	4.75136E+16	1.23122E+17	0.29697032	0.38590719
403	-20	41	non-exposed	4.72002E+13	1.94029E+13	7.40795E+13	1.39103E+14	0.00162	0.745286396	0.5118	3.9146E+16	1.6092E+16	6.14385E+16	1.15366E+17	0.339319678	0.532553036
403	-20	42	non-exposed	2.98607E+13	7.67437E+12	3.6938E+13	1.66424E+14	0.00162	0.745286396	0.5118	2.47653E+16	6.36481E+15	3.06349E+16	1.38026E+17	0.179425252	0.221950474
403	-20	43	non-exposed	5.30615E+13	3.70518E+13	1.07476E+14	1.49868E+14	0.00162	0.745286396	0.5118	4.4007E+16	3.07293E+16	8.91365E+16	1.24295E+17	0.354053504	0.717137425
403	-20	44	non-exposed	4.54449E+13	1.49667E+13	6.50434E+13	1.65865E+14	0.00162	0.745286396	0.5118	3.76902E+16	1.24128E+16	5.39444E+16	1.37562E+17	0.27398773	0.392147239
403	-5	7	non-exposed	4.99426E+13	1.0684E+13	6.69157E+13	2.31193E+14	0.00162	0.745286396	0.5118	4.14204E+16	8.86083E+15	5.54972E+16	1.91742E+17	0.216021127	0.28943662
403	-5	8	non-exposed	5.99013E+13	6.28273E+12	6.51859E+13	2.24884E+14	0.00162	0.745286396	0.5118	4.96797E+16	5.21064E+15	5.40625E+16	1.8651E+17	0.266365008	0.289864253
403	-5	9	non-exposed	5.29302E+13	1.4633E+13	6.91341E+13	2.25393E+14	0.00162	0.745286396	0.5118	4.38982E+16	1.2136E+16	5.7337E+16	1.86932E+17	0.234835214	0.306726862
403	-5	10	non-exposed	4.24685E+13	1.77968E+13	6.88491E+13	2.07484E+14	0.00162	0.745286396	0.5118	3.52217E+16	1.476E+16	5.71007E+16	1.72079E+17	0.204683669	0.331829328
403	-5	26	non-exposed	4.9617E+13	1.10756E+13	6.49416E+13	1.73995E+14	0.00162	0.745286396	0.5118	4.11503E+16	9.18563E+15	5.386E+16	1.44305E+17	0.285162875	0.373238201
403	-5	31	non-exposed	1.03935E+14	6.30488E+13	1.95151E+14	1.82424E+14	0.00162	0.745286396	0.5118	8.61996E+16	5.22902E+16	1.6185E+17	1.51295E+17	0.569744524	1.069763118
403	-5	32	non-exposed	4.78515E+13	2.36668E+13	7.95133E+13	2.13182E+14	0.00162	0.745286396	0.5118	3.96861E+16	1.96283E+16	6.59451E+16	1.76805E+17	0.224463007	0.372983294
403	-5	33	non-exposed	5.24611E+13	2.15029E+13	7.49953E+13	1.98509E+14	0.00162	0.745286396	0.5118	4.35091E+16	1.78336E+16	6.21981E+16	1.64635E+17	0.264276194	0.377793726
403	-5	34	non-exposed	4.2499E+13	1.47939E+13	5.52747E+13	1.99852E+14	0.00162	0.745286396	0.5118	3.5247E+16	1.22695E+16	4.58426E+16	1.65749E+17	0.21265275	0.276578411
403	-5	35	non-exposed	5.40485E+13	3.47051E+13	1.05563E+14	1.95263E+14	0.00162	0.745286396	0.5118	4.48256E+16	2.8783E+16	8.75499E+16	1.61943E+17	0.276799208	0.540622232
403	-5	36	non-exposed	8.11567E+13	1.62515E+13	1.04057E+14	2.15543E+14	0.00162	0.745286396	0.5118	6.73081E+16	1.34783E+16	8.63009E+16	1.78762E+17	0.376522519	0.482768388
403	-20	1	exposed	1.97725E+13	3.19404E+12	2.45439E+13	1.93516E+14	0.00162	0.745286396	0.5118	1.63985E+16	2.64901E+15	2.03557E+16	1.60494E+17	0.102175209	0.126831662
403	-20	11	exposed	5.67807E+12	1.41584E+12	7.27973E+12	3.1789E+13	0.00162	0.745286396	0.5118	4.70916E+15	1.17424E+15	6.03752E+15	2.63646E+16	0.178617158	0.22900128
403	-20	12	exposed	4.85536E+12	7.7166E+11	5.75133E+12	4.51295E+13	0.00162	0.745286396	0.5118	4.02684E+15	6.39984E+14	4.76992E+15	3.74286E+16	0.107587373	0.127440812
403	-20	19	exposed	4.94134E+13	2.04673E+13	6.85439E+13	2.65078E+14	0.00162	0.745286396	0.5118	4.09815E+16	1.69748E+16	5.68475E+16	2.19845E+17	0.186410749	0.258579655
403	-20	20	exposed	4.41068E+13	1.83915E+13	6.48195E+13	2.52969E+14	0.00162	0.745286396	0.5118	3.65804E+16	1.52532E+16	5.37587E+16	2.09802E+17	0.174356396	0.256234916
403	-20	21	exposed	3.07053E+13	1.28198E+13	4.8111E+13	2.67724E+14	0.00162	0.745286396	0.5118	2.54658E+16	1.06322E+16	3.99013E+16	2.2204E+17	0.114690232	0.179703535
403	-20	22	exposed	2.25846E+13	4.9015E+12	2.69454E+13	2.54699E+14	0.00162	0.745286396	0.5118	1.87307E+16	4.0651E+15	2.23474E+16	2.11237E+17	0.088671594	0.105793048
403	-20	25	exposed	1.84425E+13	6.18517E+12	2.53987E+13	2.77595E+14	0.00162	0.745286396	0.5118	1.52955E+16	5.12973E+15	2.10646E+16	2.30226E+17	0.06643695	0.091495601
403	-5	15	exposed	7.66692E+13	3.22258E+13	1.1521E+14	6.37409E+14	0.00162	0.745286396	0.5118	6.35863E+16	2.67268E+16	9.55504E+16	5.28641E+17	0.120282567	0.180747126
403	-5	16	exposed	9.64254E+13	4.99357E+13	1.31735E+14	5.56207E+14	0.00162	0.745286396	0.5118	7.99713E+16	4.14146E+16	1.09256E+17	4.61295E+17	0.173362605	0.236845957
403	-5	18	exposed	5.91957E+13	2.00719E+13	7.11285E+13	8.22302E+14	0.00162	0.745286396	0.5118	4.90946E+16	1.66468E+16	5.89911E+16	6.81984E+17	0.07198779	0.086499196
403	-5	37	exposed	4.65388E+13	7.64553E+12	5.66382E+13	2.40758E+14	0.00162	0.745286396	0.5118	3.85974E+16	6.34089E+15	4.69735E+16	1.99675E+17	0.19330093	0.235249366
403	-5	45	exposed	7.28228E+13	3.02008E+13	1.08758E+14	1.65448E+14	0.00162	0.745286396	0.5118	6.03963E+16	2.50473E+16	9.01998E+16	1.37216E+17	0.440156221	0.657359001
404	-20	4	non-exposed	2.83629E+13	7.26416E+12	3.93147E+13	1.23779E+14	0.00161	0.739273553	0.5172	2.38355E+16	6.10463E+15	3.30391E+16	1.04021E+17	0.229141256	0.317619911
404	-20	5	non-exposed	2.58969E+13	5.61268E+12	3.22964E+13	9.16968E+13	0.00161	0.739273553	0.5172	2.17632E+16	4.71676E+15	2.71411E+16	7.70598E+16	0.282419253	0.352208255
404	-20	6	non-exposed	2.16746E+13	9.8694E+12	3.56831E+13	8.79734E+13	0.00161	0.739273553	0.5172	1.82148E+16	8.294E+15	2.99872E+16	7.39307E+16	0.246376392	0.405612245
404	-20	13	non-exposed	1.4412E+13	2.3515E+12	1.60747E+13	1.06835E+14	0.00161	0.739273553	0.5172	1.21115E+16	1.97615E+15	1.35088E+16	8.97816E+16	0.134899265	0.150463096
404	-20	14	non-exposed	1.76595E+13	5.31802E+12	2.41356E+13	1.24309E+14	0.00161	0.739273553	0.5172	1.48406E+16	4.46914E+15	2.02829E+16	1.04467E+17	0.142060561	0.19415723
404	-20	40	non-exposed	4.53843E+13	1.01981E+13	5.89006E+13	1.55851E+14	0.00161	0.739273553	0.5172	3.81398E+16	8.57023E+15	4.94986E+16	1.30973E+17	0.291203037	0.377929048
404	-20	41	non-exposed	4.87506E+13	1.99518E+13	7.64667E+13	1.4616E+14	0.00161	0.739273553	0.5172	4.09688E+16	1.6767E+16	6.42608E+16	1.22829E+17	0.333542714	0.523171413
404	-20	42	non-exposed	3.08223E+13	7.96026E+12	3.82742E+13	1.74672E+14	0.00161	0.739273553	0.5172	2.59023E+16	6.68961E+15	3.21647E+16	1.4679E+17	0.176458565	0.219120481
404	-20	43	non-exposed	5.45805E+13	3.86315E+13	1.11456E+14	1.5781E+14	0.00161	0.739273553	0.5172	4.58681E+16	3.24649E+16	9.3665E+16	1.32619E+17	0.345862961	0.7062702
404	-20	44	non-exposed	4.62768E+13	1.50487E+13	6.59597E+13	1.75784E+14	0.00161	0.739273553	0.5172	3.88899E+16	1.26466E+16	5.54309E+16	1.47724E+17	0.263260214	0.375232126
404	-5	7	non-exposed	5.1054E+13	1.09073E+13	6.86935E+13	2.41356E+14	0.00161	0.739273553	0.5172	4.29045E+16	9.16624E+15	5.77284E+16	2.02829E+17	0.211530009	0.284615385
404	-5	8	non-exposed	6.06688E+13	6.50892E+12	6.66533E+13	2.34521E+14	0.00161	0.739273553	0.5172	5.09845E+16	5.46994E+15	5.60138E+16	1.97086E+17	0.258692185	0.284210526
404	-5	9	non-exposed	5.37878E+13	1.4879E+13	7.03461E+13	2.35133E+14	0.00161	0.739273553	0.5172	4.5202E+16	1.25039E+16	5.91172E+16	1.976E+17	0.228754881	0.299175705
404	-5	10	non-exposed	4.33594E+13	1.80975E+13	7.02237E+13	2.17791E+14	0.00161	0.739273553	0.5172	3.64382E+16	1.52087E+16	5.90143E+16	1.83027E+17	0.199086651	0.322435597
404	-5	26	non-exposed	5.07449E+13	1.09559E+13	6.58169E+13	1.80935E+14	0.00161	0.739273553	0.5172	4.26448E+16	9.20705E+15	5.53109E+16	1.52054E+17	0.280458928	0.363759373
404	-5	31	non-exposed	1.06162E+14	6.47422E+13	2.00062E+14	1.91112E+14	0.00161	0.739273553	0.5172	8.92158E+16	5.44077E+16	1.68127E+17	1.60606E+17	0.555494271	1.046829407
404	-5	32	non-exposed	4.88781E+13	2.36812E+13	8.04655E+13	2.22382E+14	0.00161	0.739273553	0.5172	4.1076E+16	1.99011E+16	6.76212E+16	1.86884E+17	0.219793578	0.361834862
404	-5	33	non-exposed	5.33359E+13	2.14884E+13	7.59975E+13	2.06672E+14	0.00161	0.739273553	0.5172	4.48222E+16	1.80583E+16	6.38664E+16	1.73682E+17	0.258070089	0.367719645
404	-5	34	non-exposed	4.33951E+13	1.50858E+13	5.65748E+13	2.06907E+14	0.00161	0.739273553	0.5172	3.64682E+16	1.26777E+16	4.7544E+16	1.7388E+17	0.209732288	0.273430952
404	-5	35	non-exposed	5.48202E+13	3.51385E+13	1.06947E+14	2.03224E+14	0.00161	0.739273553	0.5172	4.60695E+16	2.95295E+16	8.98759E+16	1.70785E+17	0.269752033	0.526252384
404	-5	36	non-exposed	8.35156E+13	1.79874E+13	1.08824E+14	2.19362E+14	0.00161	0.739273553	0.5172	7.01845E+16	1.51162E+16	9.14533E+16	1.84347E+17	0.380719866	0.49609375
404	-20	1	exposed	2.00812E+13	2.86551E+12	2.42988E+13	2.06611E+14	0.00161	0.739273553	0.5172	1.68757E+16	2.40811E+15	2.04201E+16	1.73631E+17	0.097193147	0.117606399
404	-20	11	exposed	6.01111E+12	1.54505E+12	7.78336E+12	3.36429E+13	0.00161	0.739273553	0.5172	5.05159E+15	1.29842E+15	6.54095E+15	2.82727E+16	0.178673944	0.231352335
404	-20	12	exposed	5.02144E+12	6.9911E+11	5.85537E+12	4.71796E+13	0.00161	0.739273553	0.5172	4.2199E+15	5.87515E+14	4.92071E+15	3.96486E+16	0.106432432	0.124108108
404	-20	19	exposed	5.05001E+13	2.06942E+13	7.00197E+13	2.79099E+14	0.00161	0.739273553	0.5172	4.2439E+16	1.73909E+16	5.88428E+16	2.34548E+17	0.180939328	0.250877193
404	-20	20	exposed	4.5573E+13	1.92169E+13	6.71226E+13	2.67878E+14	0.00161	0.739273553	0.5172	3.82984E+16	1.61494E+16	5.64082E+16	2.25118E+17	0.170125666	0.250571211
404	-20	21	exposed	3.14558E+13	1.27034E+13	4.84956E+13	2.81038E+14	0.00161	0.739273553	0.5172	2.64347E+16	1.06757E+16	4.07545E+16	2.36177E+17	0.111927405	0.172558984
404	-20	22	exposed	2.3245E+13	4.9189E+12	2.75835E+13	2.70531E+14	0.00161	0.739273553	0.5172	1.95346E+16	4.13372E+15	2.31805E+16	2.27347E+17	0.085923831	0.101960784
404	-20	25	exposed	1.9464E+13	6.22925E+12	2.6237E+13	2.94707E+14	0.00161	0.739273553	0.5172	1.63571E+16	5.23491E+15	2.20489E+16	2.47665E+17	0.066045344	0.089027345
404	-5	15	exposed	7.89353E+13	3.36871E+13	1.19311E+14	6.74626E+14	0.00161	0.739273553	0.5172	6.63353E+16	2.83098E+16	1.00266E+17	5.66939E+17	0.117006048	0.176854839
404	-5	16	exposed	9.95312E+13	5.14589E+13	1.35918E+14	5.84109E+14	0.00161	0.739273553	0.5172	8.36436E+16	4.32449E+16	1.14222E+17	4.90871E+17	0.170398184	0.232692979
404	-5	18	exposed	6.00771E+13	2.05468E+13	7.23455E+13	8.7341E+14	0.00161	0.739273553	0.5172	5.04873E+16	1.7267E+16	6.07974E+16	7.33992E+17	0.068784552	0.082831114
404	-5	37	exposed	4.72765E+13	7.34229E+12	5.66972E+13	2.51557E+14	0.00161	0.739273553	0.5172	3.97301E+16	6.17028E+15	4.76469E+16	2.11402E+17	0.187935929	0.225385239
404	-5	45	exposed	7.52834E+13	3.1706E+13	1.137E+14	1.73427E+14	0.00161	0.739273553	0.5172	6.32663E+16	2.6645E+16	9.5551E+16	1.45744E+17	0.434092112	0.655608494
405	-20	4	non-exposed	2.91285E+13	7.24029E+12	4.02914E+13	1.29689E+14	0.0016	0.74164834	0.5189	2.45995E+16	6.11456E+15	3.40268E+16	1.09525E+17	0.224601798	0.310676549
405	-20	5	non-exposed	2.69973E+13	5.69462E+12	3.35012E+13	9.69551E+13	0.0016	0.74164834	0.5189	2.27997E+16	4.80921E+15	2.82924E+16	8.18803E+16	0.27845164	0.345533172
405	-20	6	non-exposed	2.24216E+13	1.0763E+13	3.77553E+13	9.32839E+13	0.0016	0.74164834	0.5189	1.89354E+16	9.08955E+15	3.1885E+16	7.87799E+16	0.240358474	0.404735804
405	-20	13	non-exposed	1.51553E+13	2.05362E+12	1.66074E+13	1.13726E+14	0.0016	0.74164834	0.5189	1.27989E+16	1.73432E+15	1.40253E+16	9.60438E+16	0.133261397	0.146030033
405	-20	14	non-exposed	1.84303E+13	5.62115E+12	2.51566E+13	1.31653E+14	0.0016	0.74164834	0.5189	1.55647E+16	4.74716E+15	2.12452E+16	1.11183E+17	0.139991456	0.191082803
405	-20	40	non-exposed	4.66675E+13	1.01329E+13	6.00076E+13	1.63958E+14	0.0016	0.74164834	0.5189	3.94115E+16	8.55743E+15	5.06775E+16	1.38465E+17	0.284631697	0.365995135
405	-20	41	non-exposed	5.04461E+13	2.01671E+13	7.85785E+13	1.54181E+14	0.0016	0.74164834	0.5189	4.26026E+16	1.70315E+16	6.6361E+16	1.30209E+17	0.327187106	0.509650461
405	-20	42	non-exposed	3.1456E+13	8.04382E+12	3.88598E+13	1.83469E+14	0.0016	0.74164834	0.5189	2.65651E+16	6.79315E+15	3.28178E+16	1.54943E+17	0.171450867	0.211805362
405	-20	43	non-exposed	5.5324E+13	3.9249E+13	1.13061E+14	1.68017E+14	0.0016	0.74164834	0.5189	4.67221E+16	3.31465E+16	9.54824E+16	1.41894E+17	0.329275715	0.672915399
405	-20	44	non-exposed	4.76646E+13	1.5585E+13	6.82909E+13	1.83295E+14	0.0016	0.74164834	0.5189	4.02536E+16	1.31618E+16	5.76729E+16	1.54796E+17	0.260042401	0.372573086
405	-5	7	non-exposed	5.17653E+13	1.09397E+13	6.94362E+13	2.53918E+14	0.0016	0.74164834	0.5189	4.37167E+16	9.23879E+15	5.86401E+16	2.14438E+17	0.203866291	0.273459525
405	-5	8	non-exposed	6.14461E+13	6.35432E+12	6.62457E+13	2.4635E+14	0.0016	0.74164834	0.5189	5.18924E+16	5.36634E+15	5.59456E+16	2.08047E+17	0.249425765	0.268908261
405	-5	9	non-exposed	5.49027E+13	1.5661E+13	7.30768E+13	2.4451E+14	0.0016	0.74164834	0.5189	4.63663E+16	1.3226E+16	6.17147E+16	2.06493E+17	0.224542033	0.298870765
405	-5	10	non-exposed	4.37684E+13	1.82459E+13	7.0827E+13	2.28557E+14	0.0016	0.74164834	0.5189	3.69632E+16	1.5409E+16	5.98147E+16	1.9302E+17	0.191498881	0.309888143
405	-5	26	non-exposed	5.13204E+13	1.1886E+13	6.77591E+13	1.90566E+14	0.0016	0.74164834	0.5189	4.3341E+16	1.0038E+16	5.72238E+16	1.60937E+17	0.269305071	0.355567481
405	-5	31	non-exposed	1.09503E+14	6.88513E+13	2.09434E+14	1.98846E+14	0.0016	0.74164834	0.5189	9.2477E+16	5.81462E+16	1.7687E+17	1.67929E+17	0.550690849	1.053245106
405	-5	32	non-exposed	4.98683E+13	2.3739E+13	8.08896E+13	2.32238E+14	0.0016	0.74164834	0.5189	4.21147E+16	2.0048E+16	6.83127E+16	1.96129E+17	0.214729194	0.348304712
405	-5	33	non-exposed	5.39997E+13	2.15172E+13	7.69219E+13	2.15876E+14	0.0016	0.74164834	0.5189	4.56037E+16	1.81716E+16	6.49619E+16	1.82311E+17	0.250142113	0.356324017
405	-5	34	non-exposed	4.36201E+13	1.53005E+13	5.65103E+13	2.17666E+14	0.0016	0.74164834	0.5189	3.68379E+16	1.29215E+16	4.77239E+16	1.83823E+17	0.200399342	0.25961945
405	-5	35	non-exposed	5.59171E+13	3.55979E+13	1.08705E+14	2.12052E+14	0.0016	0.74164834	0.5189	4.7223E+16	3.00631E+16	9.18034E+16	1.79081E+17	0.263695988	0.512635031
405	-5	36	non-exposed	8.56551E+13	1.61757E+13	1.08276E+14	2.28751E+14	0.0016	0.74164834	0.5189	7.23372E+16	1.36607E+16	9.14406E+16	1.93184E+17	0.374446779	0.473333631
405	-20	1	exposed	2.07542E+13	3.58449E+12	2.59542E+13	2.19435E+14	0.0016	0.74164834	0.5189	1.75273E+16	3.02717E+15	2.19188E+16	1.85317E+17	0.09458011	0.118277566
405	-20	11	exposed	6.07439E+12	1.49939E+12	7.79036E+12	3.59453E+13	0.0016	0.74164834	0.5189	5.12993E+15	1.26626E+15	6.5791E+15	3.03564E+16	0.168990043	0.216728307
405	-20	12	exposed	5.12284E+12	6.42828E+11	5.89441E+12	5.05381E+13	0.0016	0.74164834	0.5189	4.32633E+15	5.4288E+14	4.97794E+15	4.26804E+16	0.101365844	0.116632942
405	-20	19	exposed	5.23789E+13	2.16981E+13	7.2995E+13	2.96357E+14	0.0016	0.74164834	0.5189	4.42349E+16	1.83244E+16	6.16456E+16	2.50279E+17	0.176742581	0.246307799
405	-20	20	exposed	4.68413E+13	1.98964E+13	6.86795E+13	2.79995E+14	0.0016	0.74164834	0.5189	3.95584E+16	1.68029E+16	5.80011E+16	2.36461E+17	0.167293645	0.245288532
405	-20	21	exposed	3.18047E+13	1.28552E+13	4.90656E+13	2.9605E+14	0.0016	0.74164834	0.5189	2.68596E+16	1.08564E+16	4.14367E+16	2.5002E+17	0.107430052	0.165734024
405	-20	22	exposed	2.40833E+13	5.1124E+12	2.86949E+13	2.84188E+14	0.0016	0.74164834	0.5189	2.03388E+16	4.31751E+15	2.42333E+16	2.40001E+17	0.084744512	0.100971573
405	-20	25	exposed	2.01058E+13	6.43622E+12	2.71405E+13	3.13946E+14	0.0016	0.74164834	0.5189	1.69797E+16	5.4355E+15	2.29206E+16	2.65133E+17	0.064042345	0.086449511
405	-5	15	exposed	7.99948E+13	3.42784E+13	1.21754E+14	7.12361E+14	0.0016	0.74164834	0.5189	6.75571E+16	2.89487E+16	1.02823E+17	6.01601E+17	0.112295435	0.170915877
405	-5	16	exposed	9.84174E+13	5.12248E+13	1.34639E+14	6.16132E+14	0.0016	0.74164834	0.5189	8.31153E+16	4.32602E+16	1.13705E+17	5.20334E+17	0.15973444	0.218522822
405	-5	18	exposed	6.17938E+13	2.1356E+13	7.46516E+13	9.21999E+14	0.0016	0.74164834	0.5189	5.2186E+16	1.80355E+16	6.30446E+16	7.78644E+17	0.067021591	0.08096717
405	-5	37	exposed	4.81452E+13	8.10058E+12	5.84942E+13	2.63019E+14	0.0016	0.74164834	0.5189	4.06595E+16	6.84109E+15	4.93994E+16	2.22124E+17	0.183048212	0.222395023
405	-5	45	exposed	7.78371E+13	3.3445E+13	1.17827E+14	1.80248E+14	0.0016	0.74164834	0.5189	6.57348E+16	2.82449E+16	9.95069E+16	1.52223E+17	0.431833655	0.653693408
406	-20	4	non-exposed	2.97335E+13	7.40413E+12	4.09855E+13	1.37473E+14	0.00158	0.741251048	0.5222	2.53682E+16	6.3171E+15	3.49682E+16	1.1729E+17	0.216286354	0.29813572
406	-20	5	non-exposed	2.72075E+13	6.04574E+12	3.4035E+13	1.01746E+14	0.00158	0.741251048	0.5222	2.3213E+16	5.15814E+15	2.90382E+16	8.68083E+16	0.267405542	0.334508816
406	-20	6	non-exposed	2.29285E+13	1.10352E+13	3.86482E+13	9.88142E+13	0.00158	0.741251048	0.5222	1.95623E+16	9.41507E+15	3.29741E+16	8.43069E+16	0.232036518	0.391119411
406	-20	13	non-exposed	1.5528E+13	2.36749E+12	1.7202E+13	1.19748E+14	0.00158	0.741251048	0.5222	1.32482E+16	2.01991E+15	1.46765E+16	1.02167E+17	0.129672117	0.143652085
406	-20	14	non-exposed	1.88617E+13	5.58916E+12	2.54442E+13	1.40784E+14	0.00158	0.741251048	0.5222	1.60926E+16	4.76859E+15	2.17087E+16	1.20115E+17	0.133976553	0.180732542
406	-20	40	non-exposed	4.73363E+13	1.03125E+13	6.10374E+13	1.7323E+14	0.00158	0.741251048	0.5222	4.03867E+16	8.79849E+15	5.20763E+16	1.47797E+17	0.27325719	0.352349391
406	-20	41	non-exposed	5.09807E+13	2.05476E+13	7.96542E+13	1.61574E+14	0.00158	0.741251048	0.5222	4.3496E+16	1.75309E+16	6.79598E+16	1.37853E+17	0.315525665	0.492989024
406	-20	42	non-exposed	3.19744E+13	8.26639E+12	3.98783E+13	1.92359E+14	0.00158	0.741251048	0.5222	2.72801E+16	7.05276E+15	3.40236E+16	1.64118E+17	0.166222554	0.207311874
406	-20	43	non-exposed	5.64089E+13	4.02713E+13	1.15596E+14	1.75495E+14	0.00158	0.741251048	0.5222	4.81272E+16	3.43589E+16	9.86248E+16	1.4973E+17	0.321426485	0.658683334
406	-20	44	non-exposed	4.84588E+13	1.5412E+13	6.86646E+13	1.9361E+14	0.00158	0.741251048	0.5222	4.13444E+16	1.31493E+16	5.85836E+16	1.65185E+17	0.250291221	0.354654241
406	-5	7	non-exposed	5.20243E+13	1.09511E+13	6.95462E+13	2.64181E+14	0.00158	0.741251048	0.5222	4.43864E+16	9.34331E+15	5.93358E+16	2.25396E+17	0.196926659	0.263251843
406	-5	8	non-exposed	6.24385E+13	6.47812E+12	6.71473E+13	2.5803E+14	0.00158	0.741251048	0.5222	5.32716E+16	5.52704E+15	5.72891E+16	2.20148E+17	0.241981195	0.260230433
406	-5	9	non-exposed	5.54196E+13	1.58371E+13	7.33597E+13	2.5352E+14	0.00158	0.741251048	0.5222	4.72832E+16	1.3512E+16	6.25895E+16	2.16299E+17	0.21860089	0.289365144
406	-5	10	non-exposed	4.42762E+13	1.86407E+13	7.1986E+13	2.37835E+14	0.00158	0.741251048	0.5222	3.77758E+16	1.5904E+16	6.14175E+16	2.02917E+17	0.186163793	0.302672414
406	-5	26	non-exposed	5.24262E+13	1.18531E+13	6.88081E+13	1.99443E+14	0.00158	0.741251048	0.5222	4.47293E+16	1.01129E+16	5.87061E+16	1.70162E+17	0.262863017	0.345001285
406	-5	31	non-exposed	1.10234E+14	6.85761E+13	2.09746E+14	2.08064E+14	0.00158	0.741251048	0.5222	9.40504E+16	5.85081E+16	1.78952E+17	1.77518E+17	0.529808829	1.00808041
406	-5	32	non-exposed	5.02016E+13	2.37482E+13	8.15609E+13	2.43268E+14	0.00158	0.741251048	0.5222	4.28313E+16	2.02616E+16	6.95866E+16	2.07553E+17	0.206363253	0.335271808
406	-5	33	non-exposed	5.50711E+13	2.23376E+13	7.90801E+13	2.27993E+14	0.00158	0.741251048	0.5222	4.69858E+16	1.90582E+16	6.747E+16	1.94521E+17	0.241546763	0.346852518
406	-5	34	non-exposed	4.43531E+13	1.5487E+13	5.75109E+13	2.27481E+14	0.00158	0.741251048	0.5222	3.78414E+16	1.32133E+16	4.90675E+16	1.94083E+17	0.194975214	0.252816584
406	-5	35	non-exposed	5.60501E+13	3.53785E+13	1.08461E+14	2.24303E+14	0.00158	0.741251048	0.5222	4.78211E+16	3.01844E+16	9.25373E+16	1.91372E+17	0.24988574	0.483546618
406	-5	36	non-exposed	8.6497E+13	1.66731E+13	1.1006E+14	2.36461E+14	0.00158	0.741251048	0.5222	7.3798E+16	1.42252E+16	9.39017E+16	2.01745E+17	0.365798145	0.465446978
406	-20	1	exposed	2.14374E+13	3.46646E+12	2.64694E+13	2.34418E+14	0.00158	0.741251048	0.5222	1.82901E+16	2.95753E+15	2.25833E+16	2.00002E+17	0.091449709	0.112915452
406	-20	11	exposed	6.21104E+12	1.50725E+12	7.94286E+12	3.76743E+13	0.00158	0.741251048	0.5222	5.29917E+15	1.28596E+15	6.77674E+15	3.21431E+16	0.164861678	0.210829932
406	-20	12	exposed	5.28362E+12	7.35026E+11	6.13245E+12	5.34821E+13	0.00158	0.741251048	0.5222	4.50791E+15	6.27114E+14	5.23212E+15	4.56301E+16	0.098792409	0.1146636
406	-20	19	exposed	5.31182E+13	2.19768E+13	7.41594E+13	3.13388E+14	0.00158	0.741251048	0.5222	4.53196E+16	1.87503E+16	6.32717E+16	2.67378E+17	0.169496238	0.236637226
406	-20	20	exposed	4.78027E+13	2.0314E+13	7.00588E+13	2.97909E+14	0.00158	0.741251048	0.5222	4.07846E+16	1.73316E+16	5.97731E+16	2.54171E+17	0.160461115	0.235168617
406	-20	21	exposed	3.26669E+13	1.29511E+13	5.02734E+13	3.14721E+14	0.00158	0.741251048	0.5222	2.78709E+16	1.10497E+16	4.28925E+16	2.68516E+17	0.103796417	0.159739414
406	-20	22	exposed	2.44662E+13	5.00937E+12	2.88477E+13	3.00266E+14	0.00158	0.741251048	0.5222	2.08742E+16	4.27392E+15	2.46125E+16	2.56183E+17	0.081481734	0.096073745
406	-20	25	exposed	2.0359E+13	6.41671E+12	2.7433E+13	3.36659E+14	0.00158	0.741251048	0.5222	1.737E+16	5.47465E+15	2.34055E+16	2.87233E+17	0.060473508	0.081485993
406	-5	15	exposed	8.01821E+13	3.48525E+13	1.22403E+14	7.47813E+14	0.00158	0.741251048	0.5222	6.84102E+16	2.97357E+16	1.04432E+17	6.38023E+17	0.107222171	0.163681228
406	-5	16	exposed	1.00578E+14	5.23226E+13	1.37575E+14	6.44922E+14	0.00158	0.741251048	0.5222	8.58113E+16	4.46409E+16	1.17377E+17	5.50238E+17	0.155952949	0.213320617
406	-5	18	exposed	6.21719E+13	2.13129E+13	7.5328E+13	9.78916E+14	0.00158	0.741251048	0.5222	5.30442E+16	1.81839E+16	6.42688E+16	8.35197E+17	0.063511013	0.076950466
406	-5	37	exposed	4.8587E+13	7.5849E+12	5.79825E+13	2.75253E+14	0.00158	0.741251048	0.5222	4.14537E+16	6.47133E+15	4.94698E+16	2.34842E+17	0.176517691	0.210651769
406	-5	45	exposed	7.9485E+13	3.36691E+13	1.19061E+14	1.88166E+14	0.00158	0.741251048	0.5222	6.78155E+16	2.8726E+16	1.01581E+17	1.60541E+17	0.422418959	0.632743122
407	-20	4	non-exposed	3.03041E+13	7.53607E+12	4.17236E+13	1.45334E+14	0.00157	0.741947215	0.5285	2.60872E+16	6.4874E+15	3.59176E+16	1.2511E+17	0.208513647	0.287088106
407	-20	5	non-exposed	2.80007E+13	6.05406E+12	3.48998E+13	1.07957E+14	0.00157	0.741947215	0.5285	2.41043E+16	5.21161E+15	3.00434E+16	9.29347E+16	0.259368555	0.323274631
407	-20	6	non-exposed	2.36288E+13	1.12255E+13	3.96888E+13	1.05255E+14	0.00157	0.741947215	0.5285	2.03408E+16	9.66346E+15	3.4166E+16	9.0608E+16	0.224492287	0.37707479
407	-20	13	non-exposed	1.55939E+13	2.48814E+12	1.73533E+13	1.27206E+14	0.00157	0.741947215	0.5285	1.3424E+16	2.14191E+15	1.49386E+16	1.09505E+17	0.122588463	0.136419454
407	-20	14	non-exposed	1.90834E+13	5.77585E+12	2.59385E+13	1.49537E+14	0.00157	0.741947215	0.5285	1.64279E+16	4.97212E+15	2.23291E+16	1.28728E+17	0.127616659	0.173458869
407	-20	40	non-exposed	4.81928E+13	1.03122E+13	6.18249E+13	1.84478E+14	0.00157	0.741947215	0.5285	4.14866E+16	8.87724E+15	5.32218E+16	1.58807E+17	0.261238928	0.335134533
407	-20	41	non-exposed	5.22573E+13	2.07325E+13	8.10836E+13	1.70049E+14	0.00157	0.741947215	0.5285	4.49855E+16	1.78475E+16	6.98005E+16	1.46387E+17	0.30730646	0.476823593
407	-20	42	non-exposed	3.24334E+13	8.35499E+12	4.03671E+13	2.03079E+14	0.00157	0.741947215	0.5285	2.79202E+16	7.19237E+15	3.47499E+16	1.7482E+17	0.159708517	0.198775366
407	-20	43	non-exposed	5.8038E+13	4.08795E+13	1.18162E+14	1.86441E+14	0.00157	0.741947215	0.5285	4.99618E+16	3.5191E+16	1.01719E+17	1.60497E+17	0.311294234	0.633777974
407	-20	44	non-exposed	4.9426E+13	1.59488E+13	7.06424E+13	2.03788E+14	0.00157	0.741947215	0.5285	4.25482E+16	1.37295E+16	6.08123E+16	1.7543E+17	0.242536561	0.346646495
407	-5	7	non-exposed	5.2654E+13	1.1508E+13	7.13207E+13	2.77472E+14	0.00157	0.741947215	0.5285	4.5327E+16	9.9066E+15	6.13961E+16	2.38861E+17	0.189762963	0.257037037
407	-5	8	non-exposed	6.26676E+13	6.00067E+12	6.7025E+13	2.69148E+14	0.00157	0.741947215	0.5285	5.39472E+16	5.16566E+15	5.76982E+16	2.31695E+17	0.232836961	0.249026346
407	-5	9	non-exposed	5.60206E+13	1.5545E+13	7.36432E+13	2.66579E+14	0.00157	0.741947215	0.5285	4.82252E+16	1.33818E+16	6.33955E+16	2.29484E+17	0.210146492	0.276252891
407	-5	10	non-exposed	4.50481E+13	1.87882E+13	7.29649E+13	2.49828E+14	0.00157	0.741947215	0.5285	3.87795E+16	1.61737E+16	6.28116E+16	2.15063E+17	0.180316742	0.29206088
407	-5	26	non-exposed	5.36755E+13	1.25968E+13	7.11357E+13	2.09625E+14	0.00157	0.741947215	0.5285	4.62064E+16	1.08439E+16	6.12369E+16	1.80455E+17	0.256054515	0.339346995
407	-5	31	non-exposed	1.11385E+14	6.9421E+13	2.12112E+14	2.18141E+14	0.00157	0.741947215	0.5285	9.5885E+16	5.97608E+16	1.82596E+17	1.87786E+17	0.510607726	0.972361809
407	-5	32	non-exposed	5.1317E+13	2.42029E+13	8.32622E+13	2.57844E+14	0.00157	0.741947215	0.5285	4.4176E+16	2.0835E+16	7.1676E+16	2.21964E+17	0.199023515	0.322917497
407	-5	33	non-exposed	5.5664E+13	2.2324E+13	7.96859E+13	2.37393E+14	0.00157	0.741947215	0.5285	4.79182E+16	1.92176E+16	6.85974E+16	2.04359E+17	0.23448052	0.335670996
407	-5	34	non-exposed	4.47553E+13	1.57089E+13	5.74881E+13	2.39962E+14	0.00157	0.741947215	0.5285	3.85274E+16	1.35229E+16	4.94885E+16	2.06571E+17	0.186509636	0.239571735
407	-5	35	non-exposed	5.74265E+13	3.64118E+13	1.114E+14	2.3801E+14	0.00157	0.741947215	0.5285	4.94354E+16	3.1345E+16	9.58983E+16	2.0489E+17	0.241278066	0.468048359
407	-5	36	non-exposed	8.82208E+13	1.70476E+13	1.12654E+14	2.4621E+14	0.00157	0.741947215	0.5285	7.59446E+16	1.46754E+16	9.69776E+16	2.11949E+17	0.358314551	0.457550714
407	-20	1	exposed	2.18371E+13	3.48563E+12	2.69456E+13	2.5041E+14	0.00157	0.741947215	0.5285	1.87984E+16	3.0006E+15	2.31961E+16	2.15565E+17	0.087205198	0.107606019
407	-20	11	exposed	6.44969E+12	1.52661E+12	8.1844E+12	3.98224E+13	0.00157	0.741947215	0.5285	5.55219E+15	1.31418E+15	7.04552E+15	3.4281E+16	0.16196129	0.205522581
407	-20	12	exposed	5.40403E+12	7.2066E+11	6.31609E+12	5.64913E+13	0.00157	0.741947215	0.5285	4.65204E+15	6.20378E+14	5.43719E+15	4.86303E+16	0.09566127	0.11180644
407	-20	19	exposed	5.40352E+13	2.25513E+13	7.52669E+13	3.33583E+14	0.00157	0.741947215	0.5285	4.6516E+16	1.94132E+16	6.47933E+16	2.87164E+17	0.16198398	0.225631547
407	-20	20	exposed	4.87632E+13	2.07799E+13	7.16906E+13	3.16935E+14	0.00157	0.741947215	0.5285	4.19776E+16	1.78883E+16	6.17146E+16	2.72832E+17	0.153858625	0.226199741
407	-20	21	exposed	3.35145E+13	1.32695E+13	5.15482E+13	3.34508E+14	0.00157	0.741947215	0.5285	2.88509E+16	1.1423E+16	4.43751E+16	2.8796E+17	0.100190476	0.154101383
407	-20	22	exposed	2.50244E+13	5.03008E+12	2.92887E+13	3.18888E+14	0.00157	0.741947215	0.5285	2.15422E+16	4.33013E+15	2.52131E+16	2.74513E+17	0.078474057	0.0918466
407	-20	25	exposed	2.09856E+13	6.74674E+12	2.86105E+13	3.58659E+14	0.00157	0.741947215	0.5285	1.80654E+16	5.80791E+15	2.46292E+16	3.0875E+17	0.058511461	0.079770774
407	-5	15	exposed	8.17927E+13	3.50935E+13	1.24431E+14	7.93091E+14	0.00157	0.741947215	0.5285	7.04109E+16	3.02102E+16	1.07116E+17	6.8273E+17	0.103131479	0.156893573
407	-5	16	exposed	1.00846E+14	5.18701E+13	1.37524E+14	6.79293E+14	0.00157	0.741947215	0.5285	8.68127E+16	4.46522E+16	1.18387E+17	5.84767E+17	0.148456884	0.202450832
407	-5	18	exposed	6.36816E+13	2.13747E+13	7.70756E+13	1.03117E+15	0.00157	0.741947215	0.5285	5.48201E+16	1.84003E+16	6.63503E+16	8.87679E+17	0.061756694	0.074745864
407	-5	37	exposed	4.85268E+13	7.31364E+12	5.77142E+13	2.87544E+14	0.00157	0.741947215	0.5285	4.17742E+16	6.29592E+15	4.96831E+16	2.47531E+17	0.168763402	0.200714796
407	-5	45	exposed	8.15512E+13	3.47489E+13	1.22417E+14	1.98054E+14	0.00157	0.741947215	0.5285	7.0203E+16	2.99135E+16	1.05382E+17	1.70494E+17	0.41176318	0.618098796
408	-20	4	non-exposed	3.10296E+13	7.70263E+12	4.28357E+13	1.56426E+14	0.00155	0.742008297	0.5405	2.69428E+16	6.68815E+15	3.7194E+16	1.35823E+17	0.198366702	0.273840885
408	-20	5	non-exposed	2.83786E+13	6.40981E+12	3.56655E+13	1.15104E+14	0.00155	0.742008297	0.5405	2.46409E+16	5.5656E+15	3.09682E+16	9.99443E+16	0.246546735	0.309854113
408	-20	6	non-exposed	2.4101E+13	1.1294E+13	4.01984E+13	1.12014E+14	0.00155	0.742008297	0.5405	2.09268E+16	9.80652E+15	3.4904E+16	9.72607E+16	0.215161409	0.358870597
408	-20	13	non-exposed	1.62617E+13	2.35876E+12	1.79296E+13	1.3748E+14	0.00155	0.742008297	0.5405	1.41199E+16	2.0481E+15	1.55682E+16	1.19373E+17	0.118284002	0.130415886
408	-20	14	non-exposed	1.96325E+13	5.8995E+12	2.65174E+13	1.6033E+14	0.00155	0.742008297	0.5405	1.70468E+16	5.12249E+15	2.30249E+16	1.39214E+17	0.122450684	0.165392277
408	-20	40	non-exposed	4.91045E+13	1.07794E+13	6.32955E+13	1.96171E+14	0.00155	0.742008297	0.5405	4.26371E+16	9.35965E+15	5.49591E+16	1.70334E+17	0.250315093	0.322655183
408	-20	41	non-exposed	5.3555E+13	2.13153E+13	8.33226E+13	1.8317E+14	0.00155	0.742008297	0.5405	4.65014E+16	1.85079E+16	7.23485E+16	1.59045E+17	0.292379078	0.454893138
408	-20	42	non-exposed	3.28994E+13	8.479E+12	4.09814E+13	2.16754E+14	0.00155	0.742008297	0.5405	2.85664E+16	7.36226E+15	3.55839E+16	1.88206E+17	0.151782319	0.189068441
408	-20	43	non-exposed	5.91026E+13	4.22686E+13	1.21481E+14	1.98169E+14	0.00155	0.742008297	0.5405	5.13184E+16	3.67016E+16	1.05481E+17	1.72069E+17	0.298242878	0.613017259
408	-20	44	non-exposed	5.04025E+13	1.57943E+13	7.14547E+13	2.18712E+14	0.00155	0.742008297	0.5405	4.37642E+16	1.37141E+16	6.20436E+16	1.89906E+17	0.23045219	0.326707489
408	-5	7	non-exposed	5.30677E+13	1.0985E+13	7.04245E+13	2.93504E+14	0.00155	0.742008297	0.5405	4.60783E+16	9.53823E+15	6.11491E+16	2.54848E+17	0.180807301	0.23994384
408	-5	8	non-exposed	6.28903E+13	6.36881E+12	6.84465E+13	2.84953E+14	0.00155	0.742008297	0.5405	5.46072E+16	5.53E+15	5.94317E+16	2.47423E+17	0.220703784	0.240202458
408	-5	9	non-exposed	5.67723E+13	1.60578E+13	7.52458E+13	2.8176E+14	0.00155	0.742008297	0.5405	4.9295E+16	1.39429E+16	6.53355E+16	2.4465E+17	0.201491773	0.267056673
408	-5	10	non-exposed	4.53546E+13	1.88525E+13	7.33708E+13	2.65689E+14	0.00155	0.742008297	0.5405	3.93811E+16	1.63695E+16	6.37074E+16	2.30696E+17	0.1707057	0.276153548
408	-5	26	non-exposed	5.36065E+13	1.21109E+13	7.01772E+13	2.23832E+14	0.00155	0.742008297	0.5405	4.65462E+16	1.05158E+16	6.09344E+16	1.94352E+17	0.239494638	0.313526948
408	-5	31	non-exposed	1.13404E+14	7.26399E+13	2.19227E+14	2.30627E+14	0.00155	0.742008297	0.5405	9.84683E+16	6.30728E+16	1.90353E+17	2.00252E+17	0.491721263	0.950565813
408	-5	32	non-exposed	5.23393E+13	2.51524E+13	8.54654E+13	2.75269E+14	0.00155	0.742008297	0.5405	4.54459E+16	2.18397E+16	7.42091E+16	2.39015E+17	0.190138473	0.310479042
408	-5	33	non-exposed	5.66146E+13	2.29828E+13	8.12828E+13	2.56005E+14	0.00155	0.742008297	0.5405	4.91581E+16	1.99558E+16	7.05773E+16	2.22287E+17	0.221146881	0.31750503
408	-5	34	non-exposed	4.537E+13	1.5819E+13	5.90923E+13	2.54872E+14	0.00155	0.742008297	0.5405	3.93945E+16	1.37356E+16	5.13095E+16	2.21303E+17	0.178011318	0.231851253
408	-5	35	non-exposed	5.82836E+13	3.76111E+13	1.14126E+14	2.53944E+14	0.00155	0.742008297	0.5405	5.06073E+16	3.26575E+16	9.90945E+16	2.20498E+17	0.229513185	0.449411765
408	-5	36	non-exposed	8.98695E+13	1.75682E+13	1.15176E+14	2.56808E+14	0.00155	0.742008297	0.5405	7.80331E+16	1.52544E+16	1.00007E+17	2.22985E+17	0.34994785	0.448491656
408	-20	1	exposed	2.24702E+13	3.55893E+12	2.77742E+13	2.7211E+14	0.00155	0.742008297	0.5405	1.95107E+16	3.0902E+15	2.41162E+16	2.36272E+17	0.082577612	0.102069662
408	-20	11	exposed	6.59946E+12	1.57465E+12	8.38583E+12	4.29078E+13	0.00155	0.742008297	0.5405	5.73027E+15	1.36726E+15	7.28136E+15	3.72566E+16	0.153805522	0.195438175
408	-20	12	exposed	5.41216E+12	7.54668E+11	6.28422E+12	6.15132E+13	0.00155	0.742008297	0.5405	4.69934E+15	6.55273E+14	5.45655E+15	5.34116E+16	0.087983587	0.102160442
408	-20	19	exposed	5.53114E+13	2.29807E+13	7.74298E+13	3.57376E+14	0.00155	0.742008297	0.5405	4.80266E+16	1.9954E+16	6.72318E+16	3.10308E+17	0.154770827	0.216661862
408	-20	20	exposed	4.97535E+13	2.10872E+13	7.26909E+13	3.377E+14	0.00155	0.742008297	0.5405	4.32007E+16	1.83099E+16	6.31171E+16	2.93222E+17	0.147330689	0.215253203
408	-20	21	exposed	3.41254E+13	1.31837E+13	5.19839E+13	3.59128E+14	0.00155	0.742008297	0.5405	2.96309E+16	1.14473E+16	4.51373E+16	3.11828E+17	0.095022949	0.14475043
408	-20	22	exposed	2.5414E+13	5.10943E+12	2.99994E+13	3.4182E+14	0.00155	0.742008297	0.5405	2.20668E+16	4.43649E+15	2.60483E+16	2.96801E+17	0.074349005	0.087763713
408	-20	25	exposed	2.16229E+13	7.05068E+12	2.95049E+13	3.85089E+14	0.00155	0.742008297	0.5405	1.8775E+16	6.12206E+15	2.56189E+16	3.3437E+17	0.056150348	0.076618513
408	-5	15	exposed	8.25808E+13	3.521E+13	1.24881E+14	8.50327E+14	0.00155	0.742008297	0.5405	7.17044E+16	3.05726E+16	1.08433E+17	7.38334E+17	0.09711655	0.146862128
408	-5	16	exposed	1.02247E+14	5.08029E+13	1.3817E+14	7.22788E+14	0.00155	0.742008297	0.5405	8.87807E+16	4.41118E+16	1.19973E+17	6.27593E+17	0.141462372	0.191163056
408	-5	18	exposed	6.31444E+13	2.11792E+13	7.58227E+13	1.09129E+15	0.00155	0.742008297	0.5405	5.48279E+16	1.83898E+16	6.58364E+16	9.47561E+17	0.05786211	0.069479845
408	-5	37	exposed	4.91148E+13	7.88326E+12	5.87214E+13	3.05866E+14	0.00155	0.742008297	0.5405	4.26461E+16	6.84498E+15	5.09874E+16	2.65582E+17	0.160575952	0.191983833
408	-5	45	exposed	8.30805E+13	3.57822E+13	1.25602E+14	2.09182E+14	0.00155	0.742008297	0.5405	7.21383E+16	3.10694E+16	1.09059E+17	1.81632E+17	0.397168185	0.600443241
409	-20	4	non-exposed	3.20269E+13	7.88155E+12	4.39941E+13	1.701E+14	0.00154	0.742867514	0.5511	2.79437E+16	6.87671E+15	3.83852E+16	1.48414E+17	0.188282436	0.258636391
409	-20	5	non-exposed	2.93087E+13	6.1348E+12	3.63313E+13	1.25042E+14	0.00154	0.742867514	0.5511	2.55721E+16	5.35266E+15	3.16993E+16	1.091E+17	0.234390486	0.290551701
409	-20	6	non-exposed	2.4962E+13	1.15754E+13	4.14742E+13	1.22047E+14	0.00154	0.742867514	0.5511	2.17795E+16	1.00996E+16	3.61866E+16	1.06487E+17	0.204526993	0.339820613
409	-20	13	non-exposed	1.68055E+13	2.71214E+12	1.87233E+13	1.50251E+14	0.00154	0.742867514	0.5511	1.4663E+16	2.36636E+15	1.63362E+16	1.31095E+17	0.111849612	0.124613376
409	-20	14	non-exposed	2.01572E+13	5.94719E+12	2.72639E+13	1.75574E+14	0.00154	0.742867514	0.5511	1.75873E+16	5.18897E+15	2.3788E+16	1.53189E+17	0.114807953	0.155284983
409	-20	40	non-exposed	5.05622E+13	1.09493E+13	6.48345E+13	2.12535E+14	0.00154	0.742867514	0.5511	4.41159E+16	9.55337E+15	5.65686E+16	1.85438E+17	0.237900875	0.30505345
409	-20	41	non-exposed	5.51888E+13	2.17983E+13	8.57162E+13	1.97715E+14	0.00154	0.742867514	0.5511	4.81527E+16	1.90192E+16	7.4788E+16	1.72508E+17	0.279132933	0.43353356
409	-20	42	non-exposed	3.39457E+13	8.83135E+12	4.22385E+13	2.33086E+14	0.00154	0.742867514	0.5511	2.96179E+16	7.70542E+15	3.68534E+16	2.03369E+17	0.1456358	0.181214001
409	-20	43	non-exposed	6.11167E+13	4.37174E+13	1.25683E+14	2.13743E+14	0.00154	0.742867514	0.5511	5.33247E+16	3.81437E+16	1.09659E+17	1.86492E+17	0.28593516	0.588007924
409	-20	44	non-exposed	5.22094E+13	1.61388E+13	7.36126E+13	2.35152E+14	0.00154	0.742867514	0.5511	4.55531E+16	1.40812E+16	6.42276E+16	2.05171E+17	0.222024594	0.313043478
409	-5	7	non-exposed	5.39206E+13	1.14526E+13	7.20222E+13	3.16634E+14	0.00154	0.742867514	0.5511	4.70462E+16	9.9925E+15	6.28399E+16	2.76265E+17	0.170293542	0.227462492
409	-5	8	non-exposed	6.43319E+13	5.8589E+12	6.87588E+13	3.07649E+14	0.00154	0.742867514	0.5511	5.613E+16	5.11194E+15	5.99926E+16	2.68426E+17	0.209108202	0.223497818
409	-5	9	non-exposed	5.78533E+13	1.61136E+13	7.6401E+13	3.05274E+14	0.00154	0.742867514	0.5511	5.04774E+16	1.40592E+16	6.66604E+16	2.66353E+17	0.189512855	0.250270636
409	-5	10	non-exposed	4.63126E+13	1.92294E+13	7.48726E+13	2.85445E+14	0.00154	0.742867514	0.5511	4.0408E+16	1.67778E+16	6.53269E+16	2.49053E+17	0.162246744	0.262301013
409	-5	26	non-exposed	5.52198E+13	1.27476E+13	7.27658E+13	2.37537E+14	0.00154	0.742867514	0.5511	4.81797E+16	1.11224E+16	6.34887E+16	2.07253E+17	0.232468154	0.306334507
409	-5	31	non-exposed	1.15195E+14	7.18276E+13	2.19557E+14	2.47097E+14	0.00154	0.742867514	0.5511	1.00509E+17	6.26701E+16	1.91565E+17	2.15594E+17	0.466195319	0.888548342
409	-5	32	non-exposed	5.3206E+13	2.56004E+13	8.68728E+13	2.97631E+14	0.00154	0.742867514	0.5511	4.64226E+16	2.23366E+16	7.57972E+16	2.59686E+17	0.178764747	0.291880638
409	-5	33	non-exposed	5.7972E+13	2.30051E+13	8.23702E+13	2.76047E+14	0.00154	0.742867514	0.5511	5.0581E+16	2.00721E+16	7.18686E+16	2.40853E+17	0.210007482	0.298391321
409	-5	34	non-exposed	4.69115E+13	1.61852E+13	6.06416E+13	2.76461E+14	0.00154	0.742867514	0.5511	4.09307E+16	1.41217E+16	5.29103E+16	2.41214E+17	0.169686216	0.219350019
409	-5	35	non-exposed	5.96502E+13	3.8788E+13	1.17276E+14	2.72226E+14	0.00154	0.742867514	0.5511	5.20452E+16	3.38429E+16	1.02324E+17	2.3752E+17	0.219119879	0.430804249
409	-5	36	non-exposed	9.32654E+13	1.82919E+13	1.19404E+14	2.73755E+14	0.00154	0.742867514	0.5511	8.13748E+16	1.59598E+16	1.04181E+17	2.38853E+17	0.340689603	0.436170213
409	-20	1	exposed	2.33706E+13	3.67354E+12	2.88337E+13	2.99146E+14	0.00154	0.742867514	0.5511	2.0391E+16	3.20519E+15	2.51576E+16	2.61007E+17	0.078124281	0.096386651
409	-20	11	exposed	6.70239E+12	1.67188E+12	8.61706E+12	4.70303E+13	0.00154	0.742867514	0.5511	5.84788E+15	1.45873E+15	7.51845E+15	4.10343E+16	0.142512077	0.18322354
409	-20	12	exposed	5.69341E+12	7.69085E+11	6.68793E+12	6.71271E+13	0.00154	0.742867514	0.5511	4.96755E+15	6.71032E+14	5.83527E+15	5.85689E+16	0.084815385	0.099630769
409	-20	19	exposed	5.68567E+13	2.34877E+13	7.92926E+13	3.85516E+14	0.00154	0.742867514	0.5511	4.96079E+16	2.04932E+16	6.91834E+16	3.36366E+17	0.147481918	0.205679079
409	-20	20	exposed	5.18325E+13	2.19999E+13	7.56368E+13	3.68167E+14	0.00154	0.742867514	0.5511	4.52242E+16	1.91951E+16	6.59937E+16	3.21228E+17	0.140785414	0.205441795
409	-20	21	exposed	3.52779E+13	1.33879E+13	5.35778E+13	3.88924E+14	0.00154	0.742867514	0.5511	3.07802E+16	1.16811E+16	4.6747E+16	3.39339E+17	0.09070632	0.137758895
409	-20	22	exposed	2.64677E+13	5.2367E+12	3.10437E+13	3.74776E+14	0.00154	0.742867514	0.5511	2.30933E+16	4.56906E+15	2.70859E+16	3.26995E+17	0.070622761	0.082832736
409	-20	25	exposed	2.23404E+13	7.02262E+12	2.99284E+13	4.21145E+14	0.00154	0.742867514	0.5511	1.94922E+16	6.12729E+15	2.61127E+16	3.67452E+17	0.053046837	0.071064247
409	-5	15	exposed	8.40277E+13	3.5799E+13	1.26653E+14	9.20089E+14	0.00154	0.742867514	0.5511	7.33148E+16	3.12349E+16	1.10506E+17	8.02785E+17	0.091325576	0.137653397
409	-5	16	exposed	1.03717E+14	5.3235E+13	1.41359E+14	7.8136E+14	0.00154	0.742867514	0.5511	9.04935E+16	4.64479E+16	1.23337E+17	6.81742E+17	0.132738567	0.180914618
409	-5	18	exposed	6.47174E+13	2.11408E+13	7.79914E+13	1.18454E+15	0.00154	0.742867514	0.5511	5.64664E+16	1.84455E+16	6.80481E+16	1.03352E+18	0.05463528	0.065841325
409	-5	37	exposed	5.02369E+13	7.89408E+12	5.996E+13	3.2913E+14	0.00154	0.742867514	0.5511	4.38321E+16	6.88764E+15	5.23156E+16	2.87168E+17	0.152635708	0.182177597
409	-5	45	exposed	8.5489E+13	3.66501E+13	1.28843E+14	2.24514E+14	0.00154	0.742867514	0.5511	7.45898E+16	3.19775E+16	1.12416E+17	1.95891E+17	0.380772769	0.573873045
410	-20	4	non-exposed	3.34303E+13	8.08798E+12	4.57374E+13	1.85248E+14	0.00154	0.739746169	0.5675	2.93326E+16	7.09659E+15	4.01311E+16	1.62541E+17	0.180462725	0.246898402
410	-20	5	non-exposed	3.05261E+13	6.74914E+12	3.82214E+13	1.36829E+14	0.00154	0.739746169	0.5675	2.67843E+16	5.92186E+15	3.35364E+16	1.20057E+17	0.223096517	0.279337217
410	-20	6	non-exposed	2.59159E+13	1.19454E+13	4.29836E+13	1.32905E+14	0.00154	0.739746169	0.5675	2.27393E+16	1.04812E+16	3.77149E+16	1.16615E+17	0.194995326	0.323414862
410	-20	13	non-exposed	1.74947E+13	2.63678E+12	1.93592E+13	1.65195E+14	0.00154	0.739746169	0.5675	1.53503E+16	2.31358E+15	1.69862E+16	1.44946E+17	0.105903365	0.117189948
410	-20	14	non-exposed	2.08401E+13	6.03109E+12	2.79932E+13	1.91501E+14	0.00154	0.739746169	0.5675	1.82856E+16	5.29182E+15	2.45619E+16	1.68027E+17	0.108825278	0.146177965
410	-20	40	non-exposed	5.22698E+13	1.12785E+13	6.71049E+13	2.30861E+14	0.00154	0.739746169	0.5675	4.58628E+16	9.896E+15	5.88795E+16	2.02563E+17	0.226412556	0.290672646
410	-20	41	non-exposed	5.72493E+13	2.18968E+13	8.78927E+13	2.1586E+14	0.00154	0.739746169	0.5675	5.0232E+16	1.92128E+16	7.71192E+16	1.89401E+17	0.265215098	0.407174716
410	-20	42	non-exposed	3.53176E+13	9.04939E+12	4.36876E+13	2.54465E+14	0.00154	0.739746169	0.5675	3.09885E+16	7.94016E+15	3.83325E+16	2.23273E+17	0.138791701	0.171684296
410	-20	43	non-exposed	6.32745E+13	4.45019E+13	1.29013E+14	2.32517E+14	0.00154	0.739746169	0.5675	5.55186E+16	3.90471E+16	1.13199E+17	2.04016E+17	0.272128228	0.554853072
410	-20	44	non-exposed	5.37761E+13	1.68573E+13	7.60495E+13	2.56639E+14	0.00154	0.739746169	0.5675	4.71844E+16	1.4791E+16	6.67277E+16	2.25181E+17	0.209540137	0.296329165
410	-5	7	non-exposed	5.52948E+13	1.17181E+13	7.38962E+13	3.41426E+14	0.00154	0.739746169	0.5675	4.8517E+16	1.02817E+16	6.48383E+16	2.99575E+17	0.161952699	0.216434203
410	-5	8	non-exposed	6.61318E+13	6.98035E+12	7.18878E+13	3.31177E+14	0.00154	0.739746169	0.5675	5.80256E+16	6.12473E+15	6.30761E+16	2.90582E+17	0.199687402	0.217067834
410	-5	9	non-exposed	5.9531E+13	1.65004E+13	7.84098E+13	3.2952E+14	0.00154	0.739746169	0.5675	5.2234E+16	1.44778E+16	6.87987E+16	2.89129E+17	0.180659755	0.237951618
410	-5	10	non-exposed	4.743E+13	2.02068E+13	7.74781E+13	3.09333E+14	0.00154	0.739746169	0.5675	4.16162E+16	1.773E+16	6.79812E+16	2.71416E+17	0.153329987	0.250468541
410	-5	26	non-exposed	5.68456E+13	1.32558E+13	7.489E+13	2.56431E+14	0.00154	0.739746169	0.5675	4.98777E+16	1.1631E+16	6.57103E+16	2.24999E+17	0.221679451	0.292046831
410	-5	31	non-exposed	1.19064E+14	7.55448E+13	2.28997E+14	2.66957E+14	0.00154	0.739746169	0.5675	1.0447E+17	6.62849E+16	2.00928E+17	2.34234E+17	0.446005688	0.857807653
410	-5	32	non-exposed	5.50805E+13	2.59317E+13	8.93835E+13	3.21756E+14	0.00154	0.739746169	0.5675	4.8329E+16	2.27531E+16	7.84273E+16	2.82316E+17	0.171187259	0.277799228
410	-5	33	non-exposed	5.97909E+13	2.39401E+13	8.5346E+13	2.99394E+14	0.00154	0.739746169	0.5675	5.2462E+16	2.10056E+16	7.48847E+16	2.62696E+17	0.199706086	0.285062241
410	-5	34	non-exposed	4.78596E+13	1.65487E+13	6.18665E+13	2.99187E+14	0.00154	0.739746169	0.5675	4.19932E+16	1.45202E+16	5.42832E+16	2.62514E+17	0.159965398	0.206782007
410	-5	35	non-exposed	6.1644E+13	3.98882E+13	1.20917E+14	2.93804E+14	0.00154	0.739746169	0.5675	5.40879E+16	3.49988E+16	1.06096E+17	2.57791E+17	0.209813249	0.411557435
410	-5	36	non-exposed	9.60816E+13	1.859E+13	1.22905E+14	2.88897E+14	0.00154	0.739746169	0.5675	8.43043E+16	1.63113E+16	1.0784E+17	2.53485E+17	0.332580807	0.425428223
410	-20	1	exposed	2.43025E+13	3.87862E+12	3.0043E+13	3.30245E+14	0.00154	0.739746169	0.5675	2.13236E+16	3.40319E+15	2.63604E+16	2.89765E+17	0.073589342	0.090971787
410	-20	11	exposed	7.01969E+12	1.82238E+12	9.09778E+12	5.11931E+13	0.00154	0.739746169	0.5675	6.15924E+15	1.599E+15	7.98261E+15	4.49181E+16	0.137121672	0.177714864
410	-20	12	exposed	5.96356E+12	8.24566E+11	7.06455E+12	7.32957E+13	0.00154	0.739746169	0.5675	5.23257E+15	7.23494E+14	6.19861E+15	6.43114E+16	0.081362994	0.096384181
410	-20	19	exposed	5.88022E+13	2.42397E+13	8.19504E+13	4.2321E+14	0.00154	0.739746169	0.5675	5.15945E+16	2.12685E+16	7.19053E+16	3.71335E+17	0.138943249	0.193639922
410	-20	20	exposed	5.35897E+13	2.2822E+13	7.85962E+13	4.03748E+14	0.00154	0.739746169	0.5675	4.70209E+16	2.00246E+16	6.89622E+16	3.54258E+17	0.132730769	0.194666667
410	-20	21	exposed	3.65599E+13	1.33174E+13	5.47233E+13	4.26523E+14	0.00154	0.739746169	0.5675	3.20785E+16	1.1685E+16	4.80156E+16	3.74242E+17	0.085716019	0.128300971
410	-20	22	exposed	2.74621E+13	5.30611E+12	3.20306E+13	4.0706E+14	0.00154	0.739746169	0.5675	2.40959E+16	4.65571E+15	2.81045E+16	3.57165E+17	0.067464395	0.078687691
410	-20	25	exposed	2.30628E+13	7.23383E+12	3.09126E+13	4.58926E+14	0.00154	0.739746169	0.5675	2.02359E+16	6.34714E+15	2.71234E+16	4.02673E+17	0.050253779	0.067358448
410	-5	15	exposed	8.58792E+13	3.64068E+13	1.30276E+14	9.95151E+14	0.00154	0.739746169	0.5675	7.53525E+16	3.19443E+16	1.14307E+17	8.7317E+17	0.086297594	0.130910604
410	-5	16	exposed	1.05751E+14	5.24574E+13	1.42844E+14	8.58429E+14	0.00154	0.739746169	0.5675	9.27883E+16	4.60274E+16	1.25335E+17	7.53207E+17	0.123191028	0.166401351
410	-5	18	exposed	6.66218E+13	2.24443E+13	8.04803E+13	1.28847E+15	0.00154	0.739746169	0.5675	5.84556E+16	1.96932E+16	7.06154E+16	1.13054E+18	0.051706037	0.062461835
410	-5	37	exposed	5.10482E+13	7.55988E+12	5.98582E+13	3.56644E+14	0.00154	0.739746169	0.5675	4.47909E+16	6.63322E+15	5.2521E+16	3.12928E+17	0.143134978	0.167837446
410	-5	45	exposed	8.83897E+13	3.7653E+13	1.33009E+14	2.44112E+14	0.00154	0.739746169	0.5675	7.75552E+16	3.30376E+16	1.16705E+17	2.1419E+17	0.362086514	0.544868533
411	-20	4	non-exposed	3.38979E+13	8.05993E+12	4.63885E+13	1.99606E+14	0.00155	0.736686862	0.5827	2.97222E+16	7.06708E+15	4.06742E+16	1.75017E+17	0.16982427	0.232400957
411	-20	5	non-exposed	3.14999E+13	6.82646E+12	3.92694E+13	1.46233E+14	0.00155	0.736686862	0.5827	2.76197E+16	5.98555E+15	3.44321E+16	1.28219E+17	0.215409363	0.268540203
411	-20	6	non-exposed	2.63875E+13	1.21775E+13	4.38564E+13	1.43504E+14	0.00155	0.736686862	0.5827	2.3137E+16	1.06774E+16	3.8454E+16	1.25826E+17	0.183880532	0.305611802
411	-20	13	non-exposed	1.77013E+13	2.46416E+12	1.94438E+13	1.78788E+14	0.00155	0.736686862	0.5827	1.55208E+16	2.16062E+15	1.70486E+16	1.56764E+17	0.09900743	0.108753193
411	-20	14	non-exposed	2.11364E+13	6.19548E+12	2.84558E+13	2.07565E+14	0.00155	0.736686862	0.5827	1.85327E+16	5.4323E+15	2.49505E+16	1.81997E+17	0.101829909	0.137093145
411	-20	40	non-exposed	5.34195E+13	1.13394E+13	6.82026E+13	2.47302E+14	0.00155	0.736686862	0.5827	4.68391E+16	9.94259E+15	5.98011E+16	2.16838E+17	0.216009232	0.275786823
411	-20	41	non-exposed	5.80272E+13	2.19981E+13	8.89166E+13	2.30729E+14	0.00155	0.736686862	0.5827	5.08792E+16	1.92883E+16	7.79635E+16	2.02307E+17	0.251495525	0.385373094
411	-20	42	non-exposed	3.58551E+13	9.16072E+12	4.4479E+13	2.7335E+14	0.00155	0.736686862	0.5827	3.14384E+16	8.03227E+15	3.89999E+16	2.39678E+17	0.131169324	0.162718299
411	-20	43	non-exposed	6.40048E+13	4.47975E+13	1.30137E+14	2.50934E+14	0.00155	0.736686862	0.5827	5.61204E+16	3.92792E+16	1.14106E+17	2.20023E+17	0.25506617	0.518610422
411	-20	44	non-exposed	5.46596E+13	1.66141E+13	7.65878E+13	2.73869E+14	0.00155	0.736686862	0.5827	4.79264E+16	1.45675E+16	6.71534E+16	2.40133E+17	0.199583175	0.279651383
411	-5	7	non-exposed	5.59361E+13	1.1696E+13	7.42632E+13	3.66542E+14	0.00155	0.736686862	0.5827	4.90457E+16	1.02552E+16	6.51152E+16	3.2139E+17	0.152604757	0.202604757
411	-5	8	non-exposed	6.63761E+13	6.75269E+12	7.20423E+13	3.53362E+14	0.00155	0.736686862	0.5827	5.81996E+16	5.92086E+15	6.31679E+16	3.09834E+17	0.18784141	0.203876652
411	-5	9	non-exposed	5.94105E+13	1.61425E+13	7.78746E+13	3.50145E+14	0.00155	0.736686862	0.5827	5.20921E+16	1.4154E+16	6.82817E+16	3.07013E+17	0.169673978	0.222406639
411	-5	10	non-exposed	4.77325E+13	1.95959E+13	7.68784E+13	3.28352E+14	0.00155	0.736686862	0.5827	4.18526E+16	1.7182E+16	6.74082E+16	2.87904E+17	0.145369785	0.234134008
411	-5	26	non-exposed	5.76121E+13	1.29072E+13	7.52802E+13	2.75529E+14	0.00155	0.736686862	0.5827	5.05152E+16	1.13172E+16	6.60069E+16	2.41589E+17	0.209096045	0.273220339
411	-5	31	non-exposed	1.21741E+14	7.79408E+13	2.34952E+14	2.83382E+14	0.00155	0.736686862	0.5827	1.06745E+17	6.83398E+16	2.0601E+17	2.48474E+17	0.429602051	0.829101563
411	-5	32	non-exposed	5.57804E+13	2.60463E+13	9.03279E+13	3.41843E+14	0.00155	0.736686862	0.5827	4.89092E+16	2.28378E+16	7.9201E+16	2.99734E+17	0.163175471	0.264238009
411	-5	33	non-exposed	6.03051E+13	2.42961E+13	8.60523E+13	3.18805E+14	0.00155	0.736686862	0.5827	5.28765E+16	2.13032E+16	7.54521E+16	2.79533E+17	0.189160156	0.269921875
411	-5	34	non-exposed	4.83551E+13	1.63103E+13	6.23703E+13	3.2171E+14	0.00155	0.736686862	0.5827	4.23986E+16	1.43011E+16	5.46873E+16	2.82081E+17	0.150306452	0.193870968
411	-5	35	non-exposed	6.23391E+13	4.04709E+13	1.22499E+14	3.15899E+14	0.00155	0.736686862	0.5827	5.466E+16	3.54855E+16	1.07409E+17	2.76985E+17	0.197339028	0.387779238
411	-5	36	non-exposed	9.68296E+13	1.75052E+13	1.22001E+14	3.06663E+14	0.00155	0.736686862	0.5827	8.49018E+16	1.53488E+16	1.06972E+17	2.68887E+17	0.315752961	0.397834179
411	-20	1	exposed	2.44707E+13	4.11284E+12	3.05936E+13	3.56441E+14	0.00155	0.736686862	0.5827	2.14563E+16	3.6062E+15	2.6825E+16	3.12533E+17	0.06865295	0.085830745
411	-20	11	exposed	7.11914E+12	1.85294E+12	9.2279E+12	5.56455E+13	0.00155	0.736686862	0.5827	6.24217E+15	1.62468E+15	8.09117E+15	4.87909E+16	0.127937337	0.165833644
411	-20	12	exposed	6.00924E+12	7.35538E+11	6.95932E+12	7.91511E+13	0.00155	0.736686862	0.5827	5.269E+15	6.44932E+14	6.10204E+15	6.9401E+16	0.07592107	0.087924479
411	-20	19	exposed	5.98952E+13	2.47649E+13	8.3873E+13	4.55479E+14	0.00155	0.736686862	0.5827	5.25171E+16	2.17142E+16	7.35412E+16	3.99372E+17	0.131499203	0.184142174
411	-20	20	exposed	5.47426E+13	2.3236E+13	8.01162E+13	4.34724E+14	0.00155	0.736686862	0.5827	4.79992E+16	2.03737E+16	7.02472E+16	3.81173E+17	0.125925042	0.184292194
411	-20	21	exposed	3.72561E+13	1.36345E+13	5.57285E+13	4.56206E+14	0.00155	0.736686862	0.5827	3.26668E+16	1.19549E+16	4.88637E+16	4.00009E+17	0.08166515	0.122156506
411	-20	22	exposed	2.78222E+13	5.44248E+12	3.25654E+13	4.40847E+14	0.00155	0.736686862	0.5827	2.4395E+16	4.77205E+15	2.85539E+16	3.86542E+17	0.063110876	0.073870057
411	-20	25	exposed	2.34973E+13	7.55279E+12	3.15276E+13	4.98962E+14	0.00155	0.736686862	0.5827	2.06028E+16	6.62241E+15	2.76439E+16	4.37498E+17	0.047092346	0.063186356
411	-5	15	exposed	8.6182E+13	3.64572E+13	1.30324E+14	1.06925E+15	0.00155	0.736686862	0.5827	7.55658E+16	3.19663E+16	1.1427E+17	9.37539E+17	0.080600129	0.121882886
411	-5	16	exposed	1.06673E+14	5.33192E+13	1.44375E+14	9.15525E+14	0.00155	0.736686862	0.5827	9.35325E+16	4.67511E+16	1.26591E+17	8.02747E+17	0.116515529	0.157696667
411	-5	18	exposed	6.7061E+13	2.2387E+13	8.05936E+13	1.38481E+15	0.00155	0.736686862	0.5827	5.88002E+16	1.96293E+16	7.06658E+16	1.21422E+18	0.048426259	0.058198441
411	-5	37	exposed	5.1401E+13	7.06904E+12	5.9423E+13	3.81279E+14	0.00155	0.736686862	0.5827	4.50692E+16	6.19825E+15	5.2103E+16	3.34311E+17	0.134812194	0.155851933
411	-5	45	exposed	8.95392E+13	3.77819E+13	1.34309E+14	2.59132E+14	0.00155	0.736686862	0.5827	7.85094E+16	3.31278E+16	1.17764E+17	2.27212E+17	0.345534642	0.518301962
412	-20	4	non-exposed	3.4746E+13	8.1179E+12	4.69175E+13	2.16538E+14	0.00157	0.740529995	0.6035	2.99615E+16	7.00006E+15	4.0457E+16	1.86721E+17	0.160461206	0.21667067
412	-20	5	non-exposed	3.2284E+13	7.02523E+12	4.0322E+13	1.60009E+14	0.00157	0.740529995	0.6035	2.78385E+16	6.05785E+15	3.47697E+16	1.37975E+17	0.201764081	0.25199922
412	-20	6	non-exposed	2.70535E+13	1.23607E+13	4.47953E+13	1.56149E+14	0.00157	0.740529995	0.6035	2.33282E+16	1.06587E+16	3.8627E+16	1.34647E+17	0.173254497	0.286875416
412	-20	13	non-exposed	1.81574E+13	2.41278E+12	1.98635E+13	1.92539E+14	0.00157	0.740529995	0.6035	1.56571E+16	2.08054E+15	1.71283E+16	1.66026E+17	0.094305165	0.103166198
412	-20	14	non-exposed	2.17241E+13	6.22316E+12	2.91908E+13	2.25537E+14	0.00157	0.740529995	0.6035	1.87327E+16	5.36623E+15	2.51712E+16	1.94481E+17	0.096321495	0.129428044
412	-20	40	non-exposed	5.42256E+13	1.14583E+13	6.94712E+13	2.68397E+14	0.00157	0.740529995	0.6035	4.67587E+16	9.8805E+15	5.9905E+16	2.31439E+17	0.202034884	0.258837209
412	-20	41	non-exposed	5.92659E+13	2.22177E+13	9.05893E+13	2.49776E+14	0.00157	0.740529995	0.6035	5.1105E+16	1.91583E+16	7.81151E+16	2.15382E+17	0.237276135	0.362682216
412	-20	42	non-exposed	3.65041E+13	9.41907E+12	4.5149E+13	2.96382E+14	0.00157	0.740529995	0.6035	3.14775E+16	8.12206E+15	3.8932E+16	2.5557E+17	0.123166023	0.152334152
412	-20	43	non-exposed	6.51644E+13	4.53373E+13	1.32201E+14	2.70686E+14	0.00157	0.740529995	0.6035	5.61912E+16	3.90944E+16	1.13997E+17	2.33412E+17	0.240737894	0.488393543
412	-20	44	non-exposed	5.58589E+13	1.74188E+13	7.92084E+13	2.9815E+14	0.00157	0.740529995	0.6035	4.81671E+16	1.50202E+16	6.83014E+16	2.57095E+17	0.18735171	0.265666434
412	-5	7	non-exposed	5.59806E+13	1.20164E+13	7.52345E+13	3.93337E+14	0.00157	0.740529995	0.6035	4.82721E+16	1.03617E+16	6.48747E+16	3.39175E+17	0.142322137	0.19127215
412	-5	8	non-exposed	6.70161E+13	6.40328E+12	7.22592E+13	3.80542E+14	0.00157	0.740529995	0.6035	5.7788E+16	5.52155E+15	6.23091E+16	3.28141E+17	0.176107162	0.189885183
412	-5	9	non-exposed	6.01169E+13	1.64228E+13	7.96454E+13	3.7586E+14	0.00157	0.740529995	0.6035	5.18387E+16	1.41614E+16	6.86782E+16	3.24104E+17	0.159944644	0.211901467
412	-5	10	non-exposed	4.85508E+13	2.08726E+13	7.96662E+13	3.54222E+14	0.00157	0.740529995	0.6035	4.18653E+16	1.79984E+16	6.86961E+16	3.05446E+17	0.137063142	0.224904552
412	-5	26	non-exposed	5.84597E+13	1.27845E+13	7.54842E+13	2.95653E+14	0.00157	0.740529995	0.6035	5.04097E+16	1.10241E+16	6.509E+16	2.54942E+17	0.197730472	0.25531316
412	-5	31	non-exposed	1.21304E+14	7.7012E+13	2.33443E+14	3.03906E+14	0.00157	0.740529995	0.6035	1.04601E+17	6.64074E+16	2.01298E+17	2.62058E+17	0.399149932	0.768142401
412	-5	32	non-exposed	5.61138E+13	2.61113E+13	9.07766E+13	3.71283E+14	0.00157	0.740529995	0.6035	4.83869E+16	2.25158E+16	7.82766E+16	3.20157E+17	0.151134772	0.244494256
412	-5	33	non-exposed	6.13465E+13	2.44515E+13	8.79054E+13	3.43195E+14	0.00157	0.740529995	0.6035	5.28991E+16	2.10845E+16	7.58007E+16	2.95937E+17	0.178751137	0.256138224
412	-5	34	non-exposed	4.93674E+13	1.72251E+13	6.36039E+13	3.4798E+14	0.00157	0.740529995	0.6035	4.25695E+16	1.48532E+16	5.48457E+16	3.00063E+17	0.14186846	0.182780269
412	-5	35	non-exposed	6.28029E+13	4.06931E+13	1.23296E+14	3.41427E+14	0.00157	0.740529995	0.6035	5.41549E+16	3.50896E+16	1.06318E+17	2.94412E+17	0.183942718	0.361121268
412	-5	36	non-exposed	9.90938E+13	1.88163E+13	1.2675E+14	3.21141E+14	0.00157	0.740529995	0.6035	8.54485E+16	1.62252E+16	1.09297E+17	2.76919E+17	0.308568189	0.394687399
412	-20	1	exposed	2.52169E+13	3.99941E+12	3.11674E+13	3.94274E+14	0.00157	0.740529995	0.6035	2.17445E+16	3.44869E+15	2.68756E+16	3.39982E+17	0.063957784	0.079050132
412	-20	11	exposed	7.18986E+12	1.83194E+12	9.29612E+12	6.14921E+13	0.00157	0.740529995	0.6035	6.19981E+15	1.57968E+15	8.01604E+15	5.30246E+16	0.11692325	0.151175774
412	-20	12	exposed	6.14765E+12	6.2757E+11	6.90135E+12	8.67922E+13	0.00157	0.740529995	0.6035	5.30112E+15	5.41153E+14	5.95103E+15	7.48409E+16	0.070831835	0.079515762
412	-20	19	exposed	6.08732E+13	2.5047E+13	8.53254E+13	4.9331E+14	0.00157	0.740529995	0.6035	5.24909E+16	2.15981E+16	7.35761E+16	4.25381E+17	0.123397301	0.172964994
412	-20	20	exposed	5.54584E+13	2.3309E+13	8.07065E+13	4.71776E+14	0.00157	0.740529995	0.6035	4.78217E+16	2.00993E+16	6.95932E+16	4.06812E+17	0.117552371	0.17106946
412	-20	21	exposed	3.78929E+13	1.372E+13	5.66755E+13	5.00696E+14	0.00157	0.740529995	0.6035	3.26751E+16	1.18308E+16	4.88713E+16	4.3175E+17	0.075680449	0.113193434
412	-20	22	exposed	2.83794E+13	5.4576E+12	3.35185E+13	4.75937E+14	0.00157	0.740529995	0.6035	2.44715E+16	4.70609E+15	2.8903E+16	4.104E+17	0.059628415	0.07042623
412	-20	25	exposed	2.42754E+13	7.88481E+12	3.31024E+13	5.47822E+14	0.00157	0.740529995	0.6035	2.09327E+16	6.79907E+15	2.85441E+16	4.72387E+17	0.044312571	0.06042537
412	-5	15	exposed	8.69223E+13	3.75925E+13	1.32909E+14	1.16923E+15	0.00157	0.740529995	0.6035	7.4953E+16	3.2416E+16	1.14607E+17	1.00823E+18	0.074341598	0.113672223
412	-5	16	exposed	1.06693E+14	5.36696E+13	1.44643E+14	9.8558E+14	0.00157	0.740529995	0.6035	9.20015E+16	4.62793E+16	1.24726E+17	8.49865E+17	0.108254169	0.146759553
412	-5	18	exposed	6.7134E+13	2.26849E+13	8.15803E+13	1.50167E+15	0.00157	0.740529995	0.6035	5.78896E+16	1.95612E+16	7.03467E+16	1.29489E+18	0.044706154	0.05432629
412	-5	37	exposed	5.17913E+13	7.33709E+12	6.02958E+13	4.11335E+14	0.00157	0.740529995	0.6035	4.46596E+16	6.32677E+15	5.1993E+16	3.54694E+17	0.12591047	0.146585736
412	-5	45	exposed	9.0142E+13	3.77084E+13	1.34448E+14	2.79737E+14	0.00157	0.740529995	0.6035	7.77294E+16	3.25159E+16	1.15935E+17	2.41217E+17	0.322238751	0.480624768
413	-20	4	non-exposed	3.58565E+13	8.42896E+12	4.87416E+13	2.37451E+14	0.00159	0.742773422	0.6225	3.02766E+16	7.11728E+15	4.11567E+16	2.005E+17	0.151005709	0.205270092
413	-20	5	non-exposed	3.32105E+13	7.18071E+12	4.14627E+13	1.75706E+14	0.00159	0.742773422	0.6225	2.80424E+16	6.06327E+15	3.50105E+16	1.48363E+17	0.189012207	0.235978396
413	-20	6	non-exposed	2.79701E+13	1.27256E+13	4.6218E+13	1.71002E+14	0.00159	0.742773422	0.6225	2.36175E+16	1.07453E+16	3.90257E+16	1.44392E+17	0.163565679	0.270276863
413	-20	13	non-exposed	1.88626E+13	2.53957E+12	2.06584E+13	2.12768E+14	0.00159	0.742773422	0.6225	1.59273E+16	2.14437E+15	1.74436E+16	1.79658E+17	0.088653629	0.097093565
413	-20	14	non-exposed	2.23613E+13	6.50936E+12	3.00959E+13	2.49131E+14	0.00159	0.742773422	0.6225	1.88815E+16	5.49639E+15	2.54125E+16	2.10362E+17	0.089757221	0.120803684
413	-20	40	non-exposed	5.54939E+13	1.16929E+13	7.06201E+13	2.92095E+14	0.00159	0.742773422	0.6225	4.68582E+16	9.87326E+15	5.96305E+16	2.46641E+17	0.189985719	0.241770796
413	-20	41	non-exposed	6.14015E+13	2.23013E+13	9.28114E+13	2.72282E+14	0.00159	0.742773422	0.6225	5.18465E+16	1.88308E+16	7.83685E+16	2.2991E+17	0.225507468	0.340865569
413	-20	42	non-exposed	3.72601E+13	9.76133E+12	4.66143E+13	3.21294E+14	0.00159	0.742773422	0.6225	3.14619E+16	8.2423E+15	3.93603E+16	2.71296E+17	0.115968841	0.145082765
413	-20	43	non-exposed	6.70067E+13	4.6634E+13	1.36026E+14	2.96371E+14	0.00159	0.742773422	0.6225	5.65794E+16	3.9377E+16	1.14858E+17	2.50251E+17	0.226090781	0.458972555
413	-20	44	non-exposed	5.76213E+13	1.74702E+13	8.10692E+13	3.25257E+14	0.00159	0.742773422	0.6225	4.86545E+16	1.47516E+16	6.84535E+16	2.74642E+17	0.17715614	0.249246553
413	-5	7	non-exposed	5.71969E+13	1.19239E+13	7.62514E+13	4.25473E+14	0.00159	0.742773422	0.6225	4.82961E+16	1.00683E+16	6.43854E+16	3.59262E+17	0.134431373	0.179215686
413	-5	8	non-exposed	6.89377E+13	6.39915E+12	7.44994E+13	4.13063E+14	0.00159	0.742773422	0.6225	5.82099E+16	5.40334E+15	6.29061E+16	3.48784E+17	0.166893882	0.180358495
413	-5	9	non-exposed	6.13306E+13	1.63607E+13	8.07355E+13	4.09309E+14	0.00159	0.742773422	0.6225	5.17866E+16	1.38147E+16	6.81718E+16	3.45614E+17	0.14983949	0.197248408
413	-5	10	non-exposed	4.91275E+13	2.03645E+13	7.94424E+13	3.85532E+14	0.00159	0.742773422	0.6225	4.14825E+16	1.71955E+16	6.70799E+16	3.25537E+17	0.127427644	0.206058967
413	-5	26	non-exposed	5.99312E+13	1.32283E+13	7.77739E+13	3.22129E+14	0.00159	0.742773422	0.6225	5.06049E+16	1.11698E+16	6.5671E+16	2.72E+17	0.186047265	0.241437358
413	-5	31	non-exposed	1.24586E+14	7.93539E+13	2.40058E+14	3.27864E+14	0.00159	0.742773422	0.6225	1.05199E+17	6.70052E+16	2.02701E+17	2.76843E+17	0.379993639	0.732188295
413	-5	32	non-exposed	5.79811E+13	2.66416E+13	9.32494E+13	4.05555E+14	0.00159	0.742773422	0.6225	4.89583E+16	2.24957E+16	7.87383E+16	3.42444E+17	0.142967344	0.229930573
413	-5	33	non-exposed	6.27781E+13	2.4881E+13	8.96412E+13	3.75313E+14	0.00159	0.742773422	0.6225	5.30088E+16	2.10091E+16	7.56916E+16	3.16908E+17	0.167268686	0.238844123
413	-5	34	non-exposed	5.03528E+13	1.75888E+13	6.58857E+13	3.75626E+14	0.00159	0.742773422	0.6225	4.25171E+16	1.48517E+16	5.56328E+16	3.17172E+17	0.134050528	0.175402554
413	-5	35	non-exposed	6.42015E+13	4.10168E+13	1.25097E+14	3.6989E+14	0.00159	0.742773422	0.6225	5.42107E+16	3.46339E+16	1.0563E+17	3.12329E+17	0.173569213	0.338201297
413	-5	36	non-exposed	1.01483E+14	1.84535E+13	1.28685E+14	3.46374E+14	0.00159	0.742773422	0.6225	8.56902E+16	1.55818E+16	1.08659E+17	2.92473E+17	0.292985097	0.371518892
413	-20	1	exposed	2.61488E+13	4.1046E+12	3.22859E+13	4.32633E+14	0.00159	0.742773422	0.6225	2.20797E+16	3.46585E+15	2.72617E+16	3.65309E+17	0.060441106	0.074626386
413	-20	11	exposed	7.43812E+12	1.8861E+12	9.59816E+12	6.71684E+13	0.00159	0.742773422	0.6225	6.28063E+15	1.59259E+15	8.10453E+15	5.67159E+16	0.110738498	0.142897066
413	-20	12	exposed	6.41546E+12	5.85254E+11	7.16838E+12	9.48137E+13	0.00159	0.742773422	0.6225	5.41711E+15	4.94179E+14	6.05286E+15	8.00591E+16	0.06766388	0.075604927
413	-20	19	exposed	6.27468E+13	2.58991E+13	8.80979E+13	5.41748E+14	0.00159	0.742773422	0.6225	5.29824E+16	2.18687E+16	7.43884E+16	4.57443E+17	0.115822907	0.162617902
413	-20	20	exposed	5.7272E+13	2.42253E+13	8.35511E+13	5.14947E+14	0.00159	0.742773422	0.6225	4.83595E+16	2.04555E+16	7.05492E+16	4.34813E+17	0.111219117	0.162251924
413	-20	21	exposed	3.90121E+13	1.41275E+13	5.85859E+13	5.45085E+14	0.00159	0.742773422	0.6225	3.29412E+16	1.1929E+16	4.9469E+16	4.60261E+17	0.071570691	0.10748039
413	-20	22	exposed	2.93086E+13	5.51547E+12	3.44549E+13	5.22038E+14	0.00159	0.742773422	0.6225	2.47477E+16	4.65717E+15	2.90932E+16	4.40801E+17	0.056142629	0.066000799
413	-20	25	exposed	2.55075E+13	8.34168E+12	3.43924E+13	5.99937E+14	0.00159	0.742773422	0.6225	2.15381E+16	7.04358E+15	2.90404E+16	5.06577E+17	0.042516948	0.057326612
413	-5	15	exposed	8.84159E+13	3.74734E+13	1.3417E+14	1.27246E+15	0.00159	0.742773422	0.6225	7.4657E+16	3.1642E+16	1.13291E+17	1.07444E+18	0.069484511	0.105441731
413	-5	16	exposed	1.08934E+14	5.34164E+13	1.46705E+14	1.08224E+15	0.00159	0.742773422	0.6225	9.19817E+16	4.5104E+16	1.23875E+17	9.13829E+17	0.100655232	0.135555984
413	-5	18	exposed	6.94174E+13	2.36553E+13	8.35929E+13	1.63692E+15	0.00159	0.742773422	0.6225	5.86149E+16	1.99741E+16	7.05845E+16	1.38219E+18	0.042407254	0.051067083
413	-5	37	exposed	5.2548E+13	7.33652E+12	6.02336E+13	4.46329E+14	0.00159	0.742773422	0.6225	4.43706E+16	6.19484E+15	5.08603E+16	3.76873E+17	0.117733645	0.134953271
413	-5	45	exposed	9.20971E+13	3.84365E+13	1.38091E+14	3.04401E+14	0.00159	0.742773422	0.6225	7.77653E+16	3.24552E+16	1.16602E+17	2.57031E+17	0.302552244	0.45364851
414	-20	4	non-exposed	3.65705E+13	8.43658E+12	4.94032E+13	2.5632E+14	0.00163	0.74053146	0.6473	3.02528E+16	6.97912E+15	4.08686E+16	2.12039E+17	0.142675367	0.19274062
414	-20	5	non-exposed	3.38833E+13	7.03744E+12	4.19813E+13	1.89585E+14	0.00163	0.74053146	0.6473	2.80298E+16	5.82169E+15	3.47288E+16	1.56833E+17	0.178723717	0.221438024
414	-20	6	non-exposed	2.87053E+13	1.2756E+13	4.70408E+13	1.84651E+14	0.00163	0.74053146	0.6473	2.37463E+16	1.05523E+16	3.89142E+16	1.52751E+17	0.155457428	0.254755435
414	-20	13	non-exposed	1.94341E+13	2.6152E+12	2.12833E+13	2.3051E+14	0.00163	0.74053146	0.6473	1.60768E+16	2.16341E+15	1.76065E+16	1.90688E+17	0.084309102	0.092331414
414	-20	14	non-exposed	2.27672E+13	6.52949E+12	3.05033E+13	2.697E+14	0.00163	0.74053146	0.6473	1.8834E+16	5.40148E+15	2.52337E+16	2.23108E+17	0.084416667	0.113100775
414	-20	40	non-exposed	5.64071E+13	1.16084E+13	7.12511E+13	3.15173E+14	0.00163	0.74053146	0.6473	4.66625E+16	9.60299E+15	5.8942E+16	2.60725E+17	0.178971808	0.226069652
414	-20	41	non-exposed	6.24283E+13	2.27693E+13	9.45415E+13	2.92489E+14	0.00163	0.74053146	0.6473	5.16435E+16	1.88358E+16	7.82089E+16	2.4196E+17	0.21343817	0.323230879
414	-20	42	non-exposed	3.7779E+13	9.72702E+12	4.72289E+13	3.45384E+14	0.00163	0.74053146	0.6473	3.12524E+16	8.04663E+15	3.90699E+16	2.85717E+17	0.109382567	0.136743341
414	-20	43	non-exposed	6.85384E+13	4.77189E+13	1.39136E+14	3.17786E+14	0.00163	0.74053146	0.6473	5.6698E+16	3.94752E+16	1.151E+17	2.62887E+17	0.215674342	0.437828947
414	-20	44	non-exposed	5.87016E+13	1.76652E+13	8.23527E+13	3.50297E+14	0.00163	0.74053146	0.6473	4.85606E+16	1.46134E+16	6.81258E+16	2.89781E+17	0.167576843	0.235094002
414	-5	7	non-exposed	5.79751E+13	1.19996E+13	7.73559E+13	4.55668E+14	0.00163	0.74053146	0.6473	4.79596E+16	9.92662E+15	6.39922E+16	3.76949E+17	0.127231016	0.169763707
414	-5	8	non-exposed	6.95437E+13	6.73794E+12	7.51607E+13	4.4281E+14	0.00163	0.74053146	0.6473	5.75296E+16	5.57392E+15	6.21762E+16	3.66312E+17	0.157050677	0.1697356
414	-5	9	non-exposed	6.21063E+13	1.61775E+13	8.09937E+13	4.38211E+14	0.00163	0.74053146	0.6473	5.13771E+16	1.33827E+16	6.70016E+16	3.62507E+17	0.141727099	0.184828244
414	-5	10	non-exposed	4.97534E+13	2.02225E+13	7.98647E+13	4.11032E+14	0.00163	0.74053146	0.6473	4.11583E+16	1.6729E+16	6.60677E+16	3.40024E+17	0.12104527	0.194303154
414	-5	26	non-exposed	6.11216E+13	1.34268E+13	7.92584E+13	3.44234E+14	0.00163	0.74053146	0.6473	5.05625E+16	1.11073E+16	6.55661E+16	2.84766E+17	0.177558457	0.230245976
414	-5	31	non-exposed	1.26242E+14	8.13584E+13	2.44821E+14	3.51238E+14	0.00163	0.74053146	0.6473	1.04433E+17	6.73033E+16	2.02527E+17	2.90559E+17	0.359419643	0.69702381
414	-5	32	non-exposed	5.87644E+13	2.68066E+13	9.39142E+13	4.3382E+14	0.00163	0.74053146	0.6473	4.86125E+16	2.21756E+16	7.769E+16	3.58875E+17	0.135457831	0.216481928
414	-5	33	non-exposed	6.37559E+13	2.54637E+13	9.07573E+13	4.02773E+14	0.00163	0.74053146	0.6473	5.27417E+16	2.10647E+16	7.50785E+16	3.33192E+17	0.15829224	0.225330911
414	-5	34	non-exposed	5.11647E+13	1.74517E+13	6.65052E+13	4.03505E+14	0.00163	0.74053146	0.6473	4.23257E+16	1.44368E+16	5.5016E+16	3.33797E+17	0.126800518	0.164818653
414	-5	35	non-exposed	6.52037E+13	4.16175E+13	1.27031E+14	4.00265E+14	0.00163	0.74053146	0.6473	5.39394E+16	3.44279E+16	1.05086E+17	3.31117E+17	0.162901541	0.317367459
414	-5	36	non-exposed	1.02868E+14	1.86606E+13	1.30522E+14	3.64409E+14	0.00163	0.74053146	0.6473	8.50967E+16	1.54369E+16	1.07974E+17	3.01455E+17	0.282286288	0.358175559
414	-20	1	exposed	2.6531E+13	4.17547E+12	3.27404E+13	4.75007E+14	0.00163	0.74053146	0.6473	2.19476E+16	3.45414E+15	2.70843E+16	3.92947E+17	0.055853873	0.068926056
414	-20	11	exposed	7.67566E+12	1.89238E+12	9.83883E+12	7.28818E+13	0.00163	0.74053146	0.6473	6.34964E+15	1.56546E+15	8.13912E+15	6.02911E+16	0.105316504	0.134997131
414	-20	12	exposed	6.55016E+12	6.71135E+11	7.4638E+12	1.02403E+14	0.00163	0.74053146	0.6473	5.41859E+15	5.55193E+14	6.17439E+15	8.47119E+16	0.063964884	0.072886893
414	-20	19	exposed	6.41322E+13	2.67195E+13	9.02973E+13	5.85082E+14	0.00163	0.74053146	0.6473	5.3053E+16	2.21036E+16	7.4698E+16	4.84006E+17	0.109612292	0.154332678
414	-20	20	exposed	5.84612E+13	2.48976E+13	8.53006E+13	5.59158E+14	0.00163	0.74053146	0.6473	4.83617E+16	2.05964E+16	7.05644E+16	4.6256E+17	0.104552253	0.152551879
414	-20	21	exposed	3.96606E+13	1.40042E+13	5.89368E+13	5.89473E+14	0.00163	0.74053146	0.6473	3.2809E+16	1.15849E+16	4.87552E+16	4.87638E+17	0.067281433	0.099982266
414	-20	22	exposed	3.00434E+13	5.58568E+12	3.51865E+13	5.66057E+14	0.00163	0.74053146	0.6473	2.48532E+16	4.62072E+15	2.91078E+16	4.68268E+17	0.053074792	0.062160665
414	-20	25	exposed	2.59205E+13	8.38691E+12	3.50192E+13	6.54494E+14	0.00163	0.74053146	0.6473	2.14426E+16	6.93802E+15	2.89695E+16	5.41426E+17	0.039603897	0.05350583
414	-5	15	exposed	8.94611E+13	3.86393E+13	1.3669E+14	1.37484E+15	0.00163	0.74053146	0.6473	7.40062E+16	3.19641E+16	1.13076E+17	1.13733E+18	0.065069951	0.099422141
414	-5	16	exposed	1.10546E+14	5.46545E+13	1.49192E+14	1.16557E+15	0.00163	0.74053146	0.6473	9.14484E+16	4.52127E+16	1.23419E+17	9.64207E+17	0.094843049	0.128
414	-5	18	exposed	6.9913E+13	2.31395E+13	8.32935E+13	1.76466E+15	0.00163	0.74053146	0.6473	5.78352E+16	1.9142E+16	6.89041E+16	1.4598E+18	0.039618506	0.047200995
414	-5	37	exposed	5.28634E+13	7.09477E+12	6.0484E+13	4.75425E+14	0.00163	0.74053146	0.6473	4.37309E+16	5.86911E+15	5.0035E+16	3.93293E+17	0.111191733	0.127220756
414	-5	45	exposed	9.36477E+13	3.91063E+13	1.40119E+14	3.24268E+14	0.00163	0.74053146	0.6473	7.74695E+16	3.23505E+16	1.15912E+17	2.68249E+17	0.28879755	0.432108317
415	-20	4	non-exposed	3.76271E+13	8.58068E+12	5.08429E+13	2.79887E+14	0.00168	0.743907842	0.6736	3.01381E+16	6.87284E+15	4.07235E+16	2.24181E+17	0.134436541	0.181654811
415	-20	5	non-exposed	3.47126E+13	7.73387E+12	4.35916E+13	2.07773E+14	0.00168	0.743907842	0.6736	2.78037E+16	6.19457E+15	3.49154E+16	1.66419E+17	0.167070137	0.209804317
415	-20	6	non-exposed	2.93693E+13	1.32095E+13	4.84957E+13	2.01905E+14	0.00168	0.743907842	0.6736	2.35239E+16	1.05804E+16	3.88434E+16	1.61719E+17	0.145461387	0.24019099
415	-20	13	non-exposed	1.9918E+13	2.74451E+12	2.18587E+13	2.55262E+14	0.00168	0.743907842	0.6736	1.59537E+16	2.19827E+15	1.75081E+16	2.04457E+17	0.078029557	0.085632184
415	-20	14	non-exposed	2.33372E+13	6.63421E+12	3.09542E+13	2.9571E+14	0.00168	0.743907842	0.6736	1.86924E+16	5.31379E+15	2.47933E+16	2.36854E+17	0.078919206	0.104677534
415	-20	40	non-exposed	5.80156E+13	1.18459E+13	7.33722E+13	3.4255E+14	0.00168	0.743907842	0.6736	4.64686E+16	9.48815E+15	5.87687E+16	2.74372E+17	0.16936372	0.214193943
415	-20	41	non-exposed	6.40252E+13	2.29015E+13	9.64045E+13	3.1803E+14	0.00168	0.743907842	0.6736	5.12821E+16	1.83434E+16	7.72168E+16	2.54732E+17	0.201317957	0.303130148
415	-20	42	non-exposed	3.89338E+13	1.036E+13	4.89148E+13	3.76921E+14	0.00168	0.743907842	0.6736	3.11847E+16	8.29804E+15	3.91792E+16	3.01901E+17	0.103294412	0.129774812
415	-20	43	non-exposed	7.03019E+13	4.91856E+13	1.43077E+14	3.45275E+14	0.00168	0.743907842	0.6736	5.63095E+16	3.93961E+16	1.146E+17	2.76554E+17	0.203611533	0.414385433
415	-20	44	non-exposed	6.0059E+13	1.79016E+13	8.42072E+13	3.80588E+14	0.00168	0.743907842	0.6736	4.81053E+16	1.43386E+16	6.74472E+16	3.04839E+17	0.157805617	0.221255507
415	-5	7	non-exposed	5.83331E+13	1.2777E+13	7.91984E+13	4.93025E+14	0.00168	0.743907842	0.6736	4.67229E+16	1.0234E+16	6.34353E+16	3.94897E+17	0.118316684	0.16063762
415	-5	8	non-exposed	7.07665E+13	5.85177E+12	7.55308E+13	4.77307E+14	0.00168	0.743907842	0.6736	5.66816E+16	4.68708E+15	6.04977E+16	3.82307E+17	0.148261983	0.158243688
415	-5	9	non-exposed	6.2751E+13	1.61575E+13	8.12522E+13	4.72592E+14	0.00168	0.743907842	0.6736	5.02615E+16	1.29416E+16	6.50804E+16	3.7853E+17	0.132780488	0.171929047
415	-5	10	non-exposed	5.01565E+13	2.00762E+13	8.00577E+13	4.45347E+14	0.00168	0.743907842	0.6736	4.01737E+16	1.60804E+16	6.41236E+16	3.56708E+17	0.112623529	0.179764706
415	-5	26	non-exposed	6.16727E+13	1.38622E+13	8.03091E+13	3.73567E+14	0.00168	0.743907842	0.6736	4.93978E+16	1.11032E+16	6.4325E+16	2.99215E+17	0.165091164	0.214978962
415	-5	31	non-exposed	1.28784E+14	8.40481E+13	2.5149E+14	3.77864E+14	0.00168	0.743907842	0.6736	1.03152E+17	6.73198E+16	2.01435E+17	3.02656E+17	0.340820854	0.665557404
415	-5	32	non-exposed	5.96136E+13	2.69065E+13	9.5168E+13	4.67562E+14	0.00168	0.743907842	0.6736	4.77485E+16	2.15513E+16	7.62265E+16	3.74502E+17	0.127498879	0.203541013
415	-5	33	non-exposed	6.48163E+13	2.62409E+13	9.29256E+13	4.34449E+14	0.00168	0.743907842	0.6736	5.19157E+16	2.10181E+16	7.44303E+16	3.47979E+17	0.149191992	0.213892909
415	-5	34	non-exposed	5.2137E+13	1.79442E+13	6.72736E+13	4.3623E+14	0.00168	0.743907842	0.6736	4.176E+16	1.43727E+16	5.38839E+16	3.49406E+17	0.119517175	0.15421571
415	-5	35	non-exposed	6.68178E+13	4.36253E+13	1.31718E+14	4.31515E+14	0.00168	0.743907842	0.6736	5.35188E+16	3.49424E+16	1.05502E+17	3.45629E+17	0.154844585	0.305245265
415	-5	36	non-exposed	1.03761E+14	1.85502E+13	1.31466E+14	3.87777E+14	0.00168	0.743907842	0.6736	8.31088E+16	1.48581E+16	1.053E+17	3.10596E+17	0.267578231	0.339026104
415	-20	1	exposed	2.76272E+13	4.42428E+12	3.41817E+13	5.24985E+14	0.00168	0.743907842	0.6736	2.21285E+16	3.5437E+15	2.73784E+16	4.20496E+17	0.052624751	0.06510978
415	-20	11	exposed	7.84719E+12	1.87205E+12	9.99254E+12	7.95756E+13	0.00168	0.743907842	0.6736	6.28534E+15	1.49945E+15	8.00369E+15	6.37375E+16	0.09861294	0.125572821
415	-20	12	exposed	6.83005E+12	6.74443E+11	7.7417E+12	1.12521E+14	0.00168	0.743907842	0.6736	5.47065E+15	5.40207E+14	6.20085E+15	9.01255E+16	0.060700317	0.068802384
415	-20	19	exposed	6.53717E+13	2.71774E+13	9.20034E+13	6.37842E+14	0.00168	0.743907842	0.6736	5.23606E+16	2.17682E+16	7.36917E+16	5.1089E+17	0.102488911	0.144241827
415	-20	20	exposed	6.04257E+13	2.54081E+13	8.68898E+13	6.12588E+14	0.00168	0.743907842	0.6736	4.8399E+16	2.03511E+16	6.95959E+16	4.90663E+17	0.098640096	0.141840575
415	-20	21	exposed	4.08252E+13	1.4224E+13	6.03576E+13	6.4591E+14	0.00168	0.743907842	0.6736	3.26997E+16	1.1393E+16	4.83445E+16	5.17353E+17	0.063205711	0.093445814
415	-20	22	exposed	3.07289E+13	5.35155E+12	3.56906E+13	6.20028E+14	0.00168	0.743907842	0.6736	2.46129E+16	4.28642E+15	2.8587E+16	4.96622E+17	0.049560588	0.057562954
415	-20	25	exposed	2.66433E+13	8.58954E+12	3.59002E+13	7.19052E+14	0.00168	0.743907842	0.6736	2.13404E+16	6.87994E+15	2.87549E+16	5.75937E+17	0.037053337	0.049927135
415	-5	15	exposed	9.00806E+13	3.87834E+13	1.38361E+14	1.48526E+15	0.00168	0.743907842	0.6736	7.21516E+16	3.10642E+16	1.10823E+17	1.18964E+18	0.060649781	0.093156484
415	-5	16	exposed	1.1184E+14	5.5735E+13	1.5125E+14	1.26437E+15	0.00168	0.743907842	0.6736	8.95799E+16	4.46419E+16	1.21147E+17	1.01272E+18	0.088455163	0.119625394
415	-5	18	exposed	7.08433E+13	2.40189E+13	8.56533E+13	1.92128E+15	0.00168	0.743907842	0.6736	5.67432E+16	1.92384E+16	6.86055E+16	1.53888E+18	0.036873012	0.044581402
415	-5	37	exposed	5.36984E+13	7.4616E+12	6.13007E+13	5.1524E+14	0.00168	0.743907842	0.6736	4.30106E+16	5.9765E+15	4.90998E+16	4.1269E+17	0.104220053	0.118974985
415	-5	45	exposed	9.44817E+13	3.87593E+13	1.41149E+14	3.49886E+14	0.00168	0.743907842	0.6736	7.56767E+16	3.10449E+16	1.13056E+17	2.80247E+17	0.270035939	0.403414196
416	-20	4	non-exposed	3.839E+13	8.49179E+12	5.15116E+13	3.0115E+14	0.00173	0.745120634	0.6976	2.98023E+16	6.59221E+15	3.99886E+16	2.33784E+17	0.1274782	0.171049878
416	-20	5	non-exposed	3.56016E+13	7.42701E+12	4.41168E+13	2.228E+14	0.00173	0.745120634	0.6976	2.76376E+16	5.76562E+15	3.4248E+16	1.72961E+17	0.159791303	0.198010466
416	-20	6	non-exposed	2.98324E+13	1.32969E+13	4.89697E+13	2.17023E+14	0.00173	0.745120634	0.6976	2.3159E+16	1.03224E+16	3.80153E+16	1.68476E+17	0.137461885	0.225642515
416	-20	13	non-exposed	2.02979E+13	2.51939E+12	2.20794E+13	2.7468E+14	0.00173	0.745120634	0.6976	1.57574E+16	1.95581E+15	1.71403E+16	2.13235E+17	0.07389675	0.080382409
416	-20	14	non-exposed	2.36687E+13	6.56318E+12	3.09448E+13	3.19532E+14	0.00173	0.745120634	0.6976	1.83741E+16	5.09502E+15	2.40225E+16	2.48054E+17	0.074072978	0.096844182
416	-20	40	non-exposed	5.898E+13	1.19279E+13	7.42003E+13	3.69426E+14	0.00173	0.745120634	0.6976	4.57863E+16	9.25968E+15	5.76019E+16	2.86786E+17	0.159653113	0.200853
416	-20	41	non-exposed	6.492E+13	2.30956E+13	9.77292E+13	3.42535E+14	0.00173	0.745120634	0.6976	5.03976E+16	1.79292E+16	7.58675E+16	2.65911E+17	0.189527752	0.285311254
416	-20	42	non-exposed	3.92745E+13	1.04171E+13	4.91587E+13	4.04614E+14	0.00173	0.745120634	0.6976	3.04889E+16	8.08685E+15	3.81621E+16	3.14103E+17	0.097066459	0.121495327
416	-20	43	non-exposed	7.10858E+13	4.94509E+13	1.44367E+14	3.70056E+14	0.00173	0.745120634	0.6976	5.51842E+16	3.83889E+16	1.12073E+17	2.87276E+17	0.192094806	0.390122055
416	-20	44	non-exposed	6.1002E+13	1.80362E+13	8.55026E+13	4.10601E+14	0.00173	0.745120634	0.6976	4.73561E+16	1.40016E+16	6.63759E+16	3.18751E+17	0.148567409	0.208237401
416	-5	7	non-exposed	5.89485E+13	1.2433E+13	7.8864E+13	5.25935E+14	0.00173	0.745120634	0.6976	4.57619E+16	9.65175E+15	6.12224E+16	4.08285E+17	0.112083084	0.14995007
416	-5	8	non-exposed	7.01667E+13	7.1426E+12	7.50826E+13	5.08079E+14	0.00173	0.745120634	0.6976	5.44707E+16	5.54482E+15	5.82869E+16	3.94423E+17	0.138102129	0.147777548
416	-5	9	non-exposed	6.31416E+13	1.59476E+13	8.17211E+13	5.04927E+14	0.00173	0.745120634	0.6976	4.90171E+16	1.23801E+16	6.34404E+16	3.91977E+17	0.125050967	0.161847306
416	-5	10	non-exposed	5.07343E+13	2.07317E+13	8.16371E+13	4.74046E+14	0.00173	0.745120634	0.6976	3.93852E+16	1.60941E+16	6.33752E+16	3.68003E+17	0.107024152	0.172213605
416	-5	26	non-exposed	6.26721E+13	1.4101E+13	8.17001E+13	4.00623E+14	0.00173	0.745120634	0.6976	4.86526E+16	1.09467E+16	6.34241E+16	3.11005E+17	0.156436812	0.203932879
416	-5	31	non-exposed	1.28868E+14	8.33458E+13	2.50415E+14	4.00903E+14	0.00173	0.745120634	0.6976	1.00041E+17	6.47017E+16	1.94398E+17	3.11222E+17	0.321445415	0.624628821
416	-5	32	non-exposed	6.05713E+13	2.68445E+13	9.57755E+13	5.01146E+14	0.00173	0.745120634	0.6976	4.70217E+16	2.08394E+16	7.43508E+16	3.89041E+17	0.120865647	0.191112974
416	-5	33	non-exposed	6.53716E+13	2.60638E+13	9.34856E+13	4.66903E+14	0.00173	0.745120634	0.6976	5.07482E+16	2.02334E+16	7.25732E+16	3.62458E+17	0.140011249	0.200224972
416	-5	34	non-exposed	5.22732E+13	1.82589E+13	6.77718E+13	4.68268E+14	0.00173	0.745120634	0.6976	4.05798E+16	1.41744E+16	5.26115E+16	3.63518E+17	0.111630776	0.144728578
416	-5	35	non-exposed	6.69E+13	4.38277E+13	1.32098E+14	4.63962E+14	0.00173	0.745120634	0.6976	5.19347E+16	3.40236E+16	1.02548E+17	3.60175E+17	0.144192891	0.284718135
416	-5	36	non-exposed	1.05581E+14	1.74955E+13	1.31678E+14	4.10465E+14	0.00173	0.745120634	0.6976	8.19629E+16	1.35818E+16	1.02222E+17	3.18645E+17	0.257222919	0.320802518
416	-20	1	exposed	2.80982E+13	4.51662E+12	3.48103E+13	5.69807E+14	0.00173	0.745120634	0.6976	2.18127E+16	3.50627E+15	2.70233E+16	4.42343E+17	0.049311786	0.061091311
416	-20	11	exposed	7.96693E+12	1.95748E+12	1.02162E+13	8.62799E+13	0.00173	0.745120634	0.6976	6.18476E+15	1.5196E+15	7.93086E+15	6.69794E+16	0.092338284	0.118407597
416	-20	12	exposed	6.95102E+12	6.82986E+11	7.8864E+12	1.21888E+14	0.00173	0.745120634	0.6976	5.3961E+15	5.30204E+14	6.12224E+15	9.46224E+16	0.057027749	0.064701827
416	-20	19	exposed	6.64483E+13	2.77321E+13	9.33596E+13	6.90218E+14	0.00173	0.745120634	0.6976	5.15841E+16	2.15286E+16	7.24753E+16	5.35819E+17	0.096271496	0.135260995
416	-20	20	exposed	6.08339E+13	2.54523E+13	8.82546E+13	6.57761E+14	0.00173	0.745120634	0.6976	4.72256E+16	1.97587E+16	6.85124E+16	5.10622E+17	0.092486426	0.134174385
416	-20	21	exposed	4.13595E+13	1.41994E+13	6.09022E+13	6.961E+14	0.00173	0.745120634	0.6976	3.21075E+16	1.1023E+16	4.72786E+16	5.40385E+17	0.059416025	0.087490569
416	-20	22	exposed	3.11391E+13	5.69053E+12	3.63228E+13	6.6921E+14	0.00173	0.745120634	0.6976	2.41734E+16	4.41758E+15	2.81975E+16	5.1951E+17	0.046531157	0.054277194
416	-20	25	exposed	2.71612E+13	8.7745E+12	3.65329E+13	7.76456E+14	0.00173	0.745120634	0.6976	2.10854E+16	6.81168E+15	2.83606E+16	6.02765E+17	0.034981061	0.047050866
416	-5	15	exposed	9.04657E+13	3.86975E+13	1.37707E+14	1.5929E+15	0.00173	0.745120634	0.6976	7.02288E+16	3.0041E+16	1.06903E+17	1.23657E+18	0.056793204	0.086450961
416	-5	16	exposed	1.11311E+14	5.4265E+13	1.49682E+14	1.35428E+15	0.00173	0.745120634	0.6976	8.6411E+16	4.21261E+16	1.16199E+17	1.05133E+18	0.082191887	0.110525091
416	-5	18	exposed	7.12521E+13	2.34983E+13	8.56916E+13	2.06593E+15	0.00173	0.745120634	0.6976	5.53133E+16	1.82418E+16	6.65227E+16	1.60379E+18	0.034489187	0.041478544
416	-5	37	exposed	5.39433E+13	6.90234E+12	6.05241E+13	5.51775E+14	0.00173	0.745120634	0.6976	4.18764E+16	5.35831E+15	4.6985E+16	4.28345E+17	0.097763183	0.109689701
416	-5	45	exposed	9.47041E+13	3.86351E+13	1.41006E+14	3.74047E+14	0.00173	0.745120634	0.6976	7.35191E+16	2.99926E+16	1.09463E+17	2.90374E+17	0.253187307	0.376972761
417	-20	4	non-exposed	3.89751E+13	8.66143E+12	5.23304E+13	3.23669E+14	0.00178	0.745315996	0.721	2.93738E+16	6.52772E+15	3.9439E+16	2.43935E+17	0.120416396	0.161678595
417	-20	5	non-exposed	3.63891E+13	7.78982E+12	4.536E+13	2.39119E+14	0.00178	0.745315996	0.721	2.74248E+16	5.87084E+15	3.41858E+16	1.80213E+17	0.152179657	0.189696169
417	-20	6	non-exposed	3.04306E+13	1.34945E+13	4.99297E+13	2.34486E+14	0.00178	0.745315996	0.721	2.29342E+16	1.01702E+16	3.76298E+16	1.76722E+17	0.129775483	0.212932196
417	-20	13	non-exposed	2.07995E+13	2.86793E+12	2.28274E+13	2.96188E+14	0.00178	0.745315996	0.721	1.56756E+16	2.16143E+15	1.7204E+16	2.23223E+17	0.07022396	0.077070743
417	-20	14	non-exposed	2.3953E+13	6.6641E+12	3.13982E+13	3.44833E+14	0.00178	0.745315996	0.721	1.80523E+16	5.02243E+15	2.36634E+16	2.59885E+17	0.069462595	0.091053435
417	-20	40	non-exposed	5.9564E+13	1.22907E+13	7.50314E+13	3.95268E+14	0.00178	0.745315996	0.721	4.48907E+16	9.26292E+15	5.65478E+16	2.97896E+17	0.150692595	0.189824188
417	-20	41	non-exposed	6.605E+13	2.31146E+13	9.87012E+13	3.67681E+14	0.00178	0.745315996	0.721	4.97789E+16	1.74204E+16	7.43866E+16	2.77105E+17	0.179639175	0.268442154
417	-20	42	non-exposed	3.99796E+13	1.03172E+13	4.98455E+13	4.31489E+14	0.00178	0.745315996	0.721	3.01308E+16	7.77563E+15	3.75663E+16	3.25194E+17	0.092654954	0.115519766
417	-20	43	non-exposed	7.22675E+13	5.02233E+13	1.46757E+14	3.94636E+14	0.00178	0.745315996	0.721	5.44648E+16	3.7851E+16	1.10604E+17	2.9742E+17	0.183124333	0.371878335
417	-20	44	non-exposed	6.18857E+13	1.8403E+13	8.69716E+13	4.38754E+14	0.00178	0.745315996	0.721	4.66404E+16	1.38695E+16	6.55466E+16	3.30669E+17	0.141048716	0.198224142
417	-5	7	non-exposed	5.96966E+13	1.22424E+13	7.918E+13	5.62262E+14	0.00178	0.745315996	0.721	4.49907E+16	9.22651E+15	5.96744E+16	4.23751E+17	0.106172285	0.14082397
417	-5	8	non-exposed	7.09882E+13	6.83662E+12	7.66319E+13	5.41204E+14	0.00178	0.745315996	0.721	5.35006E+16	5.15245E+15	5.7754E+16	4.07881E+17	0.131167315	0.141595331
417	-5	9	non-exposed	6.40263E+13	1.59927E+13	8.35812E+13	5.36571E+14	0.00178	0.745315996	0.721	4.82537E+16	1.2053E+16	6.29914E+16	4.04389E+17	0.119324961	0.155769231
417	-5	10	non-exposed	5.10142E+13	2.08527E+13	8.21282E+13	5.04351E+14	0.00178	0.745315996	0.721	3.84471E+16	1.57158E+16	6.18963E+16	3.80107E+17	0.101148226	0.162839248
417	-5	26	non-exposed	6.36493E+13	1.42488E+13	8.26125E+13	4.23592E+14	0.00178	0.745315996	0.721	4.79696E+16	1.07386E+16	6.22613E+16	3.19242E+17	0.150260999	0.195028586
417	-5	31	non-exposed	1.30521E+14	8.48197E+13	2.54176E+14	4.25382E+14	0.00178	0.745315996	0.721	9.83675E+16	6.39248E+16	1.91561E+17	3.20591E+17	0.306831683	0.597524753
417	-5	32	non-exposed	6.15277E+13	2.73315E+13	9.78378E+13	5.37308E+14	0.00178	0.745315996	0.721	4.63706E+16	2.05985E+16	7.37359E+16	4.04944E+17	0.114511072	0.182088967
417	-5	33	non-exposed	6.63869E+13	2.64677E+13	9.47422E+13	4.98244E+14	0.00178	0.745315996	0.721	5.00328E+16	1.99475E+16	7.14029E+16	3.75504E+17	0.133241758	0.190152156
417	-5	34	non-exposed	5.30358E+13	1.80582E+13	6.82717E+13	4.99087E+14	0.00178	0.745315996	0.721	3.99707E+16	1.36097E+16	5.14533E+16	3.76139E+17	0.106265823	0.136793249
417	-5	35	non-exposed	6.77873E+13	4.433E+13	1.33785E+14	4.9477E+14	0.00178	0.745315996	0.721	5.10882E+16	3.34095E+16	1.00827E+17	3.72885E+17	0.137007874	0.270397957
417	-5	36	non-exposed	1.0643E+14	1.77966E+13	1.33027E+14	4.29646E+14	0.00178	0.745315996	0.721	8.02112E+16	1.34125E+16	1.00256E+17	3.23805E+17	0.247714741	0.309618919
417	-20	1	exposed	2.85974E+13	4.63577E+12	3.54625E+13	6.14417E+14	0.00178	0.745315996	0.721	2.15526E+16	3.49377E+15	2.67265E+16	4.63058E+17	0.046544042	0.057717354
417	-20	11	exposed	8.04014E+12	2.11328E+12	1.04703E+13	9.28153E+13	0.00178	0.745315996	0.721	6.05949E+15	1.59268E+15	7.89098E+15	6.99507E+16	0.086625071	0.112807714
417	-20	12	exposed	7.0904E+12	7.28825E+11	8.14543E+12	1.31184E+14	0.00178	0.745315996	0.721	5.34371E+15	5.49282E+14	6.13884E+15	9.88674E+16	0.054049282	0.062091661
417	-20	19	exposed	6.75662E+13	2.78903E+13	9.52055E+13	7.42207E+14	0.00178	0.745315996	0.721	5.09216E+16	2.10197E+16	7.17521E+16	5.59368E+17	0.091034189	0.128273514
417	-20	20	exposed	6.19383E+13	2.60425E+13	8.93933E+13	7.05039E+14	0.00178	0.745315996	0.721	4.66801E+16	1.9627E+16	6.73717E+16	5.31356E+17	0.087850956	0.126792115
417	-20	21	exposed	4.18696E+13	1.38967E+13	6.09854E+13	7.4884E+14	0.00178	0.745315996	0.721	3.15552E+16	1.04733E+16	4.5962E+16	5.64367E+17	0.055912542	0.08143982
417	-20	22	exposed	3.1851E+13	5.80628E+12	3.72736E+13	7.15778E+14	0.00178	0.745315996	0.721	2.40046E+16	4.37593E+15	2.80914E+16	5.3945E+17	0.044498382	0.05207414
417	-20	25	exposed	2.77704E+13	8.89841E+12	3.7442E+13	8.36654E+14	0.00178	0.745315996	0.721	2.09293E+16	6.70633E+15	2.82184E+16	6.30548E+17	0.033192172	0.044752077
417	-5	15	exposed	9.11465E+13	3.93337E+13	1.39934E+14	1.70363E+15	0.00178	0.745315996	0.721	6.8693E+16	2.96441E+16	1.05462E+17	1.28395E+18	0.053501236	0.082138443
417	-5	16	exposed	1.13326E+14	5.62418E+13	1.53095E+14	1.44904E+15	0.00178	0.745315996	0.721	8.54089E+16	4.23869E+16	1.15381E+17	1.09207E+18	0.078208109	0.105653248
417	-5	18	exposed	7.12339E+13	2.31005E+13	8.46341E+13	2.20977E+15	0.00178	0.745315996	0.721	5.36858E+16	1.74098E+16	6.37849E+16	1.66541E+18	0.032235829	0.0382999
417	-5	37	exposed	5.3994E+13	7.33044E+12	6.09433E+13	5.86374E+14	0.00178	0.745315996	0.721	4.06928E+16	5.52462E+15	4.59302E+16	4.41924E+17	0.092081164	0.103932483
417	-5	45	exposed	9.56267E+13	3.89419E+13	1.41808E+14	3.99059E+14	0.00178	0.745315996	0.721	7.20695E+16	2.93487E+16	1.06874E+17	3.00752E+17	0.239630607	0.355356201
418	-20	4	non-exposed	3.97947E+13	8.94132E+12	5.3638E+13	3.45449E+14	0.00183	0.746105493	0.7465	2.91498E+16	6.54955E+15	3.929E+16	2.53043E+17	0.115197067	0.155270394
418	-20	5	non-exposed	3.69126E+13	8.2408E+12	4.64187E+13	2.54891E+14	0.00183	0.746105493	0.7465	2.70386E+16	6.03642E+15	3.40019E+16	1.86709E+17	0.144817115	0.182111801
418	-20	6	non-exposed	3.09669E+13	1.35651E+13	5.04927E+13	2.51408E+14	0.00183	0.746105493	0.7465	2.26834E+16	9.93652E+15	3.69861E+16	1.84158E+17	0.123173804	0.200839631
418	-20	13	non-exposed	2.11903E+13	3.04945E+12	2.33466E+13	3.18851E+14	0.00183	0.746105493	0.7465	1.5522E+16	2.23373E+15	1.71015E+16	2.3356E+17	0.066458126	0.073220788
418	-20	14	non-exposed	2.45645E+13	6.84287E+12	3.21068E+13	3.68352E+14	0.00183	0.746105493	0.7465	1.79936E+16	5.01243E+15	2.35184E+16	2.69819E+17	0.066687679	0.087163324
418	-20	40	non-exposed	6.04509E+13	1.24729E+13	7.61191E+13	4.1933E+14	0.00183	0.746105493	0.7465	4.42805E+16	9.13646E+15	5.57575E+16	3.07161E+17	0.144160584	0.181525296
418	-20	41	non-exposed	6.70844E+13	2.32346E+13	1.00078E+14	3.91994E+14	0.00183	0.746105493	0.7465	4.91396E+16	1.70195E+16	7.33074E+16	2.87137E+17	0.171136241	0.255304254
418	-20	42	non-exposed	4.06718E+13	1.08438E+13	5.08516E+13	4.6081E+14	0.00183	0.746105493	0.7465	2.97922E+16	7.94313E+15	3.7249E+16	3.37545E+17	0.088261567	0.110352726
418	-20	43	non-exposed	7.31532E+13	5.07847E+13	1.48481E+14	4.21969E+14	0.00183	0.746105493	0.7465	5.35851E+16	3.72E+16	1.08763E+17	3.09094E+17	0.173361681	0.351875938
418	-20	44	non-exposed	6.30526E+13	1.84389E+13	8.8299E+13	4.66826E+14	0.00183	0.746105493	0.7465	4.61863E+16	1.35066E+16	6.46794E+16	3.41952E+17	0.135066697	0.189147637
418	-5	7	non-exposed	5.97807E+13	1.20933E+13	7.90321E+13	5.90841E+14	0.00183	0.746105493	0.7465	4.37896E+16	8.85835E+15	5.78914E+16	4.32794E+17	0.101178993	0.133762058
418	-5	8	non-exposed	7.15103E+13	6.56325E+12	7.63724E+13	5.74798E+14	0.00183	0.746105493	0.7465	5.23816E+16	4.80761E+15	5.59431E+16	4.21042E+17	0.124409352	0.13286816
418	-5	9	non-exposed	6.40109E+13	1.52308E+13	8.23251E+13	5.64771E+14	0.00183	0.746105493	0.7465	4.68883E+16	1.11566E+16	6.03035E+16	4.13697E+17	0.113339563	0.145767146
418	-5	10	non-exposed	5.19334E+13	2.19413E+13	8.47104E+13	5.35113E+14	0.00183	0.746105493	0.7465	3.80415E+16	1.60721E+16	6.20507E+16	3.91973E+17	0.097051282	0.158303748
418	-5	26	non-exposed	6.40658E+13	1.46699E+13	8.33806E+13	4.47616E+14	0.00183	0.746105493	0.7465	4.69285E+16	1.07458E+16	6.10766E+16	3.27881E+17	0.143126621	0.186276822
418	-5	31	non-exposed	1.31615E+14	8.43677E+13	2.54364E+14	4.49903E+14	0.00183	0.746105493	0.7465	9.64083E+16	6.17997E+16	1.86322E+17	3.29556E+17	0.292539881	0.565373788
418	-5	32	non-exposed	6.20657E+13	2.72106E+13	9.81569E+13	5.68677E+14	0.00183	0.746105493	0.7465	4.54634E+16	1.99319E+16	7.19003E+16	4.16558E+17	0.109140683	0.172605791
418	-5	33	non-exposed	6.70897E+13	2.67783E+13	9.59193E+13	5.27514E+14	0.00183	0.746105493	0.7465	4.91435E+16	1.96152E+16	7.02613E+16	3.86406E+17	0.127180872	0.181832733
418	-5	34	non-exposed	5.41551E+13	1.86038E+13	6.97441E+13	5.30469E+14	0.00183	0.746105493	0.7465	3.96689E+16	1.36274E+16	5.10879E+16	3.88571E+17	0.102089137	0.131476323
418	-5	35	non-exposed	6.83668E+13	4.4325E+13	1.34359E+14	5.19809E+14	0.00183	0.746105493	0.7465	5.0079E+16	3.24683E+16	9.84184E+16	3.80762E+17	0.131522843	0.258477157
418	-5	36	non-exposed	1.07688E+14	1.92693E+13	1.36406E+14	4.50994E+14	0.00183	0.746105493	0.7465	7.88816E+16	1.41149E+16	9.99182E+16	3.30355E+17	0.238778376	0.30245729
418	-20	1	exposed	2.9199E+13	4.57922E+12	3.6012E+13	6.624E+14	0.00183	0.746105493	0.7465	2.13884E+16	3.3543E+15	2.63789E+16	4.85211E+17	0.044080625	0.054365838
418	-20	11	exposed	8.20225E+12	2.1626E+12	1.06875E+13	9.94128E+13	0.00183	0.746105493	0.7465	6.00819E+15	1.58412E+15	7.82863E+15	7.28203E+16	0.082506989	0.107506105
418	-20	12	exposed	7.28155E+12	7.22011E+11	8.30428E+12	1.39404E+14	0.00183	0.746105493	0.7465	5.33377E+15	5.28876E+14	6.08292E+15	1.02114E+17	0.052233495	0.059569958
418	-20	19	exposed	6.84354E+13	2.81352E+13	9.62359E+13	7.87893E+14	0.00183	0.746105493	0.7465	5.01292E+16	2.06091E+16	7.04932E+16	5.77135E+17	0.086858674	0.122143336
418	-20	20	exposed	6.27465E+13	2.65335E+13	9.11276E+13	7.53486E+14	0.00183	0.746105493	0.7465	4.59621E+16	1.94359E+16	6.67513E+16	5.51932E+17	0.083274969	0.120941308
418	-20	21	exposed	4.23974E+13	1.38883E+13	6.1575E+13	7.98237E+14	0.00183	0.746105493	0.7465	3.10563E+16	1.01733E+16	4.51039E+16	5.84712E+17	0.053113844	0.077138702
418	-20	22	exposed	3.23707E+13	5.59943E+12	3.76374E+13	7.67312E+14	0.00183	0.746105493	0.7465	2.37116E+16	4.10161E+15	2.75695E+16	5.62059E+17	0.04218707	0.049050894
418	-20	25	exposed	2.83679E+13	8.9924E+12	3.80384E+13	8.99877E+14	0.00183	0.746105493	0.7465	2.07796E+16	6.58697E+15	2.78633E+16	6.59164E+17	0.031524161	0.042270701
418	-5	15	exposed	9.15972E+13	3.87839E+13	1.39193E+14	1.82051E+15	0.00183	0.746105493	0.7465	6.70954E+16	2.84094E+16	1.01959E+17	1.33353E+18	0.050314034	0.076458084
418	-5	16	exposed	1.12933E+14	5.64812E+13	1.52871E+14	1.53758E+15	0.00183	0.746105493	0.7465	8.2724E+16	4.13727E+16	1.11979E+17	1.12628E+18	0.073448655	0.099423394
418	-5	18	exposed	7.1658E+13	2.3234E+13	8.55548E+13	2.35302E+15	0.00183	0.746105493	0.7465	5.24898E+16	1.7019E+16	6.26692E+16	1.7236E+18	0.030453635	0.036359559
418	-5	37	exposed	5.46301E+13	7.80788E+12	6.18072E+13	6.19549E+14	0.00183	0.746105493	0.7465	4.00168E+16	5.7193E+15	4.5274E+16	4.53822E+17	0.088177172	0.099761499
418	-5	45	exposed	9.61198E+13	3.81066E+13	1.4181E+14	4.21019E+14	0.00183	0.746105493	0.7465	7.04082E+16	2.79132E+16	1.03877E+17	3.08398E+17	0.228302833	0.336826272
419	-20	4	non-exposed	4.02877E+13	8.84365E+12	5.38721E+13	3.68916E+14	0.00187	0.747534384	0.7752	2.8749E+16	6.31075E+15	3.84427E+16	2.63255E+17	0.109205621	0.146028104
419	-20	5	non-exposed	3.72689E+13	8.35908E+12	4.68895E+13	2.73804E+14	0.00187	0.747534384	0.7752	2.65948E+16	5.96497E+15	3.34599E+16	1.95384E+17	0.136115404	0.171251932
419	-20	6	non-exposed	3.15361E+13	1.40852E+13	5.19254E+13	2.6661E+14	0.00187	0.747534384	0.7752	2.25039E+16	1.00511E+16	3.70535E+16	1.9025E+17	0.118285714	0.194761905
419	-20	13	non-exposed	2.18895E+13	2.94752E+12	2.39737E+13	3.40139E+14	0.00187	0.747534384	0.7752	1.56202E+16	2.10332E+15	1.71074E+16	2.4272E+17	0.064354588	0.070482115
419	-20	14	non-exposed	2.48508E+13	7.18599E+12	3.31781E+13	3.96106E+14	0.00187	0.747534384	0.7752	1.77333E+16	5.12786E+15	2.36756E+16	2.82658E+17	0.062737714	0.083760684
419	-20	40	non-exposed	6.12673E+13	1.22543E+13	7.64916E+13	4.50486E+14	0.00187	0.747534384	0.7752	4.37198E+16	8.74454E+15	5.45837E+16	3.21463E+17	0.136002818	0.169798027
419	-20	41	non-exposed	6.80331E+13	2.32175E+13	1.00698E+14	4.16419E+14	0.00187	0.747534384	0.7752	4.85478E+16	1.65678E+16	7.18573E+16	2.97153E+17	0.163376524	0.241819106
419	-20	42	non-exposed	4.12716E+13	1.0676E+13	5.14387E+13	4.91535E+14	0.00187	0.747534384	0.7752	2.94511E+16	7.61832E+15	3.67062E+16	3.50755E+17	0.083964701	0.104649161
419	-20	43	non-exposed	7.4492E+13	5.13192E+13	1.50613E+14	4.48899E+14	0.00187	0.747534384	0.7752	5.31569E+16	3.66209E+16	1.07476E+17	3.2033E+17	0.165943908	0.335517323
419	-20	44	non-exposed	6.37218E+13	1.84948E+13	8.88911E+13	4.96931E+14	0.00187	0.747534384	0.7752	4.54714E+16	1.31978E+16	6.34319E+16	3.54606E+17	0.128230786	0.178880136
419	-5	7	non-exposed	5.98348E+13	1.22855E+13	7.94539E+13	6.22407E+14	0.00187	0.747534384	0.7752	4.26976E+16	8.76684E+15	5.66976E+16	4.44144E+17	0.096134625	0.127655958
419	-5	8	non-exposed	7.14345E+13	6.30294E+12	7.67032E+13	6.02305E+14	0.00187	0.747534384	0.7752	5.0975E+16	4.49772E+15	5.47347E+16	4.298E+17	0.118601792	0.127349376
419	-5	9	non-exposed	6.41006E+13	1.53215E+13	8.27548E+13	5.95111E+14	0.00187	0.747534384	0.7752	4.57416E+16	1.09333E+16	5.90531E+16	4.24666E+17	0.107712	0.139057778
419	-5	10	non-exposed	5.19307E+13	2.13287E+13	8.37705E+13	5.62102E+14	0.00187	0.747534384	0.7752	3.70573E+16	1.522E+16	5.97779E+16	4.01111E+17	0.092386599	0.14903068
419	-5	26	non-exposed	6.42773E+13	1.39463E+13	8.2776E+13	4.76512E+14	0.00187	0.747534384	0.7752	4.58677E+16	9.95194E+15	5.90682E+16	3.40035E+17	0.134891208	0.173712256
419	-5	31	non-exposed	1.31448E+14	8.41822E+13	2.54337E+14	4.75242E+14	0.00187	0.747534384	0.7752	9.38002E+16	6.00717E+16	1.81493E+17	3.39129E+17	0.276591719	0.535173642
419	-5	32	non-exposed	6.29707E+13	2.78683E+13	9.99998E+13	6.00824E+14	0.00187	0.747534384	0.7752	4.49353E+16	1.98866E+16	7.1359E+16	4.28743E+17	0.104807184	0.166437753
419	-5	33	non-exposed	6.70756E+13	2.71028E+13	9.57467E+13	5.62208E+14	0.00187	0.747534384	0.7752	4.78646E+16	1.93403E+16	6.8324E+16	4.01187E+17	0.11930749	0.170304855
419	-5	34	non-exposed	5.43323E+13	1.88223E+13	7.04611E+13	5.6443E+14	0.00187	0.747534384	0.7752	3.87711E+16	1.34314E+16	5.02805E+16	4.02772E+17	0.096260544	0.124835989
419	-5	35	non-exposed	6.91545E+13	4.50951E+13	1.3631E+14	5.54802E+14	0.00187	0.747534384	0.7752	4.93481E+16	3.21795E+16	9.72693E+16	3.95902E+17	0.124647216	0.245690313
419	-5	36	non-exposed	1.08802E+14	1.84469E+13	1.36415E+14	4.74523E+14	0.00187	0.747534384	0.7752	7.76403E+16	1.31636E+16	9.73448E+16	3.38616E+17	0.229287434	0.287478819
419	-20	1	exposed	2.96233E+13	4.82576E+12	3.68387E+13	7.17307E+14	0.00187	0.747534384	0.7752	2.11389E+16	3.44362E+15	2.62878E+16	5.11864E+17	0.041297935	0.051356932
419	-20	11	exposed	8.36506E+12	2.10379E+12	1.07723E+13	1.06919E+14	0.00187	0.747534384	0.7752	5.96923E+15	1.50124E+15	7.68702E+15	7.62964E+16	0.078237351	0.100752029
419	-20	12	exposed	7.25136E+12	6.39295E+11	8.18873E+12	1.50254E+14	0.00187	0.747534384	0.7752	5.17451E+15	4.56195E+14	5.8434E+15	1.0722E+17	0.048260808	0.054499366
419	-20	19	exposed	6.93608E+13	2.87631E+13	9.76299E+13	8.44158E+14	0.00187	0.747534384	0.7752	4.94953E+16	2.05251E+16	6.96679E+16	6.02384E+17	0.082165685	0.115653591
419	-20	20	exposed	6.38065E+13	2.69893E+13	9.21285E+13	8.05965E+14	0.00187	0.747534384	0.7752	4.55318E+16	1.92593E+16	6.57421E+16	5.7513E+17	0.079167761	0.114308217
419	-20	21	exposed	4.29326E+13	1.37295E+13	6.18915E+13	8.55796E+14	0.00187	0.747534384	0.7752	3.06364E+16	9.79721E+15	4.41653E+16	6.10689E+17	0.050166893	0.072320435
419	-20	22	exposed	3.27919E+13	5.78457E+12	3.81294E+13	8.15805E+14	0.00187	0.747534384	0.7752	2.34E+16	4.12782E+15	2.72088E+16	5.82151E+17	0.040195824	0.046738426
419	-20	25	exposed	2.86616E+13	9.06823E+12	3.84257E+13	9.67095E+14	0.00187	0.747534384	0.7752	2.04527E+16	6.47101E+15	2.74202E+16	6.90111E+17	0.029636801	0.039733071
419	-5	15	exposed	9.22396E+13	3.95519E+13	1.41557E+14	1.92678E+15	0.00187	0.747534384	0.7752	6.58213E+16	2.82239E+16	1.01014E+17	1.37494E+18	0.047872282	0.073468043
419	-5	16	exposed	1.12949E+14	5.55091E+13	1.522E+14	1.62907E+15	0.00187	0.747534384	0.7752	8.05997E+16	3.96108E+16	1.08609E+17	1.16249E+18	0.06933368	0.093427718
419	-5	18	exposed	7.25489E+13	2.37104E+13	8.72618E+13	2.48138E+15	0.00187	0.747534384	0.7752	5.17703E+16	1.69195E+16	6.22693E+16	1.77069E+18	0.029237372	0.035166709
419	-5	37	exposed	5.46814E+13	7.50277E+12	6.14472E+13	6.52982E+14	0.00187	0.747534384	0.7752	3.90202E+16	5.35391E+15	4.38482E+16	4.65962E+17	0.083741089	0.094102398
419	-5	45	exposed	9.56938E+13	3.80208E+13	1.41874E+14	4.44244E+14	0.00187	0.747534384	0.7752	6.82863E+16	2.71313E+16	1.0124E+17	3.17009E+17	0.215408431	0.319361753
420	-20	4	non-exposed	4.0685E+13	8.88246E+12	5.41703E+13	3.90476E+14	0.00191	0.751217907	0.7925	2.83006E+16	6.17865E+15	3.7681E+16	2.71616E+17	0.104193373	0.138728952
420	-20	5	non-exposed	3.78457E+13	8.3058E+12	4.74044E+13	2.87608E+14	0.00191	0.751217907	0.7925	2.63255E+16	5.77753E+15	3.29745E+16	2.0006E+17	0.131588004	0.164823009
420	-20	6	non-exposed	3.18378E+13	1.40407E+13	5.21554E+13	2.82517E+14	0.00191	0.751217907	0.7925	2.21464E+16	9.76669E+15	3.62794E+16	1.96519E+17	0.112693318	0.18460961
420	-20	13	non-exposed	2.19927E+13	3.12253E+12	2.42006E+13	3.58555E+14	0.00191	0.751217907	0.7925	1.52981E+16	2.17204E+15	1.6834E+16	2.49411E+17	0.061336883	0.067494824
420	-20	14	non-exposed	2.50283E+13	7.04236E+12	3.31088E+13	4.20382E+14	0.00191	0.751217907	0.7925	1.74097E+16	4.89867E+15	2.30305E+16	2.92418E+17	0.059537084	0.07875883
420	-20	40	non-exposed	6.16946E+13	1.2198E+13	7.65469E+13	4.74574E+14	0.00191	0.751217907	0.7925	4.29148E+16	8.48492E+15	5.32461E+16	3.30114E+17	0.13	0.161296089
420	-20	41	non-exposed	6.8556E+13	2.31926E+13	1.01405E+14	4.37032E+14	0.00191	0.751217907	0.7925	4.76877E+16	1.61328E+16	7.05375E+16	3.04E+17	0.156867265	0.23203106
420	-20	42	non-exposed	4.15292E+13	1.09262E+13	5.21554E+13	5.14661E+14	0.00191	0.751217907	0.7925	2.88878E+16	7.60029E+15	3.62794E+16	3.57999E+17	0.080692355	0.101339378
420	-20	43	non-exposed	7.49561E+13	5.18898E+13	1.51991E+14	4.71074E+14	0.00191	0.751217907	0.7925	5.21396E+16	3.60946E+16	1.05725E+17	3.2768E+17	0.159117515	0.322647456
420	-20	44	non-exposed	6.41974E+13	1.85994E+13	8.95062E+13	5.22402E+14	0.00191	0.751217907	0.7925	4.46558E+16	1.29378E+16	6.22606E+16	3.63384E+17	0.122888754	0.171335769
420	-5	7	non-exposed	5.97062E+13	1.23522E+13	7.96436E+13	6.47329E+14	0.00191	0.751217907	0.7925	4.15317E+16	8.5922E+15	5.54002E+16	4.50283E+17	0.0922346	0.123034076
420	-5	8	non-exposed	7.14918E+13	7.15794E+12	7.67166E+13	6.2824E+14	0.00191	0.751217907	0.7925	4.97298E+16	4.97907E+15	5.33642E+16	4.37005E+17	0.113796984	0.122113437
420	-5	9	non-exposed	6.43215E+13	1.53931E+13	8.29099E+13	6.20074E+14	0.00191	0.751217907	0.7925	4.47421E+16	1.07074E+16	5.76722E+16	4.31325E+17	0.103731828	0.133709595
420	-5	10	non-exposed	5.21024E+13	2.18071E+13	8.46703E+13	5.89108E+14	0.00191	0.751217907	0.7925	3.62425E+16	1.5169E+16	5.88968E+16	4.09784E+17	0.088442844	0.143726373
420	-5	26	non-exposed	6.48019E+13	1.43391E+13	8.36947E+13	4.97481E+14	0.00191	0.751217907	0.7925	4.50763E+16	9.9743E+15	5.82181E+16	3.46048E+17	0.130260073	0.16823705
420	-5	31	non-exposed	1.32085E+14	8.55114E+13	2.56853E+14	4.94547E+14	0.00191	0.751217907	0.7925	9.18787E+16	5.94818E+16	1.78667E+17	3.44007E+17	0.267083631	0.519370979
420	-5	32	non-exposed	6.29248E+13	2.73899E+13	9.89234E+13	6.30785E+14	0.00191	0.751217907	0.7925	4.37706E+16	1.90524E+16	6.88113E+16	4.38775E+17	0.099756221	0.156825824
420	-5	33	non-exposed	6.76546E+13	2.73336E+13	9.68661E+13	5.84654E+14	0.00191	0.751217907	0.7925	4.70606E+16	1.90133E+16	6.73802E+16	4.06686E+17	0.115717395	0.165681117
420	-5	34	non-exposed	5.42552E+13	1.85793E+13	7.08626E+13	5.90486E+14	0.00191	0.751217907	0.7925	3.774E+16	1.29238E+16	4.92921E+16	4.10743E+17	0.091882184	0.120007184
420	-5	35	non-exposed	6.93885E+13	4.49625E+13	1.36296E+14	5.82427E+14	0.00191	0.751217907	0.7925	4.82667E+16	3.1276E+16	9.48073E+16	4.05137E+17	0.119136926	0.23401311
420	-5	36	non-exposed	1.08484E+14	1.86335E+13	1.36317E+14	4.88042E+14	0.00191	0.751217907	0.7925	7.54615E+16	1.29615E+16	9.48221E+16	3.39483E+17	0.22228379	0.279313342
420	-20	1	exposed	3.01129E+13	4.67106E+12	3.70963E+13	7.6158E+14	0.00191	0.751217907	0.7925	2.09466E+16	3.2492E+15	2.58042E+16	5.29756E+17	0.039540011	0.048709618
420	-20	11	exposed	8.4133E+12	2.1104E+12	1.0832E+13	1.12392E+14	0.00191	0.751217907	0.7925	5.8523E+15	1.468E+15	7.53472E+15	7.81799E+16	0.074856891	0.096376675
420	-20	12	exposed	7.35404E+12	7.28014E+11	8.39704E+12	1.5881E+14	0.00191	0.751217907	0.7925	5.11548E+15	5.06407E+14	5.84099E+15	1.10468E+17	0.046307179	0.052874791
420	-20	19	exposed	6.98976E+13	2.90922E+13	9.90931E+13	8.87214E+14	0.00191	0.751217907	0.7925	4.86208E+16	2.02366E+16	6.89293E+16	6.17148E+17	0.07878317	0.111690175
420	-20	20	exposed	6.43777E+13	2.73056E+13	9.28574E+13	8.4893E+14	0.00191	0.751217907	0.7925	4.47812E+16	1.89938E+16	6.45917E+16	5.90517E+17	0.075833854	0.109381637
420	-20	21	exposed	4.34699E+13	1.41176E+13	6.30573E+13	9.00789E+14	0.00191	0.751217907	0.7925	3.02377E+16	9.82024E+15	4.38628E+16	6.2659E+17	0.048257594	0.070002355
420	-20	22	exposed	3.29603E+13	5.61161E+12	3.82628E+13	8.63247E+14	0.00191	0.751217907	0.7925	2.29273E+16	3.90345E+15	2.66157E+16	6.00476E+17	0.038181818	0.044324324
420	-20	25	exposed	2.93541E+13	9.2298E+12	3.89628E+13	1.02338E+15	0.00191	0.751217907	0.7925	2.04188E+16	6.42026E+15	2.71026E+16	7.11866E+17	0.02868342	0.038072539
420	-5	15	exposed	9.19719E+13	3.94984E+13	1.4128E+14	2.02598E+15	0.00191	0.751217907	0.7925	6.39758E+16	2.74751E+16	9.82744E+16	1.40927E+18	0.045396252	0.069734087
420	-5	16	exposed	1.13113E+14	5.56416E+13	1.52458E+14	1.71197E+15	0.00191	0.751217907	0.7925	7.86815E+16	3.87044E+16	1.0605E+17	1.19085E+18	0.066071982	0.089054079
420	-5	18	exposed	7.22413E+13	2.40995E+13	8.62399E+13	2.61954E+15	0.00191	0.751217907	0.7925	5.02511E+16	1.67636E+16	5.99886E+16	1.82216E+18	0.027577831	0.032921744
420	-5	37	exposed	5.44885E+13	7.70378E+12	6.09363E+13	6.81583E+14	0.00191	0.751217907	0.7925	3.79023E+16	5.35876E+15	4.23874E+16	4.7411E+17	0.079943986	0.089404077
420	-5	45	exposed	9.56465E+13	3.76126E+13	1.41343E+14	4.64817E+14	0.00191	0.751217907	0.7925	6.65318E+16	2.61634E+16	9.83187E+16	3.23327E+17	0.205772302	0.304083961
421	-20	4	non-exposed	4.16323E+13	8.96164E+12	5.53411E+13	4.13304E+14	0.00195	0.751377277	0.81	2.84714E+16	6.12867E+15	3.78466E+16	2.8265E+17	0.100730453	0.133899177
421	-20	5	non-exposed	3.87083E+13	8.24733E+12	4.82188E+13	3.04769E+14	0.00195	0.751377277	0.81	2.64718E+16	5.64017E+15	3.29758E+16	2.08425E+17	0.127008487	0.158214161
421	-20	6	non-exposed	3.26912E+13	1.45518E+13	5.37678E+13	2.99242E+14	0.00195	0.751377277	0.81	2.23568E+16	9.95164E+15	3.67706E+16	2.04645E+17	0.109246892	0.179680284
421	-20	13	non-exposed	2.25787E+13	2.88642E+12	2.46197E+13	3.82689E+14	0.00195	0.751377277	0.81	1.54411E+16	1.97396E+15	1.68369E+16	2.61713E+17	0.059	0.064333333
421	-20	14	non-exposed	2.57199E+13	7.2085E+12	3.40168E+13	4.46364E+14	0.00195	0.751377277	0.81	1.75893E+16	4.92974E+15	2.32634E+16	3.05259E+17	0.057620862	0.076208621
421	-20	40	non-exposed	6.26813E+13	1.22336E+13	7.75796E+13	5.02067E+14	0.00195	0.751377277	0.81	4.28664E+16	8.36626E+15	5.3055E+16	3.43353E+17	0.124846496	0.154520432
421	-20	41	non-exposed	7.02978E+13	2.40247E+13	1.04474E+14	4.62947E+14	0.00195	0.751377277	0.81	4.80752E+16	1.64299E+16	7.14476E+16	3.166E+17	0.15184845	0.225671642
421	-20	42	non-exposed	4.23243E+13	1.10214E+13	5.29812E+13	5.45757E+14	0.00195	0.751377277	0.81	2.89447E+16	7.53728E+15	3.62327E+16	3.73231E+17	0.077551617	0.097078302
421	-20	43	non-exposed	7.65431E+13	5.30558E+13	1.55308E+14	4.98665E+14	0.00195	0.751377277	0.81	5.23462E+16	3.62837E+16	1.06212E+17	3.41026E+17	0.153496056	0.311447453
421	-20	44	non-exposed	6.50731E+13	1.87986E+13	9.07823E+13	5.51923E+14	0.00195	0.751377277	0.81	4.45021E+16	1.28559E+16	6.20841E+16	3.77448E+17	0.117902542	0.164483821
421	-5	7	non-exposed	6.04266E+13	1.24776E+13	8.03222E+13	6.78635E+14	0.00195	0.751377277	0.81	4.13244E+16	8.53315E+15	5.49306E+16	4.64104E+17	0.089041353	0.118358396
421	-5	8	non-exposed	7.18888E+13	7.19502E+12	7.77709E+13	6.58757E+14	0.00195	0.751377277	0.81	4.91632E+16	4.92052E+15	5.31858E+16	4.50509E+17	0.109128073	0.118057124
421	-5	9	non-exposed	6.56482E+13	1.575E+13	8.48932E+13	6.51528E+14	0.00195	0.751377277	0.81	4.48954E+16	1.07711E+16	5.80566E+16	4.45566E+17	0.10076032	0.130298581
421	-5	10	non-exposed	5.26835E+13	2.21853E+13	8.58499E+13	6.17511E+14	0.00195	0.751377277	0.81	3.60291E+16	1.5172E+16	5.87109E+16	4.22303E+17	0.085315889	0.13902565
421	-5	26	non-exposed	6.55249E+13	1.42465E+13	8.42979E+13	5.21414E+14	0.00195	0.751377277	0.81	4.4811E+16	9.74285E+15	5.76495E+16	3.56584E+17	0.125667686	0.161671764
421	-5	31	non-exposed	1.34967E+14	8.72754E+13	2.62355E+14	5.17835E+14	0.00195	0.751377277	0.81	9.2301E+16	5.96858E+16	1.79419E+17	3.54136E+17	0.26063706	0.506637471
421	-5	32	non-exposed	6.40845E+13	2.78727E+13	1.00669E+14	6.64603E+14	0.00195	0.751377277	0.81	4.3826E+16	1.90616E+16	6.8845E+16	4.54508E+17	0.096425144	0.151471529
421	-5	33	non-exposed	6.85013E+13	2.75217E+13	9.80109E+13	6.15598E+14	0.00195	0.751377277	0.81	4.68466E+16	1.88215E+16	6.70275E+16	4.20994E+17	0.111276118	0.159212571
421	-5	34	non-exposed	5.50328E+13	1.88209E+13	7.12439E+13	6.20169E+14	0.00195	0.751377277	0.81	3.76357E+16	1.28712E+16	4.87222E+16	4.2412E+17	0.08873843	0.1148783
421	-5	35	non-exposed	6.98248E+13	4.49871E+13	1.36833E+14	6.11558E+14	0.00195	0.751377277	0.81	4.77517E+16	3.07657E+16	9.35768E+16	4.18232E+17	0.114175213	0.223744134
421	-5	36	non-exposed	1.10464E+14	1.85461E+13	1.38108E+14	5.10677E+14	0.00195	0.751377277	0.81	7.55441E+16	1.26832E+16	9.44492E+16	3.49241E+17	0.216309326	0.270441299
421	-20	1	exposed	3.08649E+13	5.0399E+12	3.83965E+13	8.13356E+14	0.00195	0.751377277	0.81	2.11079E+16	3.44668E+15	2.62585E+16	5.56236E+17	0.037947634	0.047207458
421	-20	11	exposed	8.60342E+12	2.16998E+12	1.1098E+13	1.20451E+14	0.00195	0.751377277	0.81	5.88369E+15	1.484E+15	7.58967E+15	8.23741E+16	0.07142647	0.092136616
421	-20	12	exposed	7.50974E+12	6.14386E+11	8.4064E+12	1.68681E+14	0.00195	0.751377277	0.81	5.13575E+15	4.20166E+14	5.74896E+15	1.15357E+17	0.044520419	0.049836148
421	-20	19	exposed	7.1531E+13	2.97235E+13	1.00669E+14	9.37163E+14	0.00195	0.751377277	0.81	4.89185E+16	2.03272E+16	6.8845E+16	6.40905E+17	0.076327133	0.10741833
421	-20	20	exposed	6.56259E+13	2.78052E+13	9.47793E+13	9.02296E+14	0.00195	0.751377277	0.81	4.48801E+16	1.90154E+16	6.48175E+16	6.1706E+17	0.072732092	0.105042413
421	-20	21	exposed	4.41634E+13	1.39792E+13	6.34626E+13	9.55766E+14	0.00195	0.751377277	0.81	3.02024E+16	9.5601E+15	4.34007E+16	6.53628E+17	0.046207318	0.066399733
421	-20	22	exposed	3.38255E+13	5.80052E+12	3.93745E+13	9.17816E+14	0.00195	0.751377277	0.81	2.31325E+16	3.96685E+15	2.69273E+16	6.27674E+17	0.036854297	0.042900162
421	-20	25	exposed	3.0057E+13	9.43136E+12	3.99697E+13	1.08896E+15	0.00195	0.751377277	0.81	2.05554E+16	6.44991E+15	2.73344E+16	7.44718E+17	0.027601523	0.036704412
421	-5	15	exposed	9.22546E+13	3.90179E+13	1.40787E+14	2.13257E+15	0.00195	0.751377277	0.81	6.30909E+16	2.66835E+16	9.62812E+16	1.45842E+18	0.043259837	0.066017546
421	-5	16	exposed	1.13903E+14	5.43459E+13	1.52332E+14	1.79811E+15	0.00195	0.751377277	0.81	7.78959E+16	3.7166E+16	1.04176E+17	1.22969E+18	0.063346143	0.084717706
421	-5	18	exposed	7.32283E+13	2.40341E+13	8.71893E+13	2.74261E+15	0.00195	0.751377277	0.81	5.00792E+16	1.64364E+16	5.96269E+16	1.87561E+18	0.026700258	0.031790698
421	-5	37	exposed	5.52826E+13	7.72468E+12	6.1209E+13	7.12014E+14	0.00195	0.751377277	0.81	3.78066E+16	5.28274E+15	4.18595E+16	4.86931E+17	0.07764258	0.08596596
421	-5	45	exposed	9.67778E+13	3.7625E+13	1.42722E+14	4.86121E+14	0.00195	0.751377277	0.81	6.61842E+16	2.57309E+16	9.76043E+16	3.32448E+17	0.199081566	0.293592828
422	-20	4	non-exposed	4.25538E+13	9.10272E+12	5.61971E+13	4.34212E+14	0.00197	0.754525246	0.8263	2.8604E+16	6.1187E+15	3.77748E+16	2.9187E+17	0.098002454	0.129423313
422	-20	5	non-exposed	3.96456E+13	8.34625E+12	4.9271E+13	3.20198E+14	0.00197	0.754525246	0.8263	2.66491E+16	5.61022E+15	3.31192E+16	2.15232E+17	0.123815863	0.153876872
422	-20	6	non-exposed	3.32446E+13	1.46568E+13	5.44709E+13	3.1455E+14	0.00197	0.754525246	0.8263	2.23465E+16	9.8521E+15	3.66145E+16	2.11436E+17	0.105689363	0.173170732
422	-20	13	non-exposed	2.29072E+13	2.92643E+12	2.49765E+13	4.02245E+14	0.00197	0.754525246	0.8263	1.53979E+16	1.9671E+15	1.67888E+16	2.70383E+17	0.056948344	0.062092715
422	-20	14	non-exposed	2.61992E+13	7.16095E+12	3.42042E+13	4.70973E+14	0.00197	0.754525246	0.8263	1.76107E+16	4.81348E+15	2.29915E+16	3.16581E+17	0.055627828	0.072624434
422	-20	40	non-exposed	6.37092E+13	1.26E+13	7.89573E+13	5.2489E+14	0.00197	0.754525246	0.8263	4.28243E+16	8.46952E+15	5.30738E+16	3.52823E+17	0.12137637	0.150426309
422	-20	41	non-exposed	7.13652E+13	2.36619E+13	1.04999E+14	4.8376E+14	0.00197	0.754525246	0.8263	4.79706E+16	1.59051E+16	7.05789E+16	3.25176E+17	0.147522026	0.217048458
422	-20	42	non-exposed	4.2979E+13	1.1304E+13	5.38742E+13	5.70496E+14	0.00197	0.754525246	0.8263	2.88898E+16	7.59839E+15	3.62134E+16	3.83478E+17	0.075336197	0.094434068
422	-20	43	non-exposed	7.7263E+13	5.28809E+13	1.55805E+14	5.22439E+14	0.00197	0.754525246	0.8263	5.1935E+16	3.55457E+16	1.0473E+17	3.51175E+17	0.147889048	0.298225576
422	-20	44	non-exposed	6.65862E+13	1.87963E+13	9.20422E+13	5.79446E+14	0.00197	0.754525246	0.8263	4.47582E+16	1.26346E+16	6.18693E+16	3.89495E+17	0.114913571	0.158845164
422	-5	7	non-exposed	6.06596E+13	1.22554E+13	8.04064E+13	7.05288E+14	0.00197	0.754525246	0.8263	4.07744E+16	8.23786E+15	5.40479E+16	4.74083E+17	0.08600695	0.114005137
422	-5	8	non-exposed	7.32956E+13	6.62845E+12	7.84884E+13	6.85149E+14	0.00197	0.754525246	0.8263	4.92682E+16	4.45554E+15	5.27587E+16	4.60546E+17	0.106977709	0.114556765
422	-5	9	non-exposed	6.57913E+13	1.57279E+13	8.49457E+13	6.77157E+14	0.00197	0.754525246	0.8263	4.42239E+16	1.05721E+16	5.70991E+16	4.55174E+17	0.097158143	0.125444532
422	-5	10	non-exposed	5.28087E+13	2.18601E+13	8.54784E+13	6.38478E+14	0.00197	0.754525246	0.8263	3.54971E+16	1.4694E+16	5.74572E+16	4.29175E+17	0.08271028	0.133878505
422	-5	26	non-exposed	6.64104E+13	1.46985E+13	8.54571E+13	5.43963E+14	0.00197	0.754525246	0.8263	4.464E+16	9.8801E+15	5.74429E+16	3.65644E+17	0.12208619	0.157100882
422	-5	31	non-exposed	1.35431E+14	8.80688E+13	2.64256E+14	5.37961E+14	0.00197	0.754525246	0.8263	9.10348E+16	5.91984E+16	1.77629E+17	3.61609E+17	0.251749637	0.491218804
422	-5	32	non-exposed	6.44977E+13	2.78814E+13	1.01206E+14	6.91755E+14	0.00197	0.754525246	0.8263	4.33544E+16	1.87414E+16	6.8029E+16	4.64987E+17	0.093237831	0.146303142
422	-5	33	non-exposed	6.9623E+13	2.80769E+13	9.99273E+13	6.38158E+14	0.00197	0.754525246	0.8263	4.67995E+16	1.88728E+16	6.71695E+16	4.2896E+17	0.109100017	0.156587076
422	-5	34	non-exposed	5.54139E+13	1.84426E+13	7.14132E+13	6.45191E+14	0.00197	0.754525246	0.8263	3.72484E+16	1.23968E+16	4.80028E+16	4.33687E+17	0.085887696	0.110685384
422	-5	35	non-exposed	7.0891E+13	4.64805E+13	1.40077E+14	6.34002E+14	0.00197	0.754525246	0.8263	4.76518E+16	3.12434E+16	9.41577E+16	4.26166E+17	0.111815126	0.220941177
422	-5	36	non-exposed	1.1233E+14	1.7615E+13	1.38649E+14	5.24464E+14	0.00197	0.754525246	0.8263	7.55066E+16	1.18405E+16	9.31979E+16	3.52536E+17	0.214181227	0.26436408
422	-20	1	exposed	3.13805E+13	5.05325E+12	3.89352E+13	8.60396E+14	0.00197	0.754525246	0.8263	2.10934E+16	3.39672E+15	2.61716E+16	5.78345E+17	0.036472094	0.045252642
422	-20	11	exposed	8.76237E+12	2.13482E+12	1.12117E+13	1.27355E+14	0.00197	0.754525246	0.8263	5.88993E+15	1.43499E+15	7.53634E+15	8.56057E+16	0.06880299	0.088035475
422	-20	12	exposed	7.64745E+12	7.22728E+11	8.60751E+12	1.77819E+14	0.00197	0.754525246	0.8263	5.1405E+15	4.85806E+14	5.78583E+15	1.19527E+17	0.043006951	0.04840604
422	-20	19	exposed	7.27078E+13	3.03558E+13	1.03167E+14	9.87765E+14	0.00197	0.754525246	0.8263	4.8873E+16	2.04047E+16	6.93469E+16	6.6396E+17	0.073608414	0.104444444
422	-20	20	exposed	6.66768E+13	2.79419E+13	9.56651E+13	9.46422E+14	0.00197	0.754525246	0.8263	4.48191E+16	1.87821E+16	6.43046E+16	6.3617E+17	0.070451475	0.101080838
422	-20	21	exposed	4.46466E+13	1.42904E+13	6.43379E+13	9.9906E+14	0.00197	0.754525246	0.8263	3.00107E+16	9.60578E+15	4.32469E+16	6.71552E+17	0.044688567	0.064398464
422	-20	22	exposed	3.41029E+13	5.79091E+12	3.96172E+13	9.65282E+14	0.00197	0.754525246	0.8263	2.29235E+16	3.89256E+15	2.663E+16	6.48847E+17	0.035329507	0.041042058
422	-20	25	exposed	3.04012E+13	9.54308E+12	4.05122E+13	1.14802E+15	0.00197	0.754525246	0.8263	2.04352E+16	6.41471E+15	2.72317E+16	7.71683E+17	0.026481344	0.035288658
422	-5	15	exposed	9.2836E+13	3.96474E+13	1.4174E+14	2.22835E+15	0.00197	0.754525246	0.8263	6.24029E+16	2.66503E+16	9.5275E+16	1.49786E+18	0.041661354	0.063607383
422	-5	16	exposed	1.15303E+14	5.72176E+13	1.55762E+14	1.87654E+15	0.00197	0.754525246	0.8263	7.7505E+16	3.84607E+16	1.04701E+17	1.26138E+18	0.061444552	0.08300494
422	-5	18	exposed	7.3523E+13	2.39004E+13	8.73538E+13	2.85887E+15	0.00197	0.754525246	0.8263	4.9421E+16	1.60655E+16	5.87178E+16	1.92169E+18	0.02571748	0.030555349
422	-5	37	exposed	5.52648E+13	7.38254E+12	6.11413E+13	7.46205E+14	0.00197	0.754525246	0.8263	3.71481E+16	4.96243E+15	4.10982E+16	5.01587E+17	0.074061117	0.081936313
422	-5	45	exposed	9.69597E+13	3.70721E+13	1.41867E+14	5.06669E+14	0.00197	0.754525246	0.8263	6.51748E+16	2.49193E+16	9.5361E+16	3.40575E+17	0.191366982	0.28
423	-20	4	non-exposed	4.30349E+13	9.21828E+12	5.67575E+13	4.51796E+14	0.00199	0.752619505	0.8424	2.87265E+16	6.15335E+15	3.78865E+16	3.01581E+17	0.095252955	0.125626478
423	-20	5	non-exposed	3.99033E+13	8.43971E+12	4.96441E+13	3.3388E+14	0.00199	0.752619505	0.8424	2.66361E+16	5.63364E+15	3.31383E+16	2.2287E+17	0.119513756	0.14868842
423	-20	6	non-exposed	3.35055E+13	1.46831E+13	5.47709E+13	3.28433E+14	0.00199	0.752619505	0.8424	2.23655E+16	9.80123E+15	3.65604E+16	2.19234E+17	0.10201626	0.166764228
423	-20	13	non-exposed	2.32317E+13	3.03457E+12	2.53775E+13	4.19006E+14	0.00199	0.752619505	0.8424	1.55075E+16	2.02562E+15	1.69399E+16	2.79693E+17	0.055444813	0.060565893
423	-20	14	non-exposed	2.63377E+13	7.12222E+12	3.43493E+13	4.93023E+14	0.00199	0.752619505	0.8424	1.75808E+16	4.75419E+15	2.29287E+16	3.29101E+17	0.053420711	0.069670711
423	-20	40	non-exposed	6.40631E+13	1.28292E+13	7.9593E+13	5.44718E+14	0.00199	0.752619505	0.8424	4.27632E+16	8.56371E+15	5.31296E+16	3.63608E+17	0.117607843	0.146117647
423	-20	41	non-exposed	7.21218E+13	2.38044E+13	1.05782E+14	5.01782E+14	0.00199	0.752619505	0.8424	4.81424E+16	1.58898E+16	7.06113E+16	3.34947E+17	0.143731375	0.210813112
423	-20	42	non-exposed	4.3006E+13	1.14724E+13	5.41728E+13	5.91714E+14	0.00199	0.752619505	0.8424	2.87072E+16	7.65798E+15	3.61612E+16	3.94978E+17	0.072680505	0.091552347
423	-20	43	non-exposed	7.8338E+13	5.37815E+13	1.58203E+14	5.42155E+14	0.00199	0.752619505	0.8424	5.22918E+16	3.59E+16	1.05603E+17	3.61897E+17	0.144493696	0.291804571
423	-20	44	non-exposed	6.71659E+13	1.93606E+13	9.36702E+13	6.02928E+14	0.00199	0.752619505	0.8424	4.48343E+16	1.29235E+16	6.25263E+16	4.02464E+17	0.111399469	0.155358725
423	-5	7	non-exposed	6.07179E+13	1.25902E+13	8.10028E+13	7.30243E+14	0.00199	0.752619505	0.8424	4.05302E+16	8.40418E+15	5.40707E+16	4.87449E+17	0.083147579	0.110925845
423	-5	8	non-exposed	7.2743E+13	6.1276E+12	7.8119E+13	7.00657E+14	0.00199	0.752619505	0.8424	4.85571E+16	4.09027E+15	5.21457E+16	4.677E+17	0.103821138	0.111493902
423	-5	9	non-exposed	6.56994E+13	1.53495E+13	8.42925E+13	6.94035E+14	0.00199	0.752619505	0.8424	4.38554E+16	1.02461E+16	5.62666E+16	4.6328E+17	0.094662973	0.121452755
423	-5	10	non-exposed	5.27576E+13	2.16228E+13	8.50615E+13	6.5943E+14	0.00199	0.752619505	0.8424	3.52165E+16	1.44336E+16	5.67799E+16	4.4018E+17	0.080004859	0.128992549
423	-5	26	non-exposed	6.63488E+13	1.49461E+13	8.55528E+13	5.64584E+14	0.00199	0.752619505	0.8424	4.42889E+16	9.97676E+15	5.71079E+16	3.76869E+17	0.117517972	0.15153235
423	-5	31	non-exposed	1.36489E+14	8.97276E+13	2.6766E+14	5.55969E+14	0.00199	0.752619505	0.8424	9.11088E+16	5.98946E+16	1.78667E+17	3.71118E+17	0.245498207	0.481429303
423	-5	32	non-exposed	6.49336E+13	2.84173E+13	1.02535E+14	7.13581E+14	0.00199	0.752619505	0.8424	4.33442E+16	1.8969E+16	6.84439E+16	4.76327E+17	0.090996857	0.143691064
423	-5	33	non-exposed	6.95958E+13	2.79982E+13	1.00015E+14	6.60711E+14	0.00199	0.752619505	0.8424	4.64563E+16	1.86892E+16	6.67613E+16	4.41035E+17	0.105334627	0.151374071
423	-5	34	non-exposed	5.57108E+13	1.91261E+13	7.2565E+13	6.67227E+14	0.00199	0.752619505	0.8424	3.71878E+16	1.2767E+16	4.84383E+16	4.45384E+17	0.083496078	0.108756203
423	-5	35	non-exposed	7.16732E+13	4.72174E+13	1.42054E+14	6.56012E+14	0.00199	0.752619505	0.8424	4.7843E+16	3.15184E+16	9.48233E+16	4.37898E+17	0.109255943	0.216541843
423	-5	36	non-exposed	1.12468E+14	1.82532E+13	1.39726E+14	5.40232E+14	0.00199	0.752619505	0.8424	7.50744E+16	1.21843E+16	9.32691E+16	3.60614E+17	0.208185053	0.258639779
423	-20	1	exposed	3.17913E+13	5.06123E+12	3.93265E+13	9.03449E+14	0.00199	0.752619505	0.8424	2.12212E+16	3.37845E+15	2.62511E+16	6.03067E+17	0.035188761	0.043529319
423	-20	11	exposed	8.84865E+12	2.16783E+12	1.13366E+13	1.32228E+14	0.00199	0.752619505	0.8424	5.90661E+15	1.44706E+15	7.56733E+15	8.82641E+16	0.066919763	0.085735057
423	-20	12	exposed	7.80976E+12	6.36054E+11	8.67918E+12	1.85621E+14	0.00199	0.752619505	0.8424	5.21314E+15	4.24576E+14	5.79349E+15	1.23905E+17	0.042073767	0.046757581
423	-20	19	exposed	7.33768E+13	3.09827E+13	1.03966E+14	1.02888E+15	0.00199	0.752619505	0.8424	4.89802E+16	2.06815E+16	6.93993E+16	6.86792E+17	0.071317347	0.101048479
423	-20	20	exposed	6.69843E+13	2.81019E+13	9.62122E+13	9.84552E+14	0.00199	0.752619505	0.8424	4.47131E+16	1.87585E+16	6.42232E+16	6.57204E+17	0.068035366	0.097721849
423	-20	21	exposed	4.50835E+13	1.41055E+13	6.4704E+13	1.04372E+15	0.00199	0.752619505	0.8424	3.00939E+16	9.41562E+15	4.31909E+16	6.96702E+17	0.043194842	0.061993451
423	-20	22	exposed	3.43653E+13	5.80041E+12	3.97538E+13	1.00453E+15	0.00199	0.752619505	0.8424	2.29394E+16	3.87187E+15	2.65363E+16	6.70536E+17	0.034210526	0.039574694
423	-20	25	exposed	3.07803E+13	9.76638E+12	4.10782E+13	1.19368E+15	0.00199	0.752619505	0.8424	2.05464E+16	6.51922E+15	2.74203E+16	7.96801E+17	0.025786059	0.034413028
423	-5	15	exposed	9.30133E+13	4.04723E+13	1.43891E+14	2.30156E+15	0.00199	0.752619505	0.8424	6.20879E+16	2.70159E+16	9.60496E+16	1.53633E+18	0.040413173	0.062518949
423	-5	16	exposed	1.14519E+14	5.65828E+13	1.54529E+14	1.94272E+15	0.00199	0.752619505	0.8424	7.64433E+16	3.77699E+16	1.03151E+17	1.2968E+18	0.058947716	0.079542581
423	-5	18	exposed	7.36901E+13	2.42928E+13	8.83725E+13	2.9543E+15	0.00199	0.752619505	0.8424	4.91893E+16	1.62159E+16	5.89901E+16	1.97204E+18	0.02494336	0.029913232
423	-5	37	exposed	5.55933E+13	7.50735E+12	6.16707E+13	7.69441E+14	0.00199	0.752619505	0.8424	3.71094E+16	5.01128E+15	4.11661E+16	5.13614E+17	0.072251527	0.080149917
423	-5	45	exposed	9.73444E+13	3.73721E+13	1.42353E+14	5.20687E+14	0.00199	0.752619505	0.8424	6.49789E+16	2.49465E+16	9.50229E+16	3.47567E+17	0.186953846	0.273394872
424	-20	4	non-exposed	4.36676E+13	9.36245E+12	5.76411E+13	4.69886E+14	0.002	0.753361036	0.8533	2.89461E+16	6.20611E+15	3.82087E+16	3.11475E+17	0.092932331	0.122670312
424	-20	5	non-exposed	4.07899E+13	8.93881E+12	5.11104E+13	3.4741E+14	0.002	0.753361036	0.8533	2.70385E+16	5.92529E+15	3.38797E+16	2.30288E+17	0.117411402	0.147118644
424	-20	6	non-exposed	3.39808E+13	1.47597E+13	5.53714E+13	3.41736E+14	0.002	0.753361036	0.8533	2.2525E+16	9.78379E+15	3.67042E+16	2.26527E+17	0.09943609	0.162030075
424	-20	13	non-exposed	2.36496E+13	2.98269E+12	2.57586E+13	4.38304E+14	0.002	0.753361036	0.8533	1.56766E+16	1.97714E+15	1.70747E+16	2.90539E+17	0.05395701	0.05876893
424	-20	14	non-exposed	2.69449E+13	7.4702E+12	3.52013E+13	5.12817E+14	0.002	0.753361036	0.8533	1.7861E+16	4.95178E+15	2.3334E+16	3.39932E+17	0.052542798	0.068643006
424	-20	40	non-exposed	6.51193E+13	1.2722E+13	8.07875E+13	5.64313E+14	0.002	0.753361036	0.8533	4.31657E+16	8.43304E+15	5.35518E+16	3.74068E+17	0.115395561	0.143160691
424	-20	41	non-exposed	7.32826E+13	2.41619E+13	1.07531E+14	5.21168E+14	0.002	0.753361036	0.8533	4.8577E+16	1.60163E+16	7.12793E+16	3.45468E+17	0.140612161	0.206327034
424	-20	42	non-exposed	4.37287E+13	1.16664E+13	5.51573E+13	6.15595E+14	0.002	0.753361036	0.8533	2.89865E+16	7.73331E+15	3.65622E+16	4.08061E+17	0.071034783	0.0896
424	-20	43	non-exposed	7.94278E+13	5.45251E+13	1.60419E+14	5.62493E+14	0.002	0.753361036	0.8533	5.26505E+16	3.61432E+16	1.06337E+17	3.72861E+17	0.1412067	0.285192235
424	-20	44	non-exposed	6.78332E+13	1.88543E+13	9.36775E+13	6.24588E+14	0.002	0.753361036	0.8533	4.49647E+16	1.2498E+16	6.20962E+16	4.14022E+17	0.108604731	0.149982859
424	-5	7	non-exposed	6.08658E+13	1.2578E+13	8.13656E+13	7.51347E+14	0.002	0.753361036	0.8533	4.03462E+16	8.3376E+15	5.3935E+16	4.98047E+17	0.081008834	0.108292961
424	-5	8	non-exposed	7.35716E+13	6.47234E+12	7.86035E+13	7.21692E+14	0.002	0.753361036	0.8533	4.87686E+16	4.29033E+15	5.2104E+16	4.78389E+17	0.101943332	0.108915591
424	-5	9	non-exposed	6.59404E+13	1.5479E+13	8.49414E+13	7.1773E+14	0.002	0.753361036	0.8533	4.371E+16	1.02606E+16	5.63053E+16	4.75763E+17	0.091873508	0.118347255
424	-5	10	non-exposed	5.32624E+13	2.22842E+13	8.65901E+13	6.79831E+14	0.002	0.753361036	0.8533	3.53061E+16	1.47716E+16	5.73982E+16	4.50641E+17	0.078346457	0.127370079
424	-5	26	non-exposed	6.71052E+13	1.46065E+13	8.61405E+13	5.81443E+14	0.002	0.753361036	0.8533	4.44822E+16	9.68221E+15	5.71001E+16	3.85422E+17	0.115411526	0.148149512
424	-5	31	non-exposed	1.37353E+14	9.12844E+13	2.70862E+14	5.71629E+14	0.002	0.753361036	0.8533	9.10472E+16	6.05098E+16	1.79547E+17	3.78917E+17	0.240282807	0.473841928
424	-5	32	non-exposed	6.53548E+13	2.7943E+13	1.02028E+14	7.35074E+14	0.002	0.753361036	0.8533	4.33219E+16	1.85226E+16	6.76316E+16	4.8726E+17	0.088909117	0.138799884
424	-5	33	non-exposed	7.01297E+13	2.82088E+13	1.00808E+14	6.8315E+14	0.002	0.753361036	0.8533	4.6487E+16	1.86988E+16	6.68226E+16	4.52841E+17	0.102656324	0.147563078
424	-5	34	non-exposed	5.61637E+13	1.94447E+13	7.28436E+13	6.89895E+14	0.002	0.753361036	0.8533	3.72293E+16	1.28894E+16	4.8286E+16	4.57312E+17	0.081409063	0.105586592
424	-5	35	non-exposed	7.17249E+13	4.71325E+13	1.41962E+14	6.79403E+14	0.002	0.753361036	0.8533	4.75444E+16	3.12428E+16	9.41023E+16	4.50357E+17	0.105570438	0.20895052
424	-5	36	non-exposed	1.14003E+14	1.895E+13	1.42176E+14	5.61316E+14	0.002	0.753361036	0.8533	7.55693E+16	1.25615E+16	9.42443E+16	3.7208E+17	0.203099371	0.253290101
424	-20	1	exposed	3.23214E+13	5.09403E+12	3.98906E+13	9.42842E+14	0.002	0.753361036	0.8533	2.1425E+16	3.37669E+15	2.64423E+16	6.24983E+17	0.034280848	0.042308857
424	-20	11	exposed	8.99946E+12	2.24321E+12	1.1571E+13	1.38279E+14	0.002	0.753361036	0.8533	5.96549E+15	1.48696E+15	7.67012E+15	9.16611E+16	0.065082069	0.083679158
424	-20	12	exposed	7.87426E+12	6.36808E+11	8.76179E+12	1.93532E+14	0.002	0.753361036	0.8533	5.21963E+15	4.22122E+14	5.80795E+15	1.28287E+17	0.040687061	0.045272999
424	-20	19	exposed	7.43906E+13	3.12497E+13	1.05497E+14	1.06525E+15	0.002	0.753361036	0.8533	4.93115E+16	2.07145E+16	6.9931E+16	7.06122E+17	0.069834171	0.099035176
424	-20	20	exposed	6.81705E+13	2.87437E+13	9.77886E+13	1.02178E+15	0.002	0.753361036	0.8533	4.51883E+16	1.90534E+16	6.48213E+16	6.7731E+17	0.066717309	0.095704107
424	-20	21	exposed	4.56504E+13	1.41939E+13	6.53708E+13	1.08537E+15	0.002	0.753361036	0.8533	3.02604E+16	9.40873E+15	4.33325E+16	7.19464E+17	0.042059578	0.060228842
424	-20	22	exposed	3.50086E+13	5.91253E+12	4.04687E+13	1.04362E+15	0.002	0.753361036	0.8533	2.32062E+16	3.91925E+15	2.68256E+16	6.91787E+17	0.033545343	0.038777185
424	-20	25	exposed	3.14773E+13	1.0242E+13	4.23958E+13	1.24821E+15	0.002	0.753361036	0.8533	2.08654E+16	6.78911E+15	2.8103E+16	8.27405E+17	0.025217857	0.033965177
424	-5	15	exposed	9.30833E+13	3.98888E+13	1.42968E+14	2.37787E+15	0.002	0.753361036	0.8533	6.17023E+16	2.64412E+16	9.47694E+16	1.57623E+18	0.039145606	0.060124265
424	-5	16	exposed	1.14747E+14	5.54145E+13	1.53931E+14	2.0078E+15	0.002	0.753361036	0.8533	7.60625E+16	3.67327E+16	1.02037E+17	1.33092E+18	0.057150475	0.076666311
424	-5	18	exposed	7.39071E+13	2.45081E+13	8.80676E+13	3.06085E+15	0.002	0.753361036	0.8533	4.89909E+16	1.62457E+16	5.83775E+16	2.02895E+18	0.024145972	0.028772298
424	-5	37	exposed	5.57515E+13	7.70023E+12	6.2159E+13	7.93422E+14	0.002	0.753361036	0.8533	3.69561E+16	5.10427E+15	4.12035E+16	5.25937E+17	0.07026717	0.078343004
424	-5	45	exposed	9.74781E+13	3.74705E+13	1.43118E+14	5.35835E+14	0.002	0.753361036	0.8533	6.46155E+16	2.48381E+16	9.48688E+16	3.5519E+17	0.181918082	0.267092907
425	-20	4	non-exposed	4.44574E+13	9.55323E+12	5.88287E+13	4.84838E+14	0.00201	0.759487551	0.8666	2.91515E+16	6.26421E+15	3.8575E+16	3.17916E+17	0.091695441	0.121336875
425	-20	5	non-exposed	4.13296E+13	8.88367E+12	5.15744E+13	3.58746E+14	0.00201	0.759487551	0.8666	2.71005E+16	5.82517E+15	3.38182E+16	2.35236E+17	0.115205903	0.143763087
425	-20	6	non-exposed	3.45439E+13	1.51484E+13	5.65752E+13	3.54346E+14	0.00201	0.759487551	0.8666	2.2651E+16	9.93303E+15	3.70973E+16	2.32351E+17	0.097486372	0.159660812
425	-20	13	non-exposed	2.41024E+13	3.24772E+12	2.63989E+13	4.55864E+14	0.00201	0.759487551	0.8666	1.58043E+16	2.12959E+15	1.73102E+16	2.98917E+17	0.05287194	0.057909605
425	-20	14	non-exposed	2.72161E+13	7.65457E+12	3.56063E+13	5.32485E+14	0.00201	0.759487551	0.8666	1.7846E+16	5.01923E+15	2.33476E+16	3.49159E+17	0.051111447	0.066868198
425	-20	40	non-exposed	6.58845E+13	1.25761E+13	8.09136E+13	5.83136E+14	0.00201	0.759487551	0.8666	4.32016E+16	8.24633E+15	5.30564E+16	3.82372E+17	0.11298307	0.138755981
425	-20	41	non-exposed	7.42603E+13	2.40076E+13	1.08257E+14	5.3946E+14	0.00201	0.759487551	0.8666	4.86937E+16	1.57422E+16	7.09858E+16	3.53733E+17	0.137656654	0.200676348
425	-20	42	non-exposed	4.42986E+13	1.1803E+13	5.55664E+13	6.33036E+14	0.00201	0.759487551	0.8666	2.90473E+16	7.73941E+15	3.64358E+16	4.15093E+17	0.069977962	0.087777589
425	-20	43	non-exposed	8.01517E+13	5.52187E+13	1.62214E+14	5.81634E+14	0.00201	0.759487551	0.8666	5.25568E+16	3.62078E+16	1.06366E+17	3.81387E+17	0.137804428	0.278892989
425	-20	44	non-exposed	6.84707E+13	1.89604E+13	9.44565E+13	6.43982E+14	0.00201	0.759487551	0.8666	4.48974E+16	1.24326E+16	6.19367E+16	4.2227E+17	0.106323946	0.146675554
425	-5	7	non-exposed	6.1357E+13	1.26654E+13	8.17507E+13	7.68465E+14	0.00201	0.759487551	0.8666	4.02328E+16	8.3049E+15	5.36053E+16	5.03895E+17	0.079843597	0.10638179
425	-5	8	non-exposed	7.34805E+13	6.78658E+12	7.88318E+13	7.43568E+14	0.00201	0.759487551	0.8666	4.81824E+16	4.45007E+15	5.16913E+16	4.8757E+17	0.098821379	0.106018184
425	-5	9	non-exposed	6.63578E+13	1.55633E+13	8.55066E+13	7.34339E+14	0.00201	0.759487551	0.8666	4.35119E+16	1.02051E+16	5.60681E+16	4.81519E+17	0.090363876	0.116440158
425	-5	10	non-exposed	5.33611E+13	2.18018E+13	8.60002E+13	6.95278E+14	0.00201	0.759487551	0.8666	3.49898E+16	1.42958E+16	5.63918E+16	4.55905E+17	0.076747955	0.123691928
425	-5	26	non-exposed	6.75854E+13	1.4938E+13	8.70948E+13	5.96228E+14	0.00201	0.759487551	0.8666	4.43169E+16	9.79509E+15	5.71095E+16	3.90957E+17	0.113354932	0.146076314
425	-5	31	non-exposed	1.36947E+14	8.96429E+13	2.68067E+14	5.87286E+14	0.00201	0.759487551	0.8666	8.97983E+16	5.87803E+16	1.75776E+17	3.85093E+17	0.233186137	0.456450238
425	-5	32	non-exposed	6.5627E+13	2.81252E+13	1.02891E+14	7.54729E+14	0.00201	0.759487551	0.8666	4.30327E+16	1.84421E+16	6.74675E+16	4.94888E+17	0.086954358	0.136328736
425	-5	33	non-exposed	7.03326E+13	2.83759E+13	1.00917E+14	7.04077E+14	0.00201	0.759487551	0.8666	4.61183E+16	1.86066E+16	6.61728E+16	4.61675E+17	0.099893309	0.143331809
425	-5	34	non-exposed	5.68595E+13	1.95652E+13	7.38095E+13	7.0998E+14	0.00201	0.759487551	0.8666	3.72837E+16	1.28292E+16	4.83982E+16	4.65545E+17	0.080086155	0.103960097
425	-5	35	non-exposed	7.21247E+13	4.76168E+13	1.43069E+14	6.9957E+14	0.00201	0.759487551	0.8666	4.72934E+16	3.12231E+16	9.38128E+16	4.5872E+17	0.103098635	0.204509894
425	-5	36	non-exposed	1.1395E+14	1.8916E+13	1.41953E+14	5.73156E+14	0.00201	0.759487551	0.8666	7.47188E+16	1.24035E+16	9.30809E+16	3.75828E+17	0.198811084	0.247668976
425	-20	1	exposed	3.26767E+13	5.2758E+12	4.05427E+13	9.82339E+14	0.00201	0.759487551	0.8666	2.14266E+16	3.45943E+15	2.65845E+16	6.44136E+17	0.033264147	0.041271575
425	-20	11	exposed	9.12442E+12	2.30134E+12	1.17679E+13	1.43348E+14	0.00201	0.759487551	0.8666	5.98304E+15	1.50903E+15	7.7164E+15	9.39957E+16	0.063652243	0.082093128
425	-20	12	exposed	8.00927E+12	6.2866E+11	8.91338E+12	2.0032E+14	0.00201	0.759487551	0.8666	5.25181E+15	4.12223E+14	5.84465E+15	1.31353E+17	0.039982322	0.044495634
425	-20	19	exposed	7.5489E+13	3.17411E+13	1.07377E+14	1.10285E+15	0.00201	0.759487551	0.8666	4.94994E+16	2.08132E+16	7.04088E+16	7.23158E+17	0.068448964	0.097363044
425	-20	20	exposed	6.89751E+13	2.91372E+13	9.90924E+13	1.05885E+15	0.00201	0.759487551	0.8666	4.52281E+16	1.91058E+16	6.49765E+16	6.94307E+17	0.06514138	0.093584676
425	-20	21	exposed	4.60263E+13	1.40885E+13	6.55465E+13	1.12592E+15	0.00201	0.759487551	0.8666	3.01802E+16	9.23808E+15	4.29799E+16	7.38286E+17	0.040878765	0.058215784
425	-20	22	exposed	3.55204E+13	6.00661E+12	4.12509E+13	1.08085E+15	0.00201	0.759487551	0.8666	2.32913E+16	3.93864E+15	2.70489E+16	7.08732E+17	0.032863384	0.038165211
425	-20	25	exposed	3.20135E+13	1.03082E+13	4.29894E+13	1.29634E+15	0.00201	0.759487551	0.8666	2.09918E+16	6.75928E+15	2.81889E+16	8.50029E+17	0.024695364	0.033162252
425	-5	15	exposed	9.2659E+13	3.97583E+13	1.42168E+14	2.44458E+15	0.00201	0.759487551	0.8666	6.0758E+16	2.60702E+16	9.32217E+16	1.60295E+18	0.037903863	0.058156277
425	-5	16	exposed	1.17217E+14	5.72905E+13	1.57728E+14	2.05536E+15	0.00201	0.759487551	0.8666	7.68614E+16	3.75663E+16	1.03425E+17	1.34773E+18	0.05703023	0.076739936
425	-5	18	exposed	7.4575E+13	2.46408E+13	8.89621E+13	3.15391E+15	0.00201	0.759487551	0.8666	4.89001E+16	1.61574E+16	5.83339E+16	2.06807E+18	0.023645231	0.028206873
425	-5	37	exposed	5.60654E+13	7.55446E+12	6.2649E+13	8.10209E+14	0.00201	0.759487551	0.8666	3.6763E+16	4.95359E+15	4.108E+16	5.31268E+17	0.069198676	0.077324503
425	-5	45	exposed	9.83251E+13	3.81364E+13	1.44679E+14	5.50299E+14	0.00201	0.759487551	0.8666	6.44734E+16	2.50067E+16	9.48683E+16	3.6084E+17	0.178675897	0.262909516
426	-20	4	non-exposed	4.37962E+13	9.28727E+12	5.77624E+13	4.90927E+14	0.00201	0.756454698	0.874	2.88133E+16	6.11005E+15	3.80016E+16	3.22979E+17	0.089211218	0.117659947
426	-20	5	non-exposed	4.1054E+13	8.98003E+12	5.14161E+13	3.62709E+14	0.00201	0.756454698	0.874	2.70092E+16	5.90792E+15	3.38264E+16	2.38625E+17	0.11318703	0.141755635
426	-20	6	non-exposed	3.42487E+13	1.51205E+13	5.6192E+13	3.57546E+14	0.00201	0.756454698	0.874	2.25321E+16	9.94772E+15	3.69684E+16	2.35228E+17	0.095788207	0.157160048
426	-20	13	non-exposed	2.37396E+13	2.87507E+12	2.57726E+13	4.63283E+14	0.00201	0.756454698	0.874	1.56182E+16	1.89149E+15	1.69557E+16	3.04792E+17	0.051242164	0.055630369
426	-20	14	non-exposed	2.68601E+13	7.3719E+12	3.50662E+13	5.40407E+14	0.00201	0.756454698	0.874	1.76711E+16	4.84994E+15	2.30699E+16	3.55531E+17	0.049703424	0.064888535
426	-20	40	non-exposed	6.4781E+13	1.24727E+13	7.96411E+13	5.89564E+14	0.00201	0.756454698	0.874	4.26192E+16	8.20576E+15	5.23956E+16	3.87871E+17	0.109879584	0.135084839
426	-20	41	non-exposed	7.33432E+13	2.3587E+13	1.06662E+14	5.42665E+14	0.00201	0.756454698	0.874	4.82522E+16	1.55178E+16	7.01721E+16	3.57017E+17	0.135153617	0.196551041
426	-20	42	non-exposed	4.37736E+13	1.16548E+13	5.49442E+13	6.38291E+14	0.00201	0.756454698	0.874	2.87985E+16	7.66766E+15	3.61476E+16	4.19929E+17	0.068579373	0.086080216
426	-20	43	non-exposed	7.8786E+13	5.3918E+13	1.58938E+14	5.85261E+14	0.00201	0.756454698	0.874	5.1833E+16	3.54724E+16	1.04565E+17	3.85041E+17	0.134616798	0.271567727
426	-20	44	non-exposed	6.75885E+13	1.8897E+13	9.356E+13	6.46358E+14	0.00201	0.756454698	0.874	4.44662E+16	1.24322E+16	6.15527E+16	4.25236E+17	0.104568148	0.144749542
426	-5	7	non-exposed	5.98191E+13	1.23956E+13	7.99423E+13	7.68229E+14	0.00201	0.756454698	0.874	3.93547E+16	8.15498E+15	5.25937E+16	5.05415E+17	0.077866144	0.104060487
426	-5	8	non-exposed	7.23984E+13	6.52189E+12	7.77695E+13	7.45856E+14	0.00201	0.756454698	0.874	4.76306E+16	4.29073E+15	5.11642E+16	4.90695E+17	0.09706759	0.10426882
426	-5	9	non-exposed	6.42852E+13	1.43159E+13	8.20936E+13	7.35422E+14	0.00201	0.756454698	0.874	4.22929E+16	9.41835E+15	5.4009E+16	4.83831E+17	0.087412608	0.111627907
426	-5	10	non-exposed	5.23734E+13	2.17733E+13	8.49333E+13	6.96483E+14	0.00201	0.756454698	0.874	3.44562E+16	1.43246E+16	5.58773E+16	4.58213E+17	0.075196911	0.121945946
426	-5	26	non-exposed	6.66849E+13	1.45631E+13	8.54281E+13	6.01073E+14	0.00201	0.756454698	0.874	4.38717E+16	9.58098E+15	5.62028E+16	3.95444E+17	0.110943092	0.142125984
426	-5	31	non-exposed	1.35349E+14	8.91469E+13	2.65686E+14	5.89026E+14	0.00201	0.756454698	0.874	8.90456E+16	5.86493E+16	1.74793E+17	3.87518E+17	0.229784514	0.451059167
426	-5	32	non-exposed	6.52758E+13	2.8131E+13	1.02251E+14	7.59086E+14	0.00201	0.756454698	0.874	4.29447E+16	1.85073E+16	6.72707E+16	4.994E+17	0.085992631	0.134703132
426	-5	33	non-exposed	6.95408E+13	2.72355E+13	9.85726E+13	7.09714E+14	0.00201	0.756454698	0.874	4.57506E+16	1.79181E+16	6.48505E+16	4.66918E+17	0.097984238	0.138890573
426	-5	34	non-exposed	5.55573E+13	1.90357E+13	7.18319E+13	7.12941E+14	0.00201	0.756454698	0.874	3.65509E+16	1.25235E+16	4.72579E+16	4.69041E+17	0.077926977	0.100754375
426	-5	35	non-exposed	7.14339E+13	4.71014E+13	1.41642E+14	7.0681E+14	0.00201	0.756454698	0.874	4.69961E+16	3.09878E+16	9.31854E+16	4.65007E+17	0.101065287	0.200395678
426	-5	36	non-exposed	1.12572E+14	1.75485E+13	1.38673E+14	5.72784E+14	0.00201	0.756454698	0.874	7.40607E+16	1.15451E+16	9.12322E+16	3.76832E+17	0.196535211	0.242103286
426	-20	1	exposed	3.22749E+13	5.18942E+12	4.00142E+13	9.95622E+14	0.00201	0.756454698	0.874	2.12335E+16	3.4141E+15	2.63252E+16	6.55015E+17	0.032416811	0.040190147
426	-20	11	exposed	9.07562E+12	2.35779E+12	1.17741E+13	1.45353E+14	0.00201	0.756454698	0.874	5.97081E+15	1.55118E+15	7.74611E+15	9.56268E+16	0.062438639	0.081003478
426	-20	12	exposed	7.85816E+12	6.05958E+11	8.75579E+12	2.03416E+14	0.00201	0.756454698	0.874	5.16985E+15	3.98657E+14	5.7604E+15	1.33827E+17	0.038630956	0.043043731
426	-20	19	exposed	7.43973E+13	3.12616E+13	1.06274E+14	1.11771E+15	0.00201	0.756454698	0.874	4.89457E+16	2.05668E+16	6.99174E+16	7.35335E+17	0.06656241	0.095082283
426	-20	20	exposed	6.7965E+13	2.87213E+13	9.70236E+13	1.07059E+15	0.00201	0.756454698	0.874	4.47138E+16	1.88956E+16	6.38314E+16	7.04339E+17	0.063483372	0.090625942
426	-20	21	exposed	4.52472E+13	1.38992E+13	6.4496E+13	1.13718E+15	0.00201	0.756454698	0.874	2.9768E+16	9.14421E+15	4.24316E+16	7.48144E+17	0.039789066	0.056715853
426	-20	22	exposed	3.50985E+13	6.08217E+12	4.07241E+13	1.0962E+15	0.00201	0.756454698	0.874	2.30911E+16	4.00143E+15	2.67922E+16	7.21182E+17	0.032018448	0.037150427
426	-20	25	exposed	3.17328E+13	9.94539E+12	4.23591E+13	1.32004E+15	0.00201	0.756454698	0.874	2.08768E+16	6.54303E+15	2.78679E+16	8.68447E+17	0.024039276	0.032089309
426	-5	15	exposed	9.15916E+13	3.87135E+13	1.39469E+14	2.4618E+15	0.00201	0.756454698	0.874	6.02577E+16	2.54694E+16	9.17559E+16	1.61961E+18	0.037205069	0.056653073
426	-5	16	exposed	1.13847E+14	5.58584E+13	1.53345E+14	2.06181E+15	0.00201	0.756454698	0.874	7.48993E+16	3.6749E+16	1.00885E+17	1.35645E+18	0.055217028	0.074373957
426	-5	18	exposed	7.29936E+13	2.39044E+13	8.70201E+13	3.16887E+15	0.00201	0.756454698	0.874	4.80222E+16	1.57266E+16	5.72501E+16	2.08478E+18	0.023034623	0.027460964
426	-5	37	exposed	5.48528E+13	7.94082E+12	6.20435E+13	8.1416E+14	0.00201	0.756454698	0.874	3.60874E+16	5.22423E+15	4.08181E+16	5.35632E+17	0.067373497	0.076205575
426	-5	45	exposed	9.62384E+13	3.64311E+13	1.40394E+14	5.5353E+14	0.00201	0.756454698	0.874	6.33148E+16	2.39679E+16	9.23645E+16	3.64165E+17	0.173863195	0.25363389
427	-20	4	non-exposed	4.34461E+13	9.11244E+12	5.7057E+13	4.93589E+14	0.00201	0.75833929	0.8833	2.85139E+16	5.98054E+15	3.74468E+16	3.23945E+17	0.08802097	0.11559633
427	-20	5	non-exposed	4.0676E+13	8.66698E+12	5.06742E+13	3.64531E+14	0.00201	0.75833929	0.8833	2.66958E+16	5.68819E+15	3.32578E+16	2.39244E+17	0.111584344	0.139012127
427	-20	6	non-exposed	3.39286E+13	1.48913E+13	5.55476E+13	3.60111E+14	0.00201	0.75833929	0.8833	2.22675E+16	9.77321E+15	3.64562E+16	2.36342E+17	0.094217066	0.154251497
427	-20	13	non-exposed	2.35452E+13	3.05259E+12	2.57037E+13	4.68036E+14	0.00201	0.75833929	0.8833	1.54528E+16	2.00343E+15	1.68695E+16	3.07174E+17	0.050306381	0.054918222
427	-20	14	non-exposed	2.66083E+13	7.37646E+12	3.4631E+13	5.4685E+14	0.00201	0.75833929	0.8833	1.74632E+16	4.84121E+15	2.27285E+16	3.58901E+17	0.048657334	0.063328076
427	-20	40	non-exposed	6.40059E+13	1.19571E+13	7.80599E+13	5.92781E+14	0.00201	0.75833929	0.8833	4.20074E+16	7.84752E+15	5.12311E+16	3.89045E+17	0.107975628	0.131684249
427	-20	41	non-exposed	7.21461E+13	2.29003E+13	1.04626E+14	5.45233E+14	0.00201	0.75833929	0.8833	4.73499E+16	1.50296E+16	6.86667E+16	3.57839E+17	0.132321535	0.191892426
427	-20	42	non-exposed	4.32941E+13	1.15069E+13	5.45125E+13	6.43239E+14	0.00201	0.75833929	0.8833	2.84142E+16	7.55207E+15	3.57769E+16	4.22161E+17	0.067306403	0.084746899
427	-20	43	non-exposed	7.75208E+13	5.31954E+13	1.56616E+14	5.88468E+14	0.00201	0.75833929	0.8833	5.08773E+16	3.49124E+16	1.02788E+17	3.86215E+17	0.131733236	0.266141444
427	-20	44	non-exposed	6.6421E+13	1.83341E+13	9.13646E+13	6.49061E+14	0.00201	0.75833929	0.8833	4.35924E+16	1.20328E+16	5.9963E+16	4.25982E+17	0.102333887	0.14076412
427	-5	7	non-exposed	5.86268E+13	1.19622E+13	7.80814E+13	7.70033E+14	0.00201	0.75833929	0.8833	3.84771E+16	7.85086E+15	5.12453E+16	5.05376E+17	0.076135536	0.101400168
427	-5	8	non-exposed	7.10014E+13	5.9173E+12	7.54291E+13	7.45666E+14	0.00201	0.75833929	0.8833	4.65986E+16	3.88355E+15	4.95045E+16	4.89384E+17	0.095218816	0.101156738
427	-5	9	non-exposed	6.33665E+13	1.44568E+13	8.11003E+13	7.3758E+14	0.00201	0.75833929	0.8833	4.15878E+16	9.48804E+15	5.32266E+16	4.84077E+17	0.085911417	0.109954685
427	-5	10	non-exposed	5.09815E+13	2.08735E+13	8.22001E+13	6.94453E+14	0.00201	0.75833929	0.8833	3.34594E+16	1.36994E+16	5.39483E+16	4.55773E+17	0.073412514	0.118366713
427	-5	26	non-exposed	6.52242E+13	1.41617E+13	8.33429E+13	6.00436E+14	0.00201	0.75833929	0.8833	4.2807E+16	9.29441E+15	5.46984E+16	3.94069E+17	0.10862812	0.138804094
427	-5	31	non-exposed	1.33074E+14	8.87223E+13	2.62859E+14	5.88827E+14	0.00201	0.75833929	0.8833	8.7337E+16	5.82289E+16	1.72516E+17	3.86451E+17	0.225997925	0.446411133
427	-5	32	non-exposed	6.37471E+13	2.71547E+13	9.89765E+13	7.63024E+14	0.00201	0.75833929	0.8833	4.18376E+16	1.78217E+16	6.49588E+16	5.00777E+17	0.083545288	0.129715981
427	-5	33	non-exposed	6.8518E+13	2.71535E+13	9.74239E+13	7.10625E+14	0.00201	0.75833929	0.8833	4.49687E+16	1.7821E+16	6.39398E+16	4.66387E+17	0.09641936	0.13709604
427	-5	34	non-exposed	5.45718E+13	1.8693E+13	7.03186E+13	7.16016E+14	0.00201	0.75833929	0.8833	3.58158E+16	1.22683E+16	4.61505E+16	4.69925E+17	0.076215931	0.098208101
427	-5	35	non-exposed	7.04372E+13	4.66599E+13	1.3999E+14	7.04695E+14	0.00201	0.75833929	0.8833	4.62283E+16	3.06232E+16	9.18763E+16	4.62495E+17	0.0999541	0.198653611
427	-5	36	non-exposed	1.10238E+14	1.80321E+13	1.3695E+14	5.74667E+14	0.00201	0.75833929	0.8833	7.23498E+16	1.18346E+16	8.98809E+16	3.77157E+17	0.191829268	0.238311445
427	-20	1	exposed	3.19248E+13	5.12944E+12	3.95906E+13	1.0068E+15	0.00201	0.75833929	0.8833	2.09524E+16	3.36648E+15	2.59835E+16	6.60768E+17	0.031709145	0.039323196
427	-20	11	exposed	8.94238E+12	2.27794E+12	1.15602E+13	1.47009E+14	0.00201	0.75833929	0.8833	5.86893E+15	1.49503E+15	7.58702E+15	9.64829E+16	0.06082875	0.078635864
427	-20	12	exposed	7.85666E+12	5.9811E+11	8.71165E+12	2.05295E+14	0.00201	0.75833929	0.8833	5.15637E+15	3.92543E+14	5.7175E+15	1.34736E+17	0.038270049	0.042434746
427	-20	19	exposed	7.35854E+13	3.11399E+13	1.04928E+14	1.12335E+15	0.00201	0.75833929	0.8833	4.82945E+16	2.04373E+16	6.88648E+16	7.37261E+17	0.065505327	0.093406277
427	-20	20	exposed	6.72997E+13	2.83346E+13	9.62163E+13	1.07968E+15	0.00201	0.75833929	0.8833	4.41691E+16	1.85961E+16	6.31473E+16	7.08603E+17	0.062332734	0.089115239
427	-20	21	exposed	4.48575E+13	1.35869E+13	6.37848E+13	1.14664E+15	0.00201	0.75833929	0.8833	2.94402E+16	8.91712E+15	4.18623E+16	7.52545E+17	0.039120828	0.055627645
427	-20	22	exposed	3.46148E+13	6.01139E+12	4.04747E+13	1.10362E+15	0.00201	0.75833929	0.8833	2.27179E+16	3.94531E+15	2.65638E+16	7.24312E+17	0.031364791	0.036674482
427	-20	25	exposed	3.1749E+13	1.02187E+13	4.25448E+13	1.33068E+15	0.00201	0.75833929	0.8833	2.08371E+16	6.7066E+15	2.79224E+16	8.73335E+17	0.02385918	0.031972128
427	-5	15	exposed	8.92136E+13	3.74104E+13	1.35246E+14	2.46399E+15	0.00201	0.75833929	0.8833	5.85514E+16	2.45527E+16	8.87628E+16	1.61713E+18	0.036206972	0.054889148
427	-5	16	exposed	1.12346E+14	5.45563E+13	1.50923E+14	2.08293E+15	0.00201	0.75833929	0.8833	7.37332E+16	3.58056E+16	9.90515E+16	1.36704E+18	0.053936539	0.072457167
427	-5	18	exposed	7.23815E+13	2.39768E+13	8.67068E+13	3.17523E+15	0.00201	0.75833929	0.8833	4.75044E+16	1.57361E+16	5.69062E+16	2.08392E+18	0.022795699	0.027307301
427	-5	37	exposed	5.35637E+13	7.55665E+12	6.05287E+13	8.13699E+14	0.00201	0.75833929	0.8833	3.51542E+16	4.95947E+15	3.97253E+16	5.34035E+17	0.065827481	0.074387174
427	-5	45	exposed	9.46584E+13	3.65884E+13	1.39796E+14	5.54182E+14	0.00201	0.75833929	0.8833	6.21248E+16	2.40132E+16	9.1749E+16	3.63713E+17	0.170807393	0.252256809
428	-20	4	non-exposed	4.36516E+13	9.30799E+12	5.76013E+13	5.03066E+14	0.00201	0.757818011	0.887	2.86623E+16	6.11177E+15	3.78219E+16	3.30321E+17	0.086771214	0.114500537
428	-20	5	non-exposed	4.06992E+13	8.53622E+12	5.05552E+13	3.71653E+14	0.00201	0.757818011	0.887	2.67237E+16	5.60501E+15	3.31953E+16	2.44033E+17	0.109508578	0.136027915
428	-20	6	non-exposed	3.42052E+13	1.49764E+13	5.5937E+13	3.66898E+14	0.00201	0.757818011	0.887	2.24597E+16	9.83371E+15	3.67291E+16	2.40911E+17	0.093228277	0.152459499
428	-20	13	non-exposed	2.36425E+13	3.2141E+12	2.59152E+13	4.78318E+14	0.00201	0.757818011	0.887	1.5524E+16	2.11043E+15	1.70163E+16	3.14071E+17	0.049428378	0.054179846
428	-20	14	non-exposed	2.67727E+13	7.52004E+12	3.49066E+13	5.58398E+14	0.00201	0.757818011	0.887	1.75794E+16	4.93778E+15	2.29202E+16	3.66653E+17	0.047945616	0.062512096
428	-20	40	non-exposed	6.42314E+13	1.21193E+13	7.85453E+13	6.03787E+14	0.00201	0.757818011	0.887	4.21753E+16	7.95774E+15	5.15741E+16	3.96456E+17	0.106380884	0.130087704
428	-20	41	non-exposed	7.28446E+13	2.30321E+13	1.05606E+14	5.55588E+14	0.00201	0.757818011	0.887	4.78309E+16	1.51232E+16	6.93426E+16	3.64808E+17	0.131112624	0.190079751
428	-20	42	non-exposed	4.34658E+13	1.16703E+13	5.4705E+13	6.55012E+14	0.00201	0.757818011	0.887	2.85403E+16	7.66292E+15	3.59202E+16	4.30091E+17	0.066358687	0.083517571
428	-20	43	non-exposed	7.77672E+13	5.30825E+13	1.56702E+14	5.98816E+14	0.00201	0.757818011	0.887	5.10631E+16	3.48548E+16	1.02893E+17	3.93192E+17	0.129868255	0.261685616
428	-20	44	non-exposed	6.65495E+13	1.83776E+13	9.15569E+13	6.63442E+14	0.00201	0.757818011	0.887	4.36974E+16	1.2067E+16	6.01177E+16	4.35626E+17	0.100309497	0.138002932
428	-5	7	non-exposed	5.81417E+13	1.19332E+13	7.72484E+13	7.78969E+14	0.00201	0.757818011	0.887	3.81767E+16	7.83554E+15	5.07225E+16	5.11483E+17	0.07463929	0.099167592
428	-5	8	non-exposed	7.0649E+13	6.92068E+12	7.59948E+13	7.54113E+14	0.00201	0.757818011	0.887	4.63892E+16	4.54423E+15	4.98994E+16	4.95162E+17	0.093684915	0.100773861
428	-5	9	non-exposed	6.3221E+13	1.50096E+13	8.15712E+13	7.45791E+14	0.00201	0.757818011	0.887	4.15119E+16	9.85553E+15	5.3561E+16	4.89698E+17	0.084770323	0.109375453
428	-5	10	non-exposed	5.0566E+13	2.0626E+13	8.14416E+13	7.04833E+14	0.00201	0.757818011	0.887	3.32024E+16	1.35434E+16	5.34758E+16	4.62804E+17	0.071741797	0.115547378
428	-5	26	non-exposed	6.53553E+13	1.39383E+13	8.29762E+13	6.10487E+14	0.00201	0.757818011	0.887	4.29133E+16	9.15207E+15	5.44834E+16	4.00856E+17	0.107054346	0.135917862
428	-5	31	non-exposed	1.32813E+14	8.80499E+13	2.61746E+14	5.97555E+14	0.00201	0.757818011	0.887	8.72068E+16	5.7815E+16	1.71866E+17	3.92364E+17	0.222260068	0.43802749
428	-5	32	non-exposed	6.36803E+13	2.69724E+13	9.87976E+13	7.72592E+14	0.00201	0.757818011	0.887	4.18134E+16	1.77105E+16	6.4872E+16	5.07296E+17	0.082424115	0.127878025
428	-5	33	non-exposed	6.7895E+13	2.64689E+13	9.63984E+13	7.19962E+14	0.00201	0.757818011	0.887	4.45809E+16	1.73799E+16	6.32967E+16	4.72739E+17	0.094303513	0.133893726
428	-5	34	non-exposed	5.4878E+13	1.88355E+13	7.10452E+13	7.2904E+14	0.00201	0.757818011	0.887	3.60337E+16	1.23677E+16	4.66494E+16	4.78699E+17	0.075274237	0.097450341
428	-5	35	non-exposed	6.99213E+13	4.61213E+13	1.38675E+14	7.14019E+14	0.00201	0.757818011	0.887	4.59114E+16	3.02839E+16	9.10565E+16	4.68836E+17	0.097926442	0.194218253
428	-5	36	non-exposed	1.10604E+14	1.79439E+13	1.37227E+14	5.80444E+14	0.00201	0.757818011	0.887	7.26245E+16	1.17823E+16	9.01056E+16	3.81129E+17	0.190551108	0.236417799
428	-20	1	exposed	3.21724E+13	5.2284E+12	3.99859E+13	1.03365E+15	0.00201	0.757818011	0.887	2.11249E+16	3.43305E+15	2.62554E+16	6.78713E+17	0.031124974	0.038684045
428	-20	11	exposed	9.01808E+12	2.26041E+12	1.16154E+13	1.49926E+14	0.00201	0.757818011	0.887	5.92141E+15	1.48422E+15	7.62683E+15	9.84434E+16	0.060150412	0.077474231
428	-20	12	exposed	7.88046E+12	5.93996E+11	8.71909E+12	2.09483E+14	0.00201	0.757818011	0.887	5.17444E+15	3.90027E+14	5.72509E+15	1.3755E+17	0.037618655	0.041621956
428	-20	19	exposed	7.35903E+13	3.09744E+13	1.04979E+14	1.14565E+15	0.00201	0.757818011	0.887	4.83205E+16	2.03383E+16	6.8931E+16	7.52252E+17	0.064234506	0.091632865
428	-20	20	exposed	6.7252E+13	2.86624E+13	9.65065E+13	1.09778E+15	0.00201	0.757818011	0.887	4.41587E+16	1.88202E+16	6.33677E+16	7.20816E+17	0.06126206	0.087911006
428	-20	21	exposed	4.44816E+13	1.35927E+13	6.3221E+13	1.16878E+15	0.00201	0.757818011	0.887	2.92073E+16	8.9252E+15	4.15119E+16	7.67437E+17	0.038058252	0.05409154
428	-20	22	exposed	3.47067E+13	5.96707E+12	4.03317E+13	1.12242E+15	0.00201	0.757818011	0.887	2.2789E+16	3.91807E+15	2.64824E+16	7.36995E+17	0.030921433	0.035932987
428	-20	25	exposed	3.18023E+13	1.06236E+13	4.30335E+13	1.36449E+15	0.00201	0.757818011	0.887	2.08819E+16	6.97564E+15	2.82565E+16	8.95947E+17	0.023307065	0.031538096
428	-5	15	exposed	8.87147E+13	3.76402E+13	1.3539E+14	2.51875E+15	0.00201	0.757818011	0.887	5.82514E+16	2.47151E+16	8.88993E+16	1.65385E+18	0.035221682	0.05375286
428	-5	16	exposed	1.1289E+14	5.54176E+13	1.52076E+14	2.11655E+15	0.00201	0.757818011	0.887	7.41253E+16	3.63881E+16	9.98555E+16	1.38976E+18	0.053336737	0.071850906
428	-5	18	exposed	7.19242E+13	2.41412E+13	8.6067E+13	3.23886E+15	0.00201	0.757818011	0.887	4.72265E+16	1.58515E+16	5.65129E+16	2.12669E+18	0.022206651	0.02657324
428	-5	37	exposed	5.34352E+13	8.3776E+12	6.0757E+13	8.24034E+14	0.00201	0.757818011	0.887	3.50864E+16	5.50086E+15	3.9894E+16	5.41073E+17	0.064845902	0.073731148
428	-5	45	exposed	9.42154E+13	3.63822E+13	1.38956E+14	5.60559E+14	0.00201	0.757818011	0.887	6.18633E+16	2.38891E+16	9.1241E+16	3.68072E+17	0.168074031	0.247888953
429	-20	4	non-exposed	4.43212E+13	9.47061E+12	5.83642E+13	5.1529E+14	0.00201	0.760756719	0.897	2.89499E+16	6.18605E+15	3.81225E+16	3.36579E+17	0.086012193	0.113264663
429	-20	5	non-exposed	4.14947E+13	8.36166E+12	5.11499E+13	3.81837E+14	0.00201	0.760756719	0.897	2.71037E+16	5.4617E+15	3.34103E+16	2.4941E+17	0.108671395	0.133957447
429	-20	6	non-exposed	3.44509E+13	1.50728E+13	5.62844E+13	3.76637E+14	0.00201	0.760756719	0.897	2.25028E+16	9.84528E+15	3.6764E+16	2.46013E+17	0.091469658	0.149439172
429	-20	13	non-exposed	2.41559E+13	2.78808E+12	2.61274E+13	4.90268E+14	0.00201	0.760756719	0.897	1.57783E+16	1.82113E+15	1.7066E+16	3.20235E+17	0.049270879	0.05329209
429	-20	14	non-exposed	2.69566E+13	7.37173E+12	3.47065E+13	5.74976E+14	0.00201	0.760756719	0.897	1.76076E+16	4.81509E+15	2.26697E+16	3.75565E+17	0.046883007	0.060361718
429	-20	40	non-exposed	6.48527E+13	1.22213E+13	7.92921E+13	6.1733E+14	0.00201	0.760756719	0.897	4.23607E+16	7.98274E+15	5.17923E+16	4.0323E+17	0.105053518	0.128443587
429	-20	41	non-exposed	7.3746E+13	2.32025E+13	1.06719E+14	5.67177E+14	0.00201	0.760756719	0.897	4.81697E+16	1.51555E+16	6.97073E+16	3.70471E+17	0.130022918	0.1881589
429	-20	42	non-exposed	4.37244E+13	1.16632E+13	5.47895E+13	6.65967E+14	0.00201	0.760756719	0.897	2.85601E+16	7.61819E+15	3.57876E+16	4.34999E+17	0.065655498	0.082270657
429	-20	43	non-exposed	7.88642E+13	5.41545E+13	1.59277E+14	6.11156E+14	0.00201	0.760756719	0.897	5.15128E+16	3.53728E+16	1.04037E+17	3.99197E+17	0.12904112	0.260616803
429	-20	44	non-exposed	6.73766E+13	1.82357E+13	9.21825E+13	6.75391E+14	0.00201	0.760756719	0.897	4.40093E+16	1.19113E+16	6.02121E+16	4.41154E+17	0.099759423	0.13648757
429	-5	7	non-exposed	5.81865E+13	1.19663E+13	7.75373E+13	7.89238E+14	0.00201	0.760756719	0.897	3.80065E+16	7.8162E+15	5.06461E+16	5.15517E+17	0.073724952	0.098243206
429	-5	8	non-exposed	7.06552E+13	5.93126E+12	7.58907E+13	7.63024E+14	0.00201	0.760756719	0.897	4.61508E+16	3.8742E+15	4.95706E+16	4.98395E+17	0.092598902	0.099460534
429	-5	9	non-exposed	6.30394E+13	1.43742E+13	8.05919E+13	7.59449E+14	0.00201	0.760756719	0.897	4.11763E+16	9.38901E+15	5.26414E+16	4.9606E+17	0.083006704	0.106118956
429	-5	10	non-exposed	5.10416E+13	2.10816E+13	8.26067E+13	7.21211E+14	0.00201	0.760756719	0.897	3.33395E+16	1.37702E+16	5.39574E+16	4.71084E+17	0.070772004	0.114538901
429	-5	26	non-exposed	6.59197E+13	1.41416E+13	8.35167E+13	6.21663E+14	0.00201	0.760756719	0.897	4.30577E+16	9.23707E+15	5.45517E+16	4.0606E+17	0.106037637	0.134343962
429	-5	31	non-exposed	1.33957E+14	8.94353E+13	2.64957E+14	6.07689E+14	0.00201	0.760756719	0.897	8.74986E+16	5.84177E+16	1.73066E+17	3.96933E+17	0.22043672	0.43600713
429	-5	32	non-exposed	6.42786E+13	2.71366E+13	9.93751E+13	7.86096E+14	0.00201	0.760756719	0.897	4.19857E+16	1.77252E+16	6.49102E+16	5.13465E+17	0.081769326	0.126415874
429	-5	33	non-exposed	6.84382E+13	2.74422E+13	9.82268E+13	7.32693E+14	0.00201	0.760756719	0.897	4.47027E+16	1.79248E+16	6.41602E+16	4.78584E+17	0.093406269	0.134062685
429	-5	34	non-exposed	5.50062E+13	1.89602E+13	7.08646E+13	7.39951E+14	0.00201	0.760756719	0.897	3.59291E+16	1.23845E+16	4.62876E+16	4.83324E+17	0.074337579	0.095769287
429	-5	35	non-exposed	7.03392E+13	4.62257E+13	1.39259E+14	7.2966E+14	0.00201	0.760756719	0.897	4.59444E+16	3.01939E+16	9.0962E+16	4.76602E+17	0.096399941	0.190855107
429	-5	36	non-exposed	1.12607E+14	1.75751E+13	1.38805E+14	5.92524E+14	0.00201	0.760756719	0.897	7.35529E+16	1.14798E+16	9.06648E+16	3.87027E+17	0.190045704	0.234259598
429	-20	1	exposed	3.27351E+13	5.36962E+12	4.07509E+13	1.06106E+15	0.00201	0.760756719	0.897	2.1382E+16	3.50735E+15	2.66178E+16	6.93064E+17	0.030851426	0.038406044
429	-20	11	exposed	9.12725E+12	2.36684E+12	1.1844E+13	1.53656E+14	0.00201	0.760756719	0.897	5.96178E+15	1.54598E+15	7.7363E+15	1.00365E+17	0.059400776	0.077081424
429	-20	12	exposed	7.99095E+12	6.62392E+11	8.92577E+12	2.14132E+14	0.00201	0.760756719	0.897	5.21956E+15	4.32664E+14	5.83017E+15	1.39868E+17	0.037317888	0.041683529
429	-20	19	exposed	7.4423E+13	3.14649E+13	1.06069E+14	1.17432E+15	0.00201	0.760756719	0.897	4.86119E+16	2.05523E+16	6.92828E+16	7.6705E+17	0.06337515	0.090323771
429	-20	20	exposed	6.80915E+13	2.87914E+13	9.73819E+13	1.12504E+15	0.00201	0.760756719	0.897	4.44763E+16	1.88061E+16	6.36083E+16	7.34856E+17	0.060523782	0.086558829
429	-20	21	exposed	4.50134E+13	1.35821E+13	6.37586E+13	1.19913E+15	0.00201	0.760756719	0.897	2.9402E+16	8.87161E+15	4.16461E+16	7.83252E+17	0.037538392	0.053170732
429	-20	22	exposed	3.52481E+13	6.16118E+12	4.10759E+13	1.15288E+15	0.00201	0.760756719	0.897	2.30235E+16	4.02438E+15	2.68301E+16	7.5304E+17	0.030574086	0.035629052
429	-20	25	exposed	3.23424E+13	1.06114E+13	4.3524E+13	1.39866E+15	0.00201	0.760756719	0.897	2.11255E+16	6.93117E+15	2.84292E+16	9.13582E+17	0.023123838	0.03111834
429	-5	15	exposed	8.94906E+13	3.83288E+13	1.37136E+14	2.57085E+15	0.00201	0.760756719	0.897	5.84538E+16	2.50358E+16	8.95752E+16	1.67924E+18	0.034809691	0.053342697
429	-5	16	exposed	1.12785E+14	5.52714E+13	1.51868E+14	2.16093E+15	0.00201	0.760756719	0.897	7.36696E+16	3.61024E+16	9.91978E+16	1.41148E+18	0.052193092	0.070279212
429	-5	18	exposed	7.10596E+13	2.36604E+13	8.49898E+13	3.31467E+15	0.00201	0.760756719	0.897	4.6415E+16	1.54546E+16	5.5514E+16	2.16509E+18	0.021437909	0.025640523
429	-5	37	exposed	5.38796E+13	7.88828E+12	6.16138E+13	8.41883E+14	0.00201	0.760756719	0.897	3.51933E+16	5.1525E+15	4.02452E+16	5.49904E+17	0.063998971	0.073185795
429	-5	45	exposed	9.44031E+13	3.59659E+13	1.3861E+14	5.73243E+14	0.00201	0.760756719	0.897	6.16626E+16	2.34923E+16	9.05375E+16	3.74433E+17	0.16468254	0.241798942
430	-20	4	non-exposed	4.49197E+13	9.70814E+12	5.93905E+13	5.28435E+14	0.00202	0.763708434	0.8993	2.91391E+16	6.2976E+15	3.85262E+16	3.42792E+17	0.085005137	0.112389562
430	-20	5	non-exposed	4.22646E+13	8.85294E+12	5.24852E+13	3.91087E+14	0.00202	0.763708434	0.8993	2.74168E+16	5.74284E+15	3.40467E+16	2.53695E+17	0.108069591	0.13420322
430	-20	6	non-exposed	3.50697E+13	1.53937E+13	5.73928E+13	3.86853E+14	0.00202	0.763708434	0.8993	2.27495E+16	9.9858E+15	3.72303E+16	2.50949E+17	0.090653943	0.148358125
430	-20	13	non-exposed	2.4462E+13	2.62568E+12	2.63186E+13	5.0444E+14	0.00202	0.763708434	0.8993	1.58683E+16	1.70326E+15	1.70727E+16	3.27226E+17	0.048493328	0.052173913
430	-20	14	non-exposed	2.73994E+13	7.59341E+12	3.54823E+13	5.89671E+14	0.00202	0.763708434	0.8993	1.77738E+16	4.92579E+15	2.30171E+16	3.82515E+17	0.04646566	0.060173081
430	-20	40	non-exposed	6.53784E+13	1.25033E+13	8.00849E+13	6.32449E+14	0.00202	0.763708434	0.8993	4.24105E+16	8.1108E+15	5.19505E+16	4.10265E+17	0.103373391	0.126626609
430	-20	41	non-exposed	7.46399E+13	2.29824E+13	1.0699E+14	5.80876E+14	0.00202	0.763708434	0.8993	4.84184E+16	1.49085E+16	6.94035E+16	3.7681E+17	0.128495327	0.184186916
430	-20	42	non-exposed	4.41195E+13	1.18792E+13	5.52647E+13	6.8576E+14	0.00202	0.763708434	0.8993	2.862E+16	7.70597E+15	3.58498E+16	4.44847E+17	0.064336605	0.08058898
430	-20	43	non-exposed	7.97483E+13	5.41117E+13	1.6017E+14	6.24523E+14	0.00202	0.763708434	0.8993	5.17322E+16	3.51019E+16	1.03901E+17	4.05124E+17	0.127694715	0.256467316
430	-20	44	non-exposed	6.81254E+13	1.85838E+13	9.32659E+13	6.93903E+14	0.00202	0.763708434	0.8993	4.41924E+16	1.20551E+16	6.05009E+16	4.5013E+17	0.098177124	0.134407761
430	-5	7	non-exposed	5.85523E+13	1.18815E+13	7.78049E+13	8.10078E+14	0.00202	0.763708434	0.8993	3.79825E+16	7.70747E+15	5.04714E+16	5.25492E+17	0.072279855	0.096046106
430	-5	8	non-exposed	7.10515E+13	6.35489E+12	7.6654E+13	7.82826E+14	0.00202	0.763708434	0.8993	4.60906E+16	4.12237E+15	4.97249E+16	5.07813E+17	0.090762829	0.097919556
430	-5	9	non-exposed	6.3651E+13	1.50575E+13	8.22564E+13	7.7414E+14	0.00202	0.763708434	0.8993	4.129E+16	9.76772E+15	5.33591E+16	5.02179E+17	0.082221599	0.10625526
430	-5	10	non-exposed	5.0976E+13	2.09365E+13	8.22999E+13	7.33967E+14	0.00202	0.763708434	0.8993	3.30677E+16	1.35813E+16	5.33873E+16	4.76119E+17	0.069452663	0.112130178
430	-5	26	non-exposed	6.65673E+13	1.47059E+13	8.47319E+13	6.38421E+14	0.00202	0.763708434	0.8993	4.31818E+16	9.53964E+15	5.4965E+16	4.14139E+17	0.104268708	0.132721088
430	-5	31	non-exposed	1.34291E+14	9.00128E+13	2.66009E+14	6.20687E+14	0.00202	0.763708434	0.8993	8.71136E+16	5.83907E+16	1.72558E+17	4.02635E+17	0.216358601	0.428571429
430	-5	32	non-exposed	6.44936E+13	2.67958E+13	9.8977E+13	8.06387E+14	0.00202	0.763708434	0.8993	4.18365E+16	1.73823E+16	6.42056E+16	5.23097E+17	0.079978457	0.122741349
430	-5	33	non-exposed	6.89017E+13	2.72135E+13	9.78261E+13	7.54596E+14	0.00202	0.763708434	0.8993	4.4696E+16	1.76532E+16	6.34591E+16	4.89501E+17	0.091309353	0.129640288
430	-5	34	non-exposed	5.56936E+13	1.9841E+13	7.27235E+13	7.56985E+14	0.00202	0.763708434	0.8993	3.6128E+16	1.28707E+16	4.71752E+16	4.91051E+17	0.073572863	0.096069994
430	-5	35	non-exposed	7.15075E+13	4.71545E+13	1.41777E+14	7.44716E+14	0.00202	0.763708434	0.8993	4.63864E+16	3.05888E+16	9.19699E+16	4.83092E+17	0.096019828	0.190377606
430	-5	36	non-exposed	1.13781E+14	1.81295E+13	1.40583E+14	6.04871E+14	0.00202	0.763708434	0.8993	7.3809E+16	1.17605E+16	9.11951E+16	3.92376E+17	0.18810806	0.232417878
430	-20	1	exposed	3.3452E+13	5.65648E+12	4.18882E+13	1.09596E+15	0.00202	0.763708434	0.8993	2.17E+16	3.66932E+15	2.71726E+16	7.10939E+17	0.030523083	0.038220725
430	-20	11	exposed	9.20933E+12	2.29202E+12	1.18347E+13	1.59052E+14	0.00202	0.763708434	0.8993	5.97403E+15	1.48682E+15	7.67707E+15	1.03176E+17	0.057901563	0.074407809
430	-20	12	exposed	8.03618E+12	6.31777E+11	8.91618E+12	2.21374E+14	0.00202	0.763708434	0.8993	5.21301E+15	4.09829E+14	5.78386E+15	1.43603E+17	0.036301437	0.04027662
430	-20	19	exposed	7.57365E+13	3.25673E+13	1.08597E+14	1.20486E+15	0.00202	0.763708434	0.8993	4.91297E+16	2.11262E+16	7.04459E+16	7.81582E+17	0.062859331	0.090132468
430	-20	20	exposed	6.89288E+13	2.88111E+13	9.74786E+13	1.16273E+15	0.00202	0.763708434	0.8993	4.47136E+16	1.86896E+16	6.32337E+16	7.54254E+17	0.059281912	0.083836026
430	-20	21	exposed	4.54929E+13	1.37112E+13	6.44284E+13	1.23406E+15	0.00202	0.763708434	0.8993	2.95109E+16	8.89432E+15	4.17942E+16	8.00528E+17	0.036864332	0.052208341
430	-20	22	exposed	3.57158E+13	6.29219E+12	4.16711E+13	1.18488E+15	0.00202	0.763708434	0.8993	2.31686E+16	4.0817E+15	2.70317E+16	7.68622E+17	0.030142949	0.035169064
430	-20	25	exposed	3.29889E+13	1.08034E+13	4.45592E+13	1.43992E+15	0.00202	0.763708434	0.8993	2.13997E+16	7.00805E+15	2.89052E+16	9.34067E+17	0.022910195	0.030945559
430	-5	15	exposed	8.93735E+13	3.79353E+13	1.36566E+14	2.62172E+15	0.00202	0.763708434	0.8993	5.7976E+16	2.46084E+16	8.85891E+16	1.70069E+18	0.034089591	0.052090006
430	-5	16	exposed	1.13656E+14	5.52467E+13	1.52722E+14	2.20809E+15	0.00202	0.763708434	0.8993	7.3728E+16	3.58381E+16	9.90694E+16	1.43237E+18	0.051472685	0.069164577
430	-5	18	exposed	7.10442E+13	2.37643E+13	8.48405E+13	3.37777E+15	0.00202	0.763708434	0.8993	4.60859E+16	1.54157E+16	5.50354E+16	2.19113E+18	0.021032894	0.025117326
430	-5	37	exposed	5.41789E+13	8.19407E+12	6.1866E+13	8.58937E+14	0.00202	0.763708434	0.8993	3.51455E+16	5.31543E+15	4.01321E+16	5.57186E+17	0.063076729	0.072026293
430	-5	45	exposed	9.51388E+13	3.64496E+13	1.39714E+14	5.86088E+14	0.00202	0.763708434	0.8993	6.17159E+16	2.36446E+16	9.06317E+16	3.80191E+17	0.16232864	0.238384587
431	-20	4	non-exposed	4.56901E+13	9.81107E+12	6.03557E+13	5.45335E+14	0.00203	0.768010485	0.906	2.93371E+16	6.29958E+15	3.87538E+16	3.50153E+17	0.083783676	0.110676512
431	-20	5	non-exposed	4.30377E+13	9.00409E+12	5.34343E+13	4.01465E+14	0.00203	0.768010485	0.906	2.7634E+16	5.78143E+15	3.43096E+16	2.57776E+17	0.10720159	0.133098401
431	-20	6	non-exposed	3.56084E+13	1.56707E+13	5.83751E+13	3.9722E+14	0.00203	0.768010485	0.906	2.28637E+16	1.0062E+16	3.7482E+16	2.55051E+17	0.089643836	0.146958904
431	-20	13	non-exposed	2.51065E+13	2.97037E+12	2.72069E+13	5.1976E+14	0.00203	0.768010485	0.906	1.61206E+16	1.90724E+15	1.74692E+16	3.33732E+17	0.04830402	0.052345059
431	-20	14	non-exposed	2.80508E+13	7.83221E+12	3.62831E+13	6.08346E+14	0.00203	0.768010485	0.906	1.80111E+16	5.02898E+15	2.3297E+16	3.90612E+17	0.046110018	0.059642218
431	-20	40	non-exposed	6.6461E+13	1.26843E+13	8.10983E+13	6.50789E+14	0.00203	0.768010485	0.906	4.26739E+16	8.14441E+15	5.20723E+16	4.17864E+17	0.102123746	0.124615385
431	-20	41	non-exposed	7.60106E+13	2.35022E+13	1.09067E+14	5.95286E+14	0.00203	0.768010485	0.906	4.88056E+16	1.50905E+16	7.00307E+16	3.82227E+17	0.127687386	0.18321755
431	-20	42	non-exposed	4.49077E+13	1.21406E+13	5.65903E+13	7.00523E+14	0.00203	0.768010485	0.906	2.88347E+16	7.79537E+15	3.6336E+16	4.49798E+17	0.06410595	0.080782973
431	-20	43	non-exposed	8.09894E+13	5.49939E+13	1.62697E+14	6.39688E+14	0.00203	0.768010485	0.906	5.20024E+16	3.53109E+16	1.04466E+17	4.10737E+17	0.12660769	0.25433821
431	-20	44	non-exposed	6.90619E+13	1.84027E+13	9.41358E+13	7.09773E+14	0.00203	0.768010485	0.906	4.43439E+16	1.18162E+16	6.04436E+16	4.55737E+17	0.097301441	0.132628028
431	-5	7	non-exposed	5.87494E+13	1.20625E+13	7.82252E+13	8.27742E+14	0.00203	0.768010485	0.906	3.77224E+16	7.74517E+15	5.02275E+16	5.31484E+17	0.070975546	0.094504339
431	-5	8	non-exposed	7.19567E+13	6.47856E+12	7.72458E+13	8.00753E+14	0.00203	0.768010485	0.906	4.62026E+16	4.15981E+15	4.95987E+16	5.14155E+17	0.089861375	0.096466431
431	-5	9	non-exposed	6.39166E+13	1.47257E+13	8.16424E+13	7.90088E+14	0.00203	0.768010485	0.906	4.10401E+16	9.45522E+15	5.24217E+16	5.07307E+17	0.080898072	0.103333333
431	-5	10	non-exposed	5.15625E+13	2.15721E+13	8.38407E+13	7.48516E+14	0.00203	0.768010485	0.906	3.31077E+16	1.38512E+16	5.38332E+16	4.80614E+17	0.068886304	0.112009305
431	-5	26	non-exposed	6.71466E+13	1.44418E+13	8.44719E+13	6.51006E+14	0.00203	0.768010485	0.906	4.31141E+16	9.27294E+15	5.42385E+16	4.18004E+17	0.103142762	0.129755935
431	-5	31	non-exposed	1.36187E+14	9.13931E+13	2.69892E+14	6.34609E+14	0.00203	0.768010485	0.906	8.7444E+16	5.86825E+16	1.73295E+17	4.07476E+17	0.214599291	0.42528867
431	-5	32	non-exposed	6.55305E+13	2.77278E+13	1.01449E+14	8.2611E+14	0.00203	0.768010485	0.906	4.20764E+16	1.78037E+16	6.51393E+16	5.30436E+17	0.0793242	0.12280332
431	-5	33	non-exposed	6.98999E+13	2.79051E+13	9.95772E+13	7.67887E+14	0.00203	0.768010485	0.906	4.4882E+16	1.79176E+16	6.39374E+16	4.93052E+17	0.091028912	0.129676871
431	-5	34	non-exposed	5.64597E+13	1.9747E+13	7.33715E+13	7.77028E+14	0.00203	0.768010485	0.906	3.62522E+16	1.26793E+16	4.7111E+16	4.98921E+17	0.072661064	0.09442577
431	-5	35	non-exposed	7.16357E+13	4.75026E+13	1.42433E+14	7.65493E+14	0.00203	0.768010485	0.906	4.59965E+16	3.05009E+16	9.14549E+16	4.91514E+17	0.093581177	0.186067671
431	-5	36	non-exposed	1.13926E+14	1.87306E+13	1.41628E+14	6.18684E+14	0.00203	0.768010485	0.906	7.31507E+16	1.20267E+16	9.09379E+16	3.9725E+17	0.18414248	0.228918206
431	-20	1	exposed	3.39107E+13	5.37366E+12	4.19421E+13	1.13007E+15	0.00203	0.768010485	0.906	2.17737E+16	3.45036E+15	2.69306E+16	7.25602E+17	0.030007704	0.037114792
431	-20	11	exposed	9.36642E+12	2.24424E+12	1.1934E+13	1.63557E+14	0.00203	0.768010485	0.906	6.01408E+15	1.441E+15	7.66271E+15	1.05018E+17	0.057267062	0.0729656
431	-20	12	exposed	8.13105E+12	6.08636E+11	8.99786E+12	2.27156E+14	0.00203	0.768010485	0.906	5.22086E+15	3.90799E+14	5.77743E+15	1.45854E+17	0.035795046	0.039610981
431	-20	19	exposed	7.68703E+13	3.2692E+13	1.10003E+14	1.23933E+15	0.00203	0.768010485	0.906	4.93576E+16	2.09912E+16	7.06316E+16	7.95759E+17	0.062025817	0.088760098
431	-20	20	exposed	7.00523E+13	2.95918E+13	9.90766E+13	1.19101E+15	0.00203	0.768010485	0.906	4.49798E+16	1.90006E+16	6.3616E+16	7.64733E+17	0.058817617	0.083187135
431	-20	21	exposed	4.61429E+13	1.40949E+13	6.5623E+13	1.26283E+15	0.00203	0.768010485	0.906	2.96278E+16	9.0502E+15	4.21358E+16	8.10852E+17	0.036539124	0.05196484
431	-20	22	exposed	3.60546E+13	6.23696E+12	4.18768E+13	1.218E+15	0.00203	0.768010485	0.906	2.31502E+16	4.00468E+15	2.68887E+16	7.82063E+17	0.029601501	0.034381701
431	-20	25	exposed	3.36957E+13	1.12192E+13	4.5664E+13	1.48669E+15	0.00203	0.768010485	0.906	2.16357E+16	7.2037E+15	2.93204E+16	9.54589E+17	0.022664885	0.030715175
431	-5	15	exposed	9.03432E+13	3.78309E+13	1.37166E+14	2.69167E+15	0.00203	0.768010485	0.906	5.80083E+16	2.42908E+16	8.80729E+16	1.72829E+18	0.033564016	0.050959569
431	-5	16	exposed	1.16707E+14	5.78376E+13	1.57604E+14	2.25872E+15	0.00203	0.768010485	0.906	7.4936E+16	3.71369E+16	1.01196E+17	1.4503E+18	0.051669477	0.069775958
431	-5	18	exposed	7.26315E+13	2.38476E+13	8.67791E+13	3.47704E+15	0.00203	0.768010485	0.906	4.66359E+16	1.53123E+16	5.57199E+16	2.23257E+18	0.020888889	0.024957747
431	-5	37	exposed	5.43757E+13	8.17439E+12	6.24235E+13	8.74538E+14	0.00203	0.768010485	0.906	3.4914E+16	5.24869E+15	4.00814E+16	5.61531E+17	0.062176456	0.071378795
431	-5	45	exposed	9.59859E+13	3.63821E+13	1.40496E+14	5.97681E+14	0.00203	0.768010485	0.906	6.16315E+16	2.33605E+16	9.02111E+16	3.83764E+17	0.160597232	0.235069192
432	-20	4	non-exposed	4.72884E+13	1.03103E+13	6.28083E+13	5.66671E+14	0.00204	0.769895726	0.9105	3.01601E+16	6.57583E+15	4.00586E+16	3.61418E+17	0.083449471	0.110837344
432	-20	5	non-exposed	4.4621E+13	9.21504E+12	5.52599E+13	4.18431E+14	0.00204	0.769895726	0.9105	2.84589E+16	5.87727E+15	3.52443E+16	2.66872E+17	0.10663886	0.132064651
432	-20	6	non-exposed	3.6989E+13	1.64324E+13	6.08448E+13	4.13522E+14	0.00204	0.769895726	0.9105	2.35913E+16	1.04805E+16	3.88063E+16	2.63741E+17	0.089448694	0.147137958
432	-20	13	non-exposed	2.61138E+13	3.17781E+12	2.83608E+13	5.42782E+14	0.00204	0.769895726	0.9105	1.66551E+16	2.02678E+15	1.80883E+16	3.46182E+17	0.048110933	0.052250804
432	-20	14	non-exposed	2.8796E+13	7.94778E+12	3.69345E+13	6.34737E+14	0.00204	0.769895726	0.9105	1.83659E+16	5.06902E+15	2.35565E+16	4.04829E+17	0.045366902	0.058188692
432	-20	40	non-exposed	6.86877E+13	1.30733E+13	8.37298E+13	6.77387E+14	0.00204	0.769895726	0.9105	4.38084E+16	8.33804E+15	5.34021E+16	4.32031E+17	0.101400966	0.123607085
432	-20	41	non-exposed	7.87449E+13	2.36855E+13	1.12003E+14	6.18265E+14	0.00204	0.769895726	0.9105	5.02228E+16	1.51064E+16	7.14347E+16	3.94324E+17	0.12736415	0.181157375
432	-20	42	non-exposed	4.63263E+13	1.2254E+13	5.8096E+13	7.28218E+14	0.00204	0.769895726	0.9105	2.95465E+16	7.81547E+15	3.70531E+16	4.64451E+17	0.063615938	0.07977831
432	-20	43	non-exposed	8.31899E+13	5.6374E+13	1.6698E+14	6.65715E+14	0.00204	0.769895726	0.9105	5.30578E+16	3.59549E+16	1.06498E+17	4.24587E+17	0.124963133	0.250827462
432	-20	44	non-exposed	7.11911E+13	1.88766E+13	9.67758E+13	7.36617E+14	0.00204	0.769895726	0.9105	4.5405E+16	1.20394E+16	6.17227E+16	4.69808E+17	0.096645935	0.131378647
432	-5	7	non-exposed	6.00638E+13	1.22016E+13	7.97157E+13	8.55514E+14	0.00204	0.769895726	0.9105	3.83082E+16	7.78204E+15	5.08419E+16	5.4564E+17	0.070207829	0.093178631
432	-5	8	non-exposed	7.38181E+13	6.84523E+12	7.93012E+13	8.2999E+14	0.00204	0.769895726	0.9105	4.70805E+16	4.36583E+15	5.05776E+16	5.2936E+17	0.088938538	0.09554475
432	-5	9	non-exposed	6.51862E+13	1.5266E+13	8.39262E+13	8.20063E+14	0.00204	0.769895726	0.9105	4.15752E+16	9.73652E+15	5.35274E+16	5.23029E+17	0.079489226	0.102341048
432	-5	10	non-exposed	5.28602E+13	2.23644E+13	8.63259E+13	7.75123E+14	0.00204	0.769895726	0.9105	3.37137E+16	1.42638E+16	5.50579E+16	4.94366E+17	0.068195891	0.111370673
432	-5	26	non-exposed	6.87095E+13	1.47576E+13	8.65877E+13	6.74551E+14	0.00204	0.769895726	0.9105	4.38223E+16	9.41225E+15	5.52249E+16	4.30222E+17	0.101859638	0.128363519
432	-5	31	non-exposed	1.39661E+14	9.33449E+13	2.76409E+14	6.5608E+14	0.00204	0.769895726	0.9105	8.90743E+16	5.95345E+16	1.76291E+17	4.18442E+17	0.212871315	0.42130348
432	-5	32	non-exposed	6.7586E+13	2.85986E+13	1.04433E+14	8.57914E+14	0.00204	0.769895726	0.9105	4.31057E+16	1.82399E+16	6.66066E+16	5.4717E+17	0.078779402	0.12172918
432	-5	33	non-exposed	7.15728E+13	2.85227E+13	1.02426E+14	7.97266E+14	0.00204	0.769895726	0.9105	4.56485E+16	1.81915E+16	6.53265E+16	5.08489E+17	0.089772883	0.128471747
432	-5	34	non-exposed	5.82542E+13	2.0366E+13	7.51998E+13	8.05883E+14	0.00204	0.769895726	0.9105	3.7154E+16	1.29892E+16	4.79617E+16	5.13985E+17	0.07228614	0.093313481
432	-5	35	non-exposed	7.40162E+13	4.8879E+13	1.46822E+14	7.96829E+14	0.00204	0.769895726	0.9105	4.72069E+16	3.11746E+16	9.36416E+16	5.08211E+17	0.092888433	0.184257358
432	-5	36	non-exposed	1.17796E+14	2.02705E+13	1.47869E+14	6.43245E+14	0.00204	0.769895726	0.9105	7.51289E+16	1.29283E+16	9.43094E+16	4.10256E+17	0.183127014	0.2298796
432	-20	1	exposed	3.51183E+13	5.75434E+12	4.37193E+13	1.18272E+15	0.00204	0.769895726	0.9105	2.23981E+16	3.67006E+15	2.78838E+16	7.54327E+17	0.02969288	0.036965076
432	-20	11	exposed	9.65576E+12	2.46019E+12	1.24788E+13	1.70688E+14	0.00204	0.769895726	0.9105	6.15836E+15	1.56909E+15	7.95884E+15	1.08864E+17	0.05656953	0.073108385
432	-20	12	exposed	8.43407E+12	6.50105E+11	9.33943E+12	2.37053E+14	0.00204	0.769895726	0.9105	5.37917E+15	4.14631E+14	5.95661E+15	1.5119E+17	0.03557887	0.039398123
432	-20	19	exposed	7.98029E+13	3.41798E+13	1.14687E+14	1.29031E+15	0.00204	0.769895726	0.9105	5.08976E+16	2.17996E+16	7.31462E+16	8.22947E+17	0.061848001	0.088883253
432	-20	20	exposed	7.22055E+13	3.02429E+13	1.01794E+14	1.24493E+15	0.00204	0.769895726	0.9105	4.6052E+16	1.92886E+16	6.4923E+16	7.94005E+17	0.05799965	0.081766407
432	-20	21	exposed	4.7488E+13	1.44843E+13	6.75423E+13	1.31616E+15	0.00204	0.769895726	0.9105	3.02874E+16	9.23795E+15	4.30779E+16	8.39435E+17	0.036080723	0.051317752
432	-20	22	exposed	3.71908E+13	6.40362E+12	4.31302E+13	1.26686E+15	0.00204	0.769895726	0.9105	2.372E+16	4.08417E+15	2.75081E+16	8.07989E+17	0.029356811	0.034045118
432	-20	25	exposed	3.49945E+13	1.16991E+13	4.71007E+13	1.55068E+15	0.00204	0.769895726	0.9105	2.23192E+16	7.46161E+15	3.00404E+16	9.89011E+17	0.022567178	0.030374226
432	-5	15	exposed	9.23471E+13	3.8494E+13	1.39295E+14	2.80117E+15	0.00204	0.769895726	0.9105	5.88982E+16	2.45511E+16	8.88412E+16	1.78656E+18	0.03296729	0.049727414
432	-5	16	exposed	1.19094E+14	5.94836E+13	1.61155E+14	2.34806E+15	0.00204	0.769895726	0.9105	7.59568E+16	3.79381E+16	1.02783E+17	1.49757E+18	0.05072006	0.068633281
432	-5	18	exposed	7.49598E+13	2.51673E+13	9.04928E+13	3.616E+15	0.00204	0.769895726	0.9105	4.78087E+16	1.60515E+16	5.77155E+16	2.30625E+18	0.020730015	0.025025641
432	-5	37	exposed	5.59144E+13	8.27044E+12	6.39645E+13	9.05473E+14	0.00204	0.769895726	0.9105	3.56617E+16	5.27481E+15	4.0796E+16	5.77503E+17	0.061751596	0.070642091
432	-5	45	exposed	9.89356E+13	3.80133E+13	1.45622E+14	6.21429E+14	0.00204	0.769895726	0.9105	6.31002E+16	2.42445E+16	9.28763E+16	3.96342E+17	0.1592066	0.23433386
433	-20	4	non-exposed	4.92084E+13	1.05528E+13	6.47904E+13	5.8646E+14	0.00204	0.772732569	0.9133	3.12018E+16	6.69124E+15	4.1082E+16	3.71859E+17	0.083907532	0.110477256
433	-20	5	non-exposed	4.6459E+13	9.64611E+12	5.75964E+13	4.34487E+14	0.00204	0.772732569	0.9133	2.94585E+16	6.11635E+15	3.65204E+16	2.75497E+17	0.106928368	0.132561651
433	-20	6	non-exposed	3.81242E+13	1.71361E+13	6.28881E+13	4.28802E+14	0.00204	0.772732569	0.9133	2.41736E+16	1.08655E+16	3.98757E+16	2.71893E+17	0.08890872	0.146659867
433	-20	13	non-exposed	2.7027E+13	3.21609E+12	2.93011E+13	5.65577E+14	0.00204	0.772732569	0.9133	1.71371E+16	2.03924E+15	1.85791E+16	3.58618E+17	0.047786584	0.051807462
433	-20	14	non-exposed	2.98713E+13	8.23746E+12	3.85288E+13	6.61462E+14	0.00204	0.772732569	0.9133	1.89406E+16	5.22316E+15	2.44301E+16	4.19416E+17	0.045159504	0.058247934
433	-20	40	non-exposed	7.09349E+13	1.34106E+13	8.56074E+13	7.02243E+14	0.00204	0.772732569	0.9133	4.4978E+16	8.50332E+15	5.42815E+16	4.45274E+17	0.101011988	0.121905652
433	-20	41	non-exposed	8.12669E+13	2.47839E+13	1.16177E+14	6.44296E+14	0.00204	0.772732569	0.9133	5.15293E+16	1.57148E+16	7.36647E+16	4.08532E+17	0.1261327	0.180315629
433	-20	42	non-exposed	4.77947E+13	1.26638E+13	5.96518E+13	7.55488E+14	0.00204	0.772732569	0.9133	3.03054E+16	8.02979E+15	3.78237E+16	4.79036E+17	0.063263386	0.078958032
433	-20	43	non-exposed	8.54488E+13	5.75889E+13	1.71062E+14	6.90763E+14	0.00204	0.772732569	0.9133	5.41809E+16	3.65156E+16	1.08466E+17	4.37995E+17	0.123702121	0.247641659
433	-20	44	non-exposed	7.34496E+13	1.95752E+13	9.9908E+13	7.66093E+14	0.00204	0.772732569	0.9133	4.65725E+16	1.24122E+16	6.33492E+16	4.8576E+17	0.095875553	0.130412445
433	-5	7	non-exposed	6.17947E+13	1.27812E+13	8.25242E+13	8.85921E+14	0.00204	0.772732569	0.9133	3.91825E+16	8.10421E+15	5.23265E+16	5.6174E+17	0.069751944	0.093150685
433	-5	8	non-exposed	7.63432E+13	6.90242E+12	8.23274E+13	8.5509E+14	0.00204	0.772732569	0.9133	4.84073E+16	4.37665E+15	5.22017E+16	5.42191E+17	0.089280996	0.096279248
433	-5	9	non-exposed	6.65179E+13	1.55188E+13	8.517E+13	8.45906E+14	0.00204	0.772732569	0.9133	4.21773E+16	9.84006E+15	5.40042E+16	5.36367E+17	0.07863513	0.10068502
433	-5	10	non-exposed	5.42125E+13	2.32105E+13	8.89529E+13	8.03813E+14	0.00204	0.772732569	0.9133	3.43748E+16	1.47172E+16	5.64028E+16	5.09677E+17	0.067444233	0.110663765
433	-5	26	non-exposed	7.07436E+13	1.50081E+13	8.88873E+13	6.99181E+14	0.00204	0.772732569	0.9133	4.48567E+16	9.51624E+15	5.63612E+16	4.43333E+17	0.10118061	0.127130571
433	-5	31	non-exposed	1.44292E+14	9.64454E+13	2.85577E+14	6.80267E+14	0.00204	0.772732569	0.9133	9.14916E+16	6.11536E+16	1.81077E+17	4.3134E+17	0.212110254	0.419800707
433	-5	32	non-exposed	6.96229E+13	2.89065E+13	1.06796E+14	8.87124E+14	0.00204	0.772732569	0.9133	4.41461E+16	1.83289E+16	6.77166E+16	5.62503E+17	0.078481637	0.120384521
433	-5	33	non-exposed	7.4368E+13	2.9452E+13	1.06709E+14	8.24914E+14	0.00204	0.772732569	0.9133	4.71548E+16	1.86748E+16	6.76612E+16	5.23057E+17	0.090152419	0.12935719
433	-5	34	non-exposed	5.98486E+13	2.14399E+13	7.77135E+13	8.36284E+14	0.00204	0.772732569	0.9133	3.79485E+16	1.35945E+16	4.92762E+16	5.30267E+17	0.07156491	0.09292718
433	-5	35	non-exposed	7.60736E+13	5.08571E+13	1.51797E+14	8.27319E+14	0.00204	0.772732569	0.9133	4.82363E+16	3.22472E+16	9.62508E+16	5.24582E+17	0.091951896	0.183480904
433	-5	36	non-exposed	1.2201E+14	2.06445E+13	1.52716E+14	6.64632E+14	0.00204	0.772732569	0.9133	7.73632E+16	1.30901E+16	9.68331E+16	4.21427E+17	0.183574601	0.229774634
433	-20	1	exposed	3.62055E+13	6.11231E+12	4.53511E+13	1.23349E+15	0.00204	0.772732569	0.9133	2.2957E+16	3.87566E+15	2.8756E+16	7.82124E+17	0.029352065	0.036766531
433	-20	11	exposed	1.00047E+13	2.47651E+12	1.28422E+13	1.78081E+14	0.00204	0.772732569	0.9133	6.3437E+15	1.5703E+15	8.14291E+15	1.12917E+17	0.056180419	0.07211444
433	-20	12	exposed	8.70997E+12	8.42309E+11	9.88585E+12	2.47441E+14	0.00204	0.772732569	0.9133	5.52277E+15	5.34087E+14	6.26836E+15	1.56896E+17	0.035200159	0.03995228
433	-20	19	exposed	8.22399E+13	3.53722E+13	1.18954E+14	1.33856E+15	0.00204	0.772732569	0.9133	5.21462E+16	2.24286E+16	7.54256E+16	8.48746E+17	0.06143919	0.088867108
433	-20	20	exposed	7.47069E+13	3.14052E+13	1.04522E+14	1.29209E+15	0.00204	0.772732569	0.9133	4.73698E+16	1.99132E+16	6.62747E+16	8.19283E+17	0.057818582	0.080893552
433	-20	21	exposed	4.85655E+13	1.47857E+13	6.90763E+13	1.36545E+15	0.00204	0.772732569	0.9133	3.07942E+16	9.37522E+15	4.37995E+16	8.658E+17	0.035567299	0.050588518
433	-20	22	exposed	3.8332E+13	6.78585E+12	4.48701E+13	1.31593E+15	0.00204	0.772732569	0.9133	2.43053E+16	4.30274E+15	2.8451E+16	8.34395E+17	0.029129279	0.034097707
433	-20	25	exposed	3.64848E+13	1.23346E+13	4.97026E+13	1.61987E+15	0.00204	0.772732569	0.9133	2.31341E+16	7.82107E+15	3.15151E+16	1.02712E+18	0.022523286	0.030683045
433	-5	15	exposed	9.47967E+13	4.0205E+13	1.44625E+14	2.90606E+15	0.00204	0.772732569	0.9133	6.01082E+16	2.5493E+16	9.17031E+16	1.84266E+18	0.032620391	0.049766742
433	-5	16	exposed	1.23305E+14	6.07345E+13	1.66251E+14	2.4414E+15	0.00204	0.772732569	0.9133	7.81847E+16	3.85102E+16	1.05416E+17	1.54803E+18	0.050506046	0.068096731
433	-5	18	exposed	7.63287E+13	2.5812E+13	9.18393E+13	3.73917E+15	0.00204	0.772732569	0.9133	4.83981E+16	1.63667E+16	5.8233E+16	2.37091E+18	0.020413255	0.024561404
433	-5	37	exposed	5.72629E+13	8.74025E+12	6.57307E+13	9.36214E+14	0.00204	0.772732569	0.9133	3.6309E+16	5.54197E+15	4.16782E+16	5.9363E+17	0.061164312	0.070209039
433	-5	45	exposed	1.02062E+14	3.92585E+13	1.50857E+14	6.39814E+14	0.00204	0.772732569	0.9133	6.47149E+16	2.48928E+16	9.56546E+16	4.0569E+17	0.159518114	0.235782638
434	-20	4	non-exposed	5.10666E+13	1.14045E+13	6.83372E+13	6.10608E+14	0.00204	0.774130635	0.9179	3.22947E+16	7.21222E+15	4.32167E+16	3.8615E+17	0.083632448	0.111916727
434	-20	5	non-exposed	4.84877E+13	9.94535E+12	5.99649E+13	4.53353E+14	0.00204	0.774130635	0.9179	3.06638E+16	6.28947E+15	3.7922E+16	2.86702E+17	0.106953509	0.132269761
434	-20	6	non-exposed	3.96807E+13	1.78959E+13	6.56414E+13	4.47107E+14	0.00204	0.774130635	0.9179	2.50942E+16	1.13174E+16	4.15118E+16	2.82752E+17	0.08875	0.146813726
434	-20	13	non-exposed	2.82839E+13	3.36299E+12	3.06619E+13	5.9143E+14	0.00204	0.774130635	0.9179	1.78868E+16	2.12677E+15	1.93907E+16	3.74022E+17	0.047822865	0.051843617
434	-20	14	non-exposed	3.11101E+13	8.59294E+12	3.99547E+13	6.91701E+14	0.00204	0.774130635	0.9179	1.96741E+16	5.4342E+15	2.52675E+16	4.37434E+17	0.044976236	0.057762991
434	-20	40	non-exposed	7.38055E+13	1.39711E+13	8.97282E+13	7.30384E+14	0.00204	0.774130635	0.9179	4.66748E+16	8.83539E+15	5.67444E+16	4.61897E+17	0.101050263	0.122850713
434	-20	41	non-exposed	8.41668E+13	2.53037E+13	1.1947E+14	6.6814E+14	0.00204	0.774130635	0.9179	5.32273E+16	1.60021E+16	7.55529E+16	4.22534E+17	0.125971789	0.178809251
434	-20	42	non-exposed	4.96365E+13	1.32859E+13	6.25511E+13	7.86382E+14	0.00204	0.774130635	0.9179	3.13903E+16	8.40202E+15	3.95575E+16	4.97311E+17	0.063120123	0.079542921
434	-20	43	non-exposed	8.89282E+13	5.99769E+13	1.78076E+14	7.1822E+14	0.00204	0.774130635	0.9179	5.62385E+16	3.79296E+16	1.12616E+17	4.54205E+17	0.123817516	0.247940189
434	-20	44	non-exposed	7.58328E+13	1.96367E+13	1.02309E+14	7.96025E+14	0.00204	0.774130635	0.9179	4.79569E+16	1.24183E+16	6.47003E+16	5.03409E+17	0.095264317	0.128524229
434	-5	7	non-exposed	6.35856E+13	1.28861E+13	8.449E+13	9.18322E+14	0.00204	0.774130635	0.9179	4.02117E+16	8.14918E+15	5.34318E+16	5.8075E+17	0.06924105	0.092004773
434	-5	8	non-exposed	7.86893E+13	7.60764E+12	8.55859E+13	8.85885E+14	0.00204	0.774130635	0.9179	4.97634E+16	4.8111E+15	5.41248E+16	5.60237E+17	0.088825664	0.096610589
434	-5	9	non-exposed	6.8758E+13	1.59754E+13	8.81721E+13	8.78872E+14	0.00204	0.774130635	0.9179	4.34828E+16	1.01029E+16	5.57603E+16	5.55801E+17	0.078234414	0.10032419
434	-5	10	non-exposed	5.59979E+13	2.44628E+13	9.26212E+13	8.31093E+14	0.00204	0.774130635	0.9179	3.54133E+16	1.54703E+16	5.8574E+16	5.25586E+17	0.067378692	0.111445148
434	-5	26	non-exposed	7.31535E+13	1.56562E+13	9.14377E+13	7.31151E+14	0.00204	0.774130635	0.9179	4.62625E+16	9.901E+15	5.78255E+16	4.62382E+17	0.100052458	0.125059952
434	-5	31	non-exposed	1.48192E+14	9.88748E+13	2.9303E+14	7.04851E+14	0.00204	0.774130635	0.9179	9.3717E+16	6.25287E+16	1.85313E+17	4.4575E+17	0.210245647	0.415733831
434	-5	32	non-exposed	7.21289E+13	3.01069E+13	1.10506E+14	9.25555E+14	0.00204	0.774130635	0.9179	4.56145E+16	1.90397E+16	6.9884E+16	5.85324E+17	0.077930381	0.119393796
434	-5	33	non-exposed	7.66876E+13	3.07508E+13	1.10243E+14	8.5816E+14	0.00204	0.774130635	0.9179	4.84975E+16	1.94469E+16	6.97177E+16	5.42703E+17	0.089362789	0.128463798
434	-5	34	non-exposed	6.22278E+13	2.23711E+13	8.08299E+13	8.69228E+14	0.00204	0.774130635	0.9179	3.93531E+16	1.41475E+16	5.11171E+16	5.49703E+17	0.071589763	0.092990419
434	-5	35	non-exposed	7.883E+13	5.30496E+13	1.57912E+14	8.57284E+14	0.00204	0.774130635	0.9179	4.98523E+16	3.35487E+16	9.98641E+16	5.42149E+17	0.091953215	0.184200435
434	-5	36	non-exposed	1.26078E+14	2.02906E+13	1.56137E+14	6.95865E+14	0.00204	0.774130635	0.9179	7.97318E+16	1.28318E+16	9.87414E+16	4.40067E+17	0.181181102	0.224377953
434	-20	1	exposed	3.78233E+13	6.08505E+12	4.68805E+13	1.29062E+15	0.00204	0.774130635	0.9179	2.39196E+16	3.8482E+15	2.96474E+16	8.16192E+17	0.029306295	0.036324012
434	-20	11	exposed	1.04573E+13	2.63064E+12	1.3468E+13	1.86185E+14	0.00204	0.774130635	0.9179	6.61325E+15	1.66363E+15	8.5172E+15	1.17744E+17	0.056166372	0.072336669
434	-20	12	exposed	9.08241E+12	7.55958E+11	1.013E+13	2.5804E+14	0.00204	0.774130635	0.9179	5.74374E+15	4.7807E+14	6.40627E+15	1.63185E+17	0.03519769	0.039257655
434	-20	19	exposed	8.48626E+13	3.64768E+13	1.22801E+14	1.39732E+15	0.00204	0.774130635	0.9179	5.36674E+16	2.3068E+16	7.76597E+16	8.83669E+17	0.060732492	0.087883303
434	-20	20	exposed	7.72081E+13	3.25396E+13	1.08182E+14	1.3479E+15	0.00204	0.774130635	0.9179	4.88267E+16	2.05781E+16	6.84148E+16	8.52414E+17	0.057280488	0.080260163
434	-20	21	exposed	5.02283E+13	1.52169E+13	7.12522E+13	1.42406E+15	0.00204	0.774130635	0.9179	3.17645E+16	9.62319E+15	4.50601E+16	9.00578E+17	0.035271258	0.050034629
434	-20	22	exposed	3.97574E+13	7.09996E+12	4.63764E+13	1.3742E+15	0.00204	0.774130635	0.9179	2.51427E+16	4.49004E+15	2.93286E+16	8.69046E+17	0.02893142	0.033748006
434	-20	25	exposed	3.78364E+13	1.25295E+13	5.10228E+13	1.69561E+15	0.00204	0.774130635	0.9179	2.39279E+16	7.92371E+15	3.2267E+16	1.07231E+18	0.022314354	0.030091127
434	-5	15	exposed	9.72841E+13	4.07297E+13	1.47304E+14	3.03112E+15	0.00204	0.774130635	0.9179	6.15228E+16	2.57576E+16	9.31556E+16	1.91689E+18	0.032095083	0.048597252
434	-5	16	exposed	1.27009E+14	6.38814E+13	1.7218E+14	2.54347E+15	0.00204	0.774130635	0.9179	8.03209E+16	4.03988E+16	1.08887E+17	1.6085E+18	0.049935373	0.067694959
434	-5	18	exposed	7.85944E+13	2.67043E+13	9.49664E+13	3.88588E+15	0.00204	0.774130635	0.9179	4.97033E+16	1.68879E+16	6.0057E+16	2.45745E+18	0.020225606	0.024438804
434	-5	37	exposed	5.94882E+13	8.81636E+12	6.77455E+13	9.72129E+14	0.00204	0.774130635	0.9179	3.76205E+16	5.5755E+15	4.28424E+16	6.14777E+17	0.061193778	0.069687747
434	-5	45	exposed	1.05059E+14	4.04555E+13	1.55698E+14	6.64633E+14	0.00204	0.774130635	0.9179	6.64397E+16	2.55842E+16	9.84642E+16	4.20316E+17	0.158070899	0.23426216
435	-20	4	non-exposed	5.21684E+13	1.16227E+13	6.97029E+13	6.29039E+14	0.00204	0.775052706	0.9226	3.29379E+16	7.33828E+15	4.40087E+16	3.9716E+17	0.082933473	0.110808451
435	-20	5	non-exposed	4.93463E+13	1.00577E+13	6.09598E+13	4.63295E+14	0.00204	0.775052706	0.9226	3.11561E+16	6.35017E+15	3.84885E+16	2.92513E+17	0.106511775	0.131578947
435	-20	6	non-exposed	4.05905E+13	1.85007E+13	6.74183E+13	4.59011E+14	0.00204	0.775052706	0.9226	2.56278E+16	1.16809E+16	4.25662E+16	2.89808E+17	0.088430247	0.146877243
435	-20	13	non-exposed	2.88323E+13	3.15327E+12	3.10621E+13	6.09379E+14	0.00204	0.775052706	0.9226	1.8204E+16	1.9909E+15	1.96118E+16	3.84747E+17	0.047314348	0.050973324
435	-20	14	non-exposed	3.18584E+13	8.78353E+12	4.08156E+13	7.0999E+14	0.00204	0.775052706	0.9226	2.01146E+16	5.5457E+15	2.577E+16	4.4827E+17	0.044871597	0.057487624
435	-20	40	non-exposed	7.49916E+13	1.38827E+13	9.04182E+13	7.48213E+14	0.00204	0.775052706	0.9226	4.73478E+16	8.7652E+15	5.70878E+16	4.72403E+17	0.10022754	0.120845567
435	-20	41	non-exposed	8.57446E+13	2.53048E+13	1.20953E+14	6.85057E+14	0.00204	0.775052706	0.9226	5.41371E+16	1.59768E+16	7.63668E+16	4.32528E+17	0.125164342	0.176559243
435	-20	42	non-exposed	5.07394E+13	1.34778E+13	6.37058E+13	8.07196E+14	0.00204	0.775052706	0.9226	3.20356E+16	8.50954E+15	4.02222E+16	5.09644E+17	0.062858892	0.078922302
435	-20	43	non-exposed	9.07807E+13	6.11124E+13	1.81649E+14	7.34703E+14	0.00204	0.775052706	0.9226	5.73167E+16	3.85849E+16	1.14689E+17	4.63873E+17	0.12356107	0.24724174
435	-20	44	non-exposed	7.75123E+13	2.045E+13	1.05115E+14	8.11919E+14	0.00204	0.775052706	0.9226	4.89394E+16	1.29116E+16	6.63667E+16	5.12626E+17	0.095468074	0.129464286
435	-5	7	non-exposed	6.43033E+13	1.30735E+13	8.54755E+13	9.38342E+14	0.00204	0.775052706	0.9226	4.05995E+16	8.25427E+15	5.39672E+16	5.92446E+17	0.06852862	0.091092122
435	-5	8	non-exposed	7.94052E+13	7.80679E+12	8.62664E+13	9.03853E+14	0.00204	0.775052706	0.9226	5.01345E+16	4.92902E+15	5.44665E+16	5.7067E+17	0.087851906	0.095442946
435	-5	9	non-exposed	6.97249E+13	1.62296E+13	8.98471E+13	8.97482E+14	0.00204	0.775052706	0.9226	4.40226E+16	1.0247E+16	5.67272E+16	5.66648E+17	0.077689389	0.100110146
435	-5	10	non-exposed	5.66816E+13	2.49832E+13	9.40868E+13	8.48275E+14	0.00204	0.775052706	0.9226	3.57874E+16	1.57738E+16	5.94041E+16	5.3558E+17	0.066819889	0.110915447
435	-5	26	non-exposed	7.43655E+13	1.60258E+13	9.28566E+13	7.47225E+14	0.00204	0.775052706	0.9226	4.69525E+16	1.01183E+16	5.86274E+16	4.71779E+17	0.09952227	0.124268705
435	-5	31	non-exposed	1.5129E+14	1.02205E+14	3.00955E+14	7.21852E+14	0.00204	0.775052706	0.9226	9.55209E+16	6.45297E+16	1.90015E+17	4.5576E+17	0.209586123	0.416920268
435	-5	32	non-exposed	7.32671E+13	3.03528E+13	1.11551E+14	9.47568E+14	0.00204	0.775052706	0.9226	4.62591E+16	1.9164E+16	7.04305E+16	5.98271E+17	0.077321201	0.117723427
435	-5	33	non-exposed	7.78528E+13	3.10821E+13	1.11551E+14	8.76393E+14	0.00204	0.775052706	0.9226	4.91544E+16	1.96245E+16	7.04305E+16	5.53333E+17	0.088833187	0.127284121
435	-5	34	non-exposed	6.34916E+13	2.27594E+13	8.2444E+13	8.92649E+14	0.00204	0.775052706	0.9226	4.0087E+16	1.43697E+16	5.20531E+16	5.63597E+17	0.071127107	0.092358804
435	-5	35	non-exposed	8.02693E+13	5.34794E+13	1.59967E+14	8.77162E+14	0.00204	0.775052706	0.9226	5.068E+16	3.37656E+16	1.00999E+17	5.53819E+17	0.091510143	0.182369146
435	-5	36	non-exposed	1.28559E+14	2.12956E+13	1.60077E+14	7.11308E+14	0.00204	0.775052706	0.9226	8.11692E+16	1.34455E+16	1.01069E+17	4.49102E+17	0.180736566	0.225046325
435	-20	1	exposed	3.86793E+13	6.23225E+12	4.7977E+13	1.32662E+15	0.00204	0.775052706	0.9226	2.44211E+16	3.93489E+15	3.02915E+16	8.37594E+17	0.029156317	0.036164928
435	-20	11	exposed	1.06564E+13	2.66294E+12	1.36989E+13	1.91666E+14	0.00204	0.775052706	0.9226	6.72821E+15	1.68131E+15	8.64917E+15	1.21014E+17	0.055598854	0.071472779
435	-20	12	exposed	9.24008E+12	7.1116E+11	1.02347E+13	2.65543E+14	0.00204	0.775052706	0.9226	5.83396E+15	4.49009E+14	6.46191E+15	1.67657E+17	0.034796906	0.038542356
435	-20	19	exposed	8.67332E+13	3.73135E+13	1.25237E+14	1.43843E+15	0.00204	0.775052706	0.9226	5.47612E+16	2.35589E+16	7.90714E+16	9.08191E+17	0.060297037	0.087064753
435	-20	20	exposed	7.86821E+13	3.35032E+13	1.10123E+14	1.38263E+15	0.00204	0.775052706	0.9226	4.96779E+16	2.11531E+16	6.9529E+16	8.72961E+17	0.056907372	0.079647283
435	-20	21	exposed	5.11898E+13	1.51559E+13	7.20754E+13	1.46249E+15	0.00204	0.775052706	0.9226	3.232E+16	9.56903E+15	4.55066E+16	9.23378E+17	0.035001878	0.049282764
435	-20	22	exposed	4.05026E+13	7.46228E+12	4.75816E+13	1.41328E+15	0.00204	0.775052706	0.9226	2.55723E+16	4.7115E+15	3.00419E+16	8.9231E+17	0.028658584	0.033667522
435	-20	25	exposed	3.87952E+13	1.29577E+13	5.22827E+13	1.74334E+15	0.00204	0.775052706	0.9226	2.44943E+16	8.18117E+15	3.301E+16	1.1007E+18	0.022253339	0.029989919
435	-5	15	exposed	9.8321E+13	4.20904E+13	1.50214E+14	3.10913E+15	0.00204	0.775052706	0.9226	6.20775E+16	2.65748E+16	9.48413E+16	1.96303E+18	0.031623293	0.048313707
435	-5	16	exposed	1.29553E+14	6.47897E+13	1.75367E+14	2.58997E+15	0.00204	0.775052706	0.9226	8.17968E+16	4.09066E+16	1.10722E+17	1.63524E+18	0.050021204	0.067709924
435	-5	18	exposed	8.08331E+13	2.72425E+13	9.77114E+13	3.96843E+15	0.00204	0.775052706	0.9226	5.1036E+16	1.72002E+16	6.16926E+16	2.50557E+18	0.020369038	0.024622198
435	-5	37	exposed	6.02678E+13	8.92786E+12	6.88901E+13	9.92931E+14	0.00204	0.775052706	0.9226	3.80516E+16	5.63683E+15	4.34955E+16	6.26912E+17	0.060696903	0.069380531
435	-5	45	exposed	1.06509E+14	4.01902E+13	1.56167E+14	6.79894E+14	0.00204	0.775052706	0.9226	6.72474E+16	2.53751E+16	9.86E+16	4.29268E+17	0.156655897	0.229693053
436	-20	4	non-exposed	5.35962E+13	1.20016E+13	7.17567E+13	6.44247E+14	0.00204	0.774500345	0.9262	3.38901E+16	7.58886E+15	4.53733E+16	4.07371E+17	0.083192071	0.111380725
436	-20	5	non-exposed	5.06047E+13	1.04056E+13	6.26192E+13	4.74598E+14	0.00204	0.774500345	0.9262	3.19985E+16	6.57966E+15	3.95955E+16	3.00099E+17	0.106626459	0.131941545
436	-20	6	non-exposed	4.1625E+13	1.89381E+13	6.91365E+13	4.69644E+14	0.00204	0.774500345	0.9262	2.63204E+16	1.1975E+16	4.37165E+16	2.96966E+17	0.088631036	0.147210502
436	-20	13	non-exposed	2.95812E+13	3.28508E+12	3.19041E+13	6.2355E+14	0.00204	0.774500345	0.9262	1.87048E+16	2.07723E+15	2.01737E+16	3.94284E+17	0.047439972	0.051165254
436	-20	14	non-exposed	3.24876E+13	9.04013E+12	4.19003E+13	7.32429E+14	0.00204	0.774500345	0.9262	2.05426E+16	5.71627E+15	2.64945E+16	4.63131E+17	0.04435593	0.057207275
436	-20	40	non-exposed	7.68703E+13	1.42029E+13	9.26517E+13	7.66667E+14	0.00204	0.774500345	0.9262	4.86068E+16	8.98078E+15	5.85857E+16	4.8478E+17	0.100265652	0.120850086
436	-20	41	non-exposed	8.79014E+13	2.59038E+13	1.23983E+14	7.00062E+14	0.00204	0.774500345	0.9262	5.5582E+16	1.63795E+16	7.83974E+16	4.42665E+17	0.125562195	0.177103318
436	-20	42	non-exposed	5.17313E+13	1.38219E+13	6.54815E+13	8.26336E+14	0.00204	0.774500345	0.9262	3.27108E+16	8.73991E+15	4.14054E+16	5.2251E+17	0.062603251	0.079243272
436	-20	43	non-exposed	9.23655E+13	6.27617E+13	1.8559E+14	7.52906E+14	0.00204	0.774500345	0.9262	5.84048E+16	3.96856E+16	1.17353E+17	4.76079E+17	0.122678754	0.246498026
436	-20	44	non-exposed	7.87694E+13	2.08652E+13	1.07184E+14	8.33491E+14	0.00204	0.774500345	0.9262	4.98076E+16	1.31936E+16	6.77746E+16	5.27035E+17	0.094505349	0.128595958
436	-5	7	non-exposed	6.54419E+13	1.39315E+13	8.8116E+13	9.57233E+14	0.00204	0.774500345	0.9262	4.13804E+16	8.80922E+15	5.57177E+16	6.05279E+17	0.068365727	0.092052904
436	-5	8	non-exposed	8.09602E+13	6.96058E+12	8.73454E+13	9.25086E+14	0.00204	0.774500345	0.9262	5.11929E+16	4.40133E+15	5.52304E+16	5.84952E+17	0.087516363	0.09441866
436	-5	9	non-exposed	7.1127E+13	1.72596E+13	9.23215E+13	9.1694E+14	0.00204	0.774500345	0.9262	4.49751E+16	1.09136E+16	5.83769E+16	5.79801E+17	0.077569936	0.100684356
436	-5	10	non-exposed	5.72633E+13	2.49209E+13	9.45673E+13	8.67729E+14	0.00204	0.774500345	0.9262	3.62089E+16	1.5758E+16	5.9797E+16	5.48684E+17	0.065992134	0.108982492
436	-5	26	non-exposed	7.61988E+13	1.63529E+13	9.46334E+13	7.64905E+14	0.00204	0.774500345	0.9262	4.81822E+16	1.03403E+16	5.98388E+16	4.83667E+17	0.099618595	0.123719056
436	-5	31	non-exposed	1.54137E+14	1.03824E+14	3.0605E+14	7.35988E+14	0.00204	0.774500345	0.9262	9.74642E+16	6.56499E+16	1.93522E+17	4.65382E+17	0.2094286	0.41583566
436	-5	32	non-exposed	7.47181E+13	3.06385E+13	1.13393E+14	9.68902E+14	0.00204	0.774500345	0.9262	4.72459E+16	1.93734E+16	7.17007E+16	6.12658E+17	0.077116237	0.117032155
436	-5	33	non-exposed	7.9551E+13	3.14418E+13	1.12974E+14	8.98445E+14	0.00204	0.774500345	0.9262	5.03019E+16	1.98813E+16	7.14362E+16	5.68106E+17	0.088543071	0.125744394
436	-5	34	non-exposed	6.46779E+13	2.3214E+13	8.39106E+13	9.12426E+14	0.00204	0.774500345	0.9262	4.08973E+16	1.46787E+16	5.30585E+16	5.76947E+17	0.070885618	0.091964286
436	-5	35	non-exposed	8.17418E+13	5.49746E+13	1.6366E+14	9.00316E+14	0.00204	0.774500345	0.9262	5.16872E+16	3.47617E+16	1.03486E+17	5.6929E+17	0.09079237	0.181780386
436	-5	36	non-exposed	1.31271E+14	2.06273E+13	1.61876E+14	7.29126E+14	0.00204	0.774500345	0.9262	8.30058E+16	1.30431E+16	1.02358E+17	4.61043E+17	0.180039257	0.222014193
436	-20	1	exposed	3.96214E+13	6.65389E+12	4.95405E+13	1.37047E+15	0.00204	0.774500345	0.9262	2.50535E+16	4.2074E+15	3.13256E+16	8.66581E+17	0.028910727	0.03614845
436	-20	11	exposed	1.08644E+13	2.7229E+12	1.39704E+13	1.97094E+14	0.00204	0.774500345	0.9262	6.86981E+15	1.72175E+15	8.83381E+15	1.24627E+17	0.055122978	0.070881975
436	-20	12	exposed	9.3626E+12	7.53656E+11	1.04145E+13	2.72352E+14	0.00204	0.774500345	0.9262	5.92018E+15	4.76553E+14	6.58533E+15	1.72214E+17	0.034376895	0.038239217
436	-20	19	exposed	8.86665E+13	3.85457E+13	1.28519E+14	1.47367E+15	0.00204	0.774500345	0.9262	5.60658E+16	2.43733E+16	8.12654E+16	9.31831E+17	0.060167339	0.087210519
436	-20	20	exposed	8.02776E+13	3.41027E+13	1.12666E+14	1.42071E+15	0.00204	0.774500345	0.9262	5.07613E+16	2.15639E+16	7.12413E+16	8.98347E+17	0.056505231	0.079302596
436	-20	21	exposed	5.2012E+13	1.53099E+13	7.30998E+13	1.50218E+15	0.00204	0.774500345	0.9262	3.28884E+16	9.6808E+15	4.62226E+16	9.4986E+17	0.034624405	0.048662514
436	-20	22	exposed	4.12617E+13	7.53247E+12	4.84176E+13	1.45088E+15	0.00204	0.774500345	0.9262	2.60907E+16	4.76295E+15	3.06155E+16	9.17421E+17	0.028439184	0.033371273
436	-20	25	exposed	3.98691E+13	1.3626E+13	5.44065E+13	1.79183E+15	0.00204	0.774500345	0.9262	2.52101E+16	8.616E+15	3.44024E+16	1.13301E+18	0.022250553	0.030363726
436	-5	15	exposed	1.00347E+14	4.30074E+13	1.5351E+14	3.18234E+15	0.00204	0.774500345	0.9262	6.34516E+16	2.71945E+16	9.70674E+16	2.01226E+18	0.031532519	0.048238007
436	-5	16	exposed	1.32064E+14	6.58883E+13	1.78654E+14	2.65867E+15	0.00204	0.774500345	0.9262	8.3507E+16	4.16627E+16	1.12967E+17	1.68114E+18	0.049672878	0.067196687
436	-5	18	exposed	8.16281E+13	2.77345E+13	9.94333E+13	4.07333E+15	0.00204	0.774500345	0.9262	5.16152E+16	1.75371E+16	6.28739E+16	2.57566E+18	0.02003964	0.024410811
436	-5	37	exposed	6.07642E+13	8.92589E+12	7.01714E+13	1.01459E+15	0.00204	0.774500345	0.9262	3.84225E+16	5.64404E+15	4.43709E+16	6.41547E+17	0.059890408	0.069162326
436	-5	45	exposed	1.08257E+14	4.12025E+13	1.59476E+14	6.96319E+14	0.00204	0.774500345	0.9262	6.84533E+16	2.60532E+16	1.0084E+17	4.40298E+17	0.155470356	0.229027668
437	-20	4	non-exposed	5.4518E+13	1.23554E+13	7.30688E+13	6.55986E+14	0.00204	0.773164903	0.9311	3.46369E+16	7.84975E+15	4.64228E+16	4.16767E+17	0.083108495	0.111387721
437	-20	5	non-exposed	5.16991E+13	1.03317E+13	6.36235E+13	4.84404E+14	0.00204	0.773164903	0.9311	3.2846E+16	6.56406E+15	4.04219E+16	3.07756E+17	0.106727411	0.131343964
437	-20	6	non-exposed	4.21784E+13	1.93179E+13	7.0222E+13	4.78224E+14	0.00204	0.773164903	0.9311	2.67972E+16	1.22733E+16	4.46141E+16	3.0383E+17	0.08819797	0.146838948
437	-20	13	non-exposed	3.0267E+13	3.41745E+12	3.26835E+13	6.3469E+14	0.00204	0.773164903	0.9311	1.92295E+16	2.17121E+15	2.07648E+16	4.03237E+17	0.047687761	0.051495132
437	-20	14	non-exposed	3.3009E+13	9.11327E+12	4.24157E+13	7.47791E+14	0.00204	0.773164903	0.9311	2.09716E+16	5.78993E+15	2.69479E+16	4.75094E+17	0.044141951	0.056721263
437	-20	40	non-exposed	7.76425E+13	1.44942E+13	9.36146E+13	7.78687E+14	0.00204	0.773164903	0.9311	4.93286E+16	9.20856E+15	5.94761E+16	4.94723E+17	0.099709508	0.120221057
437	-20	41	non-exposed	8.90961E+13	2.60045E+13	1.25305E+14	7.13806E+14	0.00204	0.773164903	0.9311	5.66053E+16	1.65214E+16	7.96099E+16	4.53502E+17	0.124818365	0.175544907
437	-20	42	non-exposed	5.24127E+13	1.41925E+13	6.636E+13	8.38493E+14	0.00204	0.773164903	0.9311	3.32993E+16	9.01691E+15	4.21604E+16	5.32719E+17	0.062508225	0.079141992
437	-20	43	non-exposed	9.34767E+13	6.30285E+13	1.87141E+14	7.63018E+14	0.00204	0.773164903	0.9311	5.93885E+16	4.00438E+16	1.18896E+17	4.84768E+17	0.122509038	0.245263919
437	-20	44	non-exposed	7.9728E+13	2.10434E+13	1.08003E+14	8.48865E+14	0.00204	0.773164903	0.9311	5.06535E+16	1.33695E+16	6.86176E+16	5.39309E+17	0.093923047	0.127232549
437	-5	7	non-exposed	6.56626E+13	1.37249E+13	8.75899E+13	9.72007E+14	0.00204	0.773164903	0.9311	4.17174E+16	8.71981E+15	5.56484E+16	6.17545E+17	0.067553638	0.090112385
437	-5	8	non-exposed	8.15652E+13	8.2232E+12	8.84285E+13	9.35594E+14	0.00204	0.773164903	0.9311	5.18207E+16	5.22444E+15	5.61812E+16	5.9441E+17	0.087180092	0.094515863
437	-5	9	non-exposed	7.10076E+13	1.64521E+13	9.05471E+13	9.3118E+14	0.00204	0.773164903	0.9311	4.51132E+16	1.04525E+16	5.75272E+16	5.91606E+17	0.076255481	0.097239009
437	-5	10	non-exposed	5.75271E+13	2.55706E+13	9.58214E+13	8.81195E+14	0.00204	0.773164903	0.9311	3.65486E+16	1.62457E+16	6.08782E+16	5.59849E+17	0.065282995	0.108740296
437	-5	26	non-exposed	7.68094E+13	1.59726E+13	9.54242E+13	7.7979E+14	0.00204	0.773164903	0.9311	4.87993E+16	1.01479E+16	6.06258E+16	4.95424E+17	0.098500071	0.122371586
437	-5	31	non-exposed	1.54667E+14	1.04178E+14	3.06973E+14	7.48416E+14	0.00204	0.773164903	0.9311	9.82645E+16	6.61871E+16	1.95029E+17	4.75491E+17	0.206659131	0.410163161
437	-5	32	non-exposed	7.57777E+13	3.11653E+13	1.15065E+14	9.84034E+14	0.00204	0.773164903	0.9311	4.81438E+16	1.98003E+16	7.31043E+16	6.25186E+17	0.077007177	0.116932048
437	-5	33	non-exposed	8.02466E+13	3.21091E+13	1.14227E+14	9.12091E+14	0.00204	0.773164903	0.9311	5.0983E+16	2.03998E+16	7.25715E+16	5.79478E+17	0.087980886	0.125235906
437	-5	34	non-exposed	6.57365E+13	2.38456E+13	8.56258E+13	9.25222E+14	0.00204	0.773164903	0.9311	4.17644E+16	1.51498E+16	5.44006E+16	5.87821E+17	0.071049493	0.092546214
437	-5	35	non-exposed	8.22603E+13	5.50932E+13	1.64388E+14	9.10988E+14	0.00204	0.773164903	0.9311	5.22624E+16	3.50023E+16	1.04441E+17	5.78777E+17	0.090297965	0.180450581
437	-5	36	non-exposed	1.32218E+14	2.06684E+13	1.62888E+14	7.3764E+14	0.00204	0.773164903	0.9311	8.40019E+16	1.31313E+16	1.03487E+17	4.68644E+17	0.179244577	0.220822738
437	-20	1	exposed	4.01371E+13	6.73959E+12	5.02058E+13	1.39804E+15	0.00204	0.773164903	0.9311	2.55003E+16	4.28186E+15	3.18972E+16	8.88215E+17	0.02870955	0.035911602
437	-20	11	exposed	1.09982E+13	2.78962E+12	1.41856E+13	2.00801E+14	0.00204	0.773164903	0.9311	6.98748E+15	1.77233E+15	9.01255E+15	1.27575E+17	0.054771587	0.070645126
437	-20	12	exposed	9.60035E+12	7.71199E+11	1.06547E+13	2.77942E+14	0.00204	0.773164903	0.9311	6.09938E+15	4.89966E+14	6.76923E+15	1.76585E+17	0.034540871	0.038334194
437	-20	19	exposed	8.98298E+13	3.8917E+13	1.30292E+14	1.50077E+15	0.00204	0.773164903	0.9311	5.70715E+16	2.47251E+16	8.27786E+16	9.53482E+17	0.059855893	0.086817146
437	-20	20	exposed	8.16038E+13	3.46449E+13	1.13763E+14	1.44648E+15	0.00204	0.773164903	0.9311	5.18453E+16	2.20109E+16	7.2277E+16	9.18991E+17	0.05641544	0.078648257
437	-20	21	exposed	5.24237E+13	1.54707E+13	7.36647E+13	1.53531E+15	0.00204	0.773164903	0.9311	3.33063E+16	9.82896E+15	4.68013E+16	9.75425E+17	0.034145465	0.047980451
437	-20	22	exposed	4.18308E+13	7.66021E+12	4.90803E+13	1.47362E+15	0.00204	0.773164903	0.9311	2.65764E+16	4.86675E+15	3.11822E+16	9.36237E+17	0.028386372	0.033305878
437	-20	25	exposed	4.04185E+13	1.39384E+13	5.5105E+13	1.83665E+15	0.00204	0.773164903	0.9311	2.5679E+16	8.85545E+15	3.50099E+16	1.16688E+18	0.022006609	0.030003004
437	-5	15	exposed	1.00671E+14	4.22208E+13	1.52074E+14	3.22936E+15	0.00204	0.773164903	0.9311	6.39592E+16	2.68241E+16	9.66171E+16	2.05171E+18	0.03117369	0.047091116
437	-5	16	exposed	1.34375E+14	6.92853E+13	1.83367E+14	2.69346E+15	0.00204	0.773164903	0.9311	8.53724E+16	4.4019E+16	1.16499E+17	1.71123E+18	0.04988939	0.068078656
437	-5	18	exposed	8.20654E+13	2.81802E+13	9.92641E+13	4.1544E+15	0.00204	0.773164903	0.9311	5.21386E+16	1.79037E+16	6.30654E+16	2.63941E+18	0.019753873	0.023893758
437	-5	37	exposed	6.14828E+13	9.48687E+12	7.12592E+13	1.02641E+15	0.00204	0.773164903	0.9311	3.90619E+16	6.02729E+15	4.52731E+16	6.52106E+17	0.059901097	0.06942593
437	-5	45	exposed	1.08969E+14	4.19479E+13	1.61519E+14	7.03875E+14	0.00204	0.773164903	0.9311	6.9231E+16	2.66508E+16	1.02618E+17	4.47192E+17	0.154812667	0.229471704
438	-20	4	non-exposed	5.5647E+13	1.29367E+13	7.52046E+13	6.69763E+14	0.00203	0.772525146	0.9358	3.55692E+16	8.26908E+15	4.80703E+16	4.28108E+17	0.083084544	0.112285337
438	-20	5	non-exposed	5.29824E+13	1.07044E+13	6.53395E+13	4.93917E+14	0.00203	0.772525146	0.9358	3.3866E+16	6.84216E+15	4.17646E+16	3.15709E+17	0.107269742	0.132288401
438	-20	6	non-exposed	4.30491E+13	1.96636E+13	7.15771E+13	4.88941E+14	0.00203	0.772525146	0.9358	2.75167E+16	1.25688E+16	4.57516E+16	3.12528E+17	0.088045691	0.146392219
438	-20	13	non-exposed	3.06901E+13	2.92477E+12	3.27582E+13	6.50299E+14	0.00203	0.772525146	0.9358	1.96169E+16	1.8695E+15	2.09389E+16	4.15667E+17	0.047193878	0.05037415
438	-20	14	non-exposed	3.3737E+13	9.44191E+12	4.3309E+13	7.66313E+14	0.00203	0.772525146	0.9358	2.15645E+16	6.03521E+15	2.76828E+16	4.89822E+17	0.044025112	0.056516092
438	-20	40	non-exposed	7.92634E+13	1.45E+13	9.48905E+13	7.93519E+14	0.00203	0.772525146	0.9358	5.06647E+16	9.26828E+15	6.06534E+16	5.07212E+17	0.099888502	0.119581882
438	-20	41	non-exposed	9.0981E+13	2.63532E+13	1.27494E+14	7.28379E+14	0.00203	0.772525146	0.9358	5.81545E+16	1.68448E+16	8.14933E+16	4.65575E+17	0.124908898	0.175037959
438	-20	42	non-exposed	5.36994E+13	1.45002E+13	6.8591E+13	8.55895E+14	0.00203	0.772525146	0.9358	3.43243E+16	9.26841E+15	4.38429E+16	5.47082E+17	0.062740664	0.080139553
438	-20	43	non-exposed	9.5073E+13	6.35262E+13	1.89471E+14	7.79584E+14	0.00203	0.772525146	0.9358	6.077E+16	4.06056E+16	1.21109E+17	4.98305E+17	0.121953469	0.243041566
438	-20	44	non-exposed	8.12044E+13	2.14942E+13	1.10086E+14	8.65959E+14	0.00203	0.772525146	0.9358	5.19053E+16	1.3739E+16	7.03664E+16	5.53515E+17	0.093773946	0.127126437
438	-5	7	non-exposed	6.6388E+13	1.36563E+13	8.8476E+13	9.86507E+14	0.00203	0.772525146	0.9358	4.24348E+16	8.72901E+15	5.65533E+16	6.30569E+17	0.067295964	0.089686099
438	-5	8	non-exposed	8.27398E+13	7.74337E+12	9.00243E+13	9.51117E+14	0.00203	0.772525146	0.9358	5.28868E+16	4.94951E+15	5.7543E+16	6.07948E+17	0.086992248	0.094651163
438	-5	9	non-exposed	7.19177E+13	1.6899E+13	9.28998E+13	9.45034E+14	0.00203	0.772525146	0.9358	4.59693E+16	1.08017E+16	5.9381E+16	6.0406E+17	0.076100644	0.098303101
438	-5	10	non-exposed	5.86319E+13	2.59448E+13	9.74563E+13	8.94824E+14	0.00203	0.772525146	0.9358	3.74772E+16	1.65837E+16	6.22935E+16	5.71966E+17	0.065523421	0.108911136
438	-5	26	non-exposed	7.80137E+13	1.62142E+13	9.63283E+13	7.91086E+14	0.00203	0.772525146	0.9358	4.98659E+16	1.0364E+16	6.15724E+16	5.05657E+17	0.098615965	0.121767091
438	-5	31	non-exposed	1.56663E+14	1.06125E+14	3.12099E+14	7.60304E+14	0.00203	0.772525146	0.9358	1.00138E+17	6.78341E+16	1.99492E+17	4.85981E+17	0.206053627	0.41049263
438	-5	32	non-exposed	7.68746E+13	3.18138E+13	1.1681E+14	1.00089E+15	0.00203	0.772525146	0.9358	4.91377E+16	2.03352E+16	7.46645E+16	6.39759E+17	0.07680663	0.116707182
438	-5	33	non-exposed	8.17352E+13	3.25789E+13	1.16103E+14	9.32758E+14	0.00203	0.772525146	0.9358	5.22446E+16	2.08242E+16	7.42121E+16	5.96213E+17	0.08762746	0.124472374
438	-5	34	non-exposed	6.6357E+13	2.39537E+13	8.61314E+13	9.42269E+14	0.00203	0.772525146	0.9358	4.2415E+16	1.53111E+16	5.50546E+16	6.02293E+17	0.070422535	0.091408451
438	-5	35	non-exposed	8.39693E+13	5.60377E+13	1.67485E+14	9.32205E+14	0.00203	0.772525146	0.9358	5.36726E+16	3.58189E+16	1.07055E+17	5.9586E+17	0.090075928	0.179665441
438	-5	36	non-exposed	1.34207E+14	2.24386E+13	1.67308E+14	7.53926E+14	0.00203	0.772525146	0.9358	8.57843E+16	1.43426E+16	1.06942E+17	4.81905E+17	0.178010855	0.221915799
438	-20	1	exposed	4.10308E+13	6.98017E+12	5.14709E+13	1.43198E+15	0.00203	0.772525146	0.9358	2.62266E+16	4.46168E+15	3.28999E+16	9.15315E+17	0.028653074	0.035943775
438	-20	11	exposed	1.11863E+13	2.83268E+12	1.44061E+13	2.0564E+14	0.00203	0.772525146	0.9358	7.15022E+15	1.81063E+15	9.20829E+15	1.31444E+17	0.054397476	0.070054856
438	-20	12	exposed	9.75227E+12	8.30346E+11	1.08781E+13	2.84119E+14	0.00203	0.772525146	0.9358	6.23359E+15	5.30752E+14	6.95323E+15	1.81607E+17	0.03432464	0.038287271
438	-20	19	exposed	9.16224E+13	3.9688E+13	1.32736E+14	1.53329E+15	0.00203	0.772525146	0.9358	5.85645E+16	2.53683E+16	8.48441E+16	9.80069E+17	0.059755482	0.086569533
438	-20	20	exposed	8.27195E+13	3.54851E+13	1.1524E+14	1.4791E+15	0.00203	0.772525146	0.9358	5.28738E+16	2.26818E+16	7.36607E+16	9.4543E+17	0.055925677	0.077912367
438	-20	21	exposed	5.31188E+13	1.55303E+13	7.44304E+13	1.56879E+15	0.00203	0.772525146	0.9358	3.39532E+16	9.92688E+15	4.75755E+16	1.00276E+18	0.033859711	0.047444484
[truncated: 11,635 more rows]
